# Supplementary material for: Transcriptome Analysis of Bovine Rumen Tissue in Three Developmental Stages
Source: Front Genet. 2022 Mar 3;13:821406. doi: 10.3389/fgene.2022.821406 (PMC8928727; doi:10.3389/fgene.2022.821406)
Supplement: Supplementary file 1 [file Table2.XLSX]

## Sheet: birth
Top 20 expressed genes in the rumen tissues at birth period.
Gene name	Gene description	Gene function
IRS4	Insulin Receptor Substrate 4	Important roles in cell proliferation, survival, migration, metabolism and differentiation
GINM1	Glycoprotein Integral Membrane 1	May associated with immunity
PAQR5	Progestin And AdipoQ Receptor Family Member 5	May be involved in oocyte maturation
S100A14	S100 Calcium Binding Protein A14	Involve in cell proliferation, apoptosis, and invasion
MDP1	Magnesium Dependent Phosphatase 1	Involve in the regulation of numerous cell functions
HOXC4	Homeobox C4	Play an important role in morphogenesis in all multicellular organisms
TAF7L	TATA-Box Binding Protein Associated Factor 7 Like	Play a central role in mediating promoter responses to various activators and repressors
RS1	Retinoschisin 1	Binds negatively charged membrane lipids
FDPS	Farnesyl Diphosphate Synthase	May affect lipid metabolism
NTS	Neurotensin	Play an endocrine or paracrine role in the regulation of fat metabolism
JUP	Junction Plakoglobin	Provides instructions for making a protein that plays a role in signaling within cells as part of the Wnt pathway
PHB	Prohibitin	Involve in cellular proliferation, mitochondrial housekeeping, adipogenesis and immune cell functions
UBE2G1	Ubiquitin Conjugating Enzyme E2 G1	Involve in degradation of muscle-specific proteins
SMS	Spermine Synthase	Catalyzes the production of spermine from spermidine and decarboxylated S-adenosylmethionine (dcSAM)
HBS1L	HBS1 Like Translational GTPase	Not known
CGAS	Cyclic GMP-AMP Synthase	Induce the activation of the innate immune responses
TPM3	Tropomyosin 3	Play a crucial role in the regulation of muscle contraction
TUT4	Terminal Uridylyl Transferase 4	Play an important role in noncoding RNA quality control, mRNA turnover
GPR153	G Protein-Coupled Receptor 153	Associated with a significant reduction in food intake and impaired decision making ability
GLOD4	Glyoxalase Domain Containing 4	Affects cell proliferation and differentiation by regulating cell cycle progression

## Sheet: youth
Top 20 expressed genes in the rumen tissues at youth period.
Gene name	Gene description	Gene function
COX1	Cytochrome c oxidase subunit I	Catalytic subunit of the enzyme, catalyzes the reduction of oxygen to water
PJA1	Praja Ring Finger Ubiquitin Ligase 1	This gene encodes an enzyme that has E2-dependent E3 ubiquitin-protein ligase activity
S100A5	S100 Calcium Binding Protein A5	Involve in cell cycle progression and differentiation.
S100A12	S100 Calcium Binding Protein A12	Involve in cell cycle progression and differentiation.
ILF2	Interleukin Enhancer Binding Factor 2	A nuclear factor of activated T cells (NFAT), to regulate interleukin-2 transcription with its binding partner NF90/NF110 isoforms
COX3	Cytochrome c oxidase subunit III	Subunits I, II and III form the functional core of the enzyme complex
EFNB1	Ephrin B1	Crucial for migration, repulsion and adhesion during epithelial development
PCYT1B	Phosphate Cytidylyltransferase 1B	Involve in the regulation of phosphatidylcholine biosynthesis.
USP11	Ubiquitin Specific Peptidase 11	Involve in chromatin condensation, genomic stability, and cell survival
CYTB	Cytochrome b	Involve in electron transport in the mitochondrial respiratory chain
ND6	NADH dehydrogenase 6	NADH dehydrogenase (ubiquinone) activity, active in mitochondrion
OPHN1	Oligophrenin 1	Encodes a Rho-GTPase-activating protein that promotes GTP hydrolysis of Rho subfamily members
EDA2R	Ectodysplasin A2 Receptor	Associated with immunity
SPAG1	Sperm Associated Antigen 1	Play a role in the cytoplasmic assembly of the ciliary dynein arms
NEO1	Neogenin 1	Involve in cell adhesion
ATP6	ATP synthase F0 subunit 6	Hydrogen ion transmembrane transporter activity
LCTL	Lactase Like	Not known
COX2	Cytochrome c oxidase subunit II	Transfers the electrons from cytochrome c to the catalytic subunit 1
RPLP1	Ribosomal Protein Lateral Stalk Subunit P1	Plays an important role in the elongation step of protein synthesis
JRKL	JRK Like	Not known

## Sheet: adult
Top 20 expressed genes in the rumen tissues at adult period.
Gene name	Gene description	Gene function
KRTAP11-1	keratin associated protein 11-1	The genetic variation found in KRTAP11-1 may influence its expression, protein structure, and/or post_x0002_translational modifications
COX1	Cytochrome c oxidase subunit I	Catalytic subunit of the enzyme, catalyzes the reduction of oxygen to water
DDX3X	DEAD-Box Helicase 3 X-Linked	Regulate nearly all stages of RNA metabolism, including transcription, pre-mRNA splicing, RNA export and translation
S100A12	S100 Calcium Binding Protein A12	Involve in cell cycle progression and differentiation.
SLC39A1	Solute Carrier Family 39 Member 1	Acts as a zinc uptake transporter.
SNORA75	Small Nucleolar RNA, H/ACA Box 75	Promotes endometrial receptivity
COX2	Cytochrome c oxidase subunit II	Transfers the electrons from cytochrome c to the catalytic subunit 1
COX3	Cytochrome c oxidase subunit III	Subunits I, II and III form the functional core of the enzyme complex
ND3	Mitochondrially encoded NADH dehydrogenase 3	Core subunit of the mitochondrial membrane respiratory chain NADH dehydrogenase
ATP6	ATP synthase F0 subunit 6	Hydrogen ion transmembrane transporter activity
MID1IP1	MID1 Interacting Protein 1	Plays important roles in lipogenesis and microtubule stabilization
ATP6AP2	ATPase H+ Transporting Accessory Protein 2	Encodes an accessory subunit of the vacuolar H (+)- ATP ase that is important for endocytic trafficking and protein turnover
PIP4K2C	Phosphatidylinositol-5-Phosphate 4-Kinase Type 2 Gamma	Plays a role in the regulation of the immune system
RPLP1	Ribosomal Protein Lateral Stalk Subunit P1	Plays an important role in the elongation step of protein synthesis
ATP8	ATP synthase F0 subunit 8	Hydrogen ion transmembrane transporter activity
CXHXorf38	Chromosome X Open Reading Frame 38	Not known
NPR1	Natriuretic Peptide Receptor 1	Involve in cGMP biosynthetic process
NOX5	NADPH Oxidase 5	Play a role in cell growth and apoptosis
DES	Desmin	Muscle-specific type III intermediate filament essential for proper muscular structure and function
CYTB	Cytochrome b	Involve in electron transport in the mitochondrial respiratory chain
