# Supplementary material for: Transcriptome Analysis of Bovine Rumen Tissue in Three Developmental Stages
Source: Front Genet. 2022 Mar 3;13:821406. doi: 10.3389/fgene.2022.821406 (PMC8928727; doi:10.3389/fgene.2022.821406)
Supplement: Supplementary file 2 [file Table3.XLSX]

## Sheet: Sheet1
Supplementary Table 5.Number of differentially expressed genes bewteen birth and youth.
Gene_name	baseMean	log2FoldChange	lfcSE	stat	pvalue	padj	condition
KRT4	103639	-14.9828	0.594183	-25.2158	2.69e-140	2.47e-136	Down
PDZD3	926.246	7.47258	0.386337	19.3421	2.37e-83	1.09e-79	Up
PGAP6	751.029	3.65058	0.191677	19.0455	7.16e-81	2.63e-77	Up
CYP26A1	3662.22	7.50468	0.39931	18.7941	8.44e-79	2.58e-75	Up
SELENBP1	13562.5	3.56301	0.202937	17.5573	5.23e-69	1.37e-65	Up
SLC26A3	1532.36	8.4043	0.48247	17.4193	5.89e-68	1.35e-64	Up
POC1A	474.518	3.57239	0.210841	16.9436	2.15e-64	4.39e-61	Up
CCDC153	189.078	5.95169	0.371748	16.01	1.09e-57	1.82e-54	Up
TST	6442.9	3.50802	0.220073	15.9403	3.33e-57	5.1e-54	Up
CD3G	186.374	6.8704	0.439122	15.6458	3.55e-55	5.02e-52	Up
RPTN	2882.87	-12.5882	0.806747	-15.6036	6.88e-55	8.43e-52	Down
KRTDAP	4849.41	-7.73289	0.507553	-15.2357	2.05e-52	2.36e-49	Down
ACADSB	4148.63	3.02641	0.199202	15.1927	3.96e-52	4.28e-49	Up
PRDX6	49318.4	3.82353	0.254236	15.0393	4.06e-51	3.96e-48	Up
CA12	4044.37	5.57688	0.370833	15.0388	4.09e-51	3.96e-48	Up
DLGAP1	346.75	4.38061	0.292263	14.9886	8.72e-51	8.02e-48	Up
ME2	1453.44	2.36209	0.165161	14.3017	2.14e-46	1.87e-43	Up
DNASE1L3	290.757	4.96148	0.351928	14.098	3.91e-45	3.27e-42	Up
BARX2	889.196	-3.6975	0.269408	-13.7245	7.24e-43	5.79e-40	Down
BPIFA2C	20059	8.74639	0.643444	13.5931	4.4e-42	3.37e-39	Up
BDH1	5236.47	5.64156	0.415161	13.5888	4.66e-42	3.43e-39	Up
SIRT6	780.661	3.23057	0.2431	13.2891	2.68e-40	1.89e-37	Up
EPB41L4B	234.086	3.17736	0.240141	13.2312	5.79e-40	3.94e-37	Up
HMGCL	5235.53	3.01994	0.228856	13.1958	9.28e-40	6.09e-37	Up
ACADS	13710.7	4.57531	0.34767	13.1599	1.49e-39	9.46e-37	Up
TLCD4	417.826	3.70222	0.28167	13.1438	1.85e-39	1.13e-36	Up
GSTM1	1116.06	3.167	0.241358	13.1216	2.48e-39	1.47e-36	Up
GAL3ST2	210.196	8.69744	0.675775	12.8703	6.61e-38	3.68e-35	Up
ETFDH	3609.5	2.66626	0.210568	12.6622	9.57e-37	5.18e-34	Up
BIRC5	350.68	3.02353	0.239579	12.6202	1.63e-36	8.58e-34	Up
NCCRP1	240.785	-5.73154	0.455795	-12.5748	2.9e-36	1.48e-33	Down
LORICRIN	697.771	-12.6609	1.01546	-12.4681	1.11e-35	5.39e-33	Down
ST6GALNAC2	3180.4	3.03153	0.245456	12.3506	4.84e-35	2.22e-32	Up
CDC34	2535.02	2.2226	0.180423	12.3189	7.17e-35	3.22e-32	Up
LYPD5	250.744	5.33432	0.437261	12.1994	3.13e-34	1.37e-31	Up
GSC2	136.157	6.2326	0.516147	12.0753	1.43e-33	5.96e-31	Up
KCNIP3	878.243	6.01638	0.502398	11.9753	4.78e-33	1.95e-30	Up
SLC1A3	136.53	-3.93723	0.328822	-11.9737	4.88e-33	1.95e-30	Down
KRT42	1061.41	5.68194	0.475371	11.9526	6.29e-33	2.41e-30	Up
IGFBP2	2299.38	-4.6674	0.391399	-11.9249	8.78e-33	3.29e-30	Down
GSR	7091.04	3.33548	0.280314	11.8991	1.2e-32	4.4e-30	Up
VSIG8	343.02	4.07793	0.343395	11.8753	1.59e-32	5.73e-30	Up
SLC16A1	14804.5	3.46592	0.294629	11.7637	6.01e-32	2.01e-29	Up
PTPRC	364.065	3.16433	0.268997	11.7634	6.02e-32	2.01e-29	Up
SLC14A1	5156.73	6.107	0.519154	11.7634	6.03e-32	2.01e-29	Up
RIOX1	857.951	2.00296	0.171475	11.6808	1.6e-31	5.1e-29	Up
SEZ6	800.409	5.38576	0.461592	11.6678	1.86e-31	5.8e-29	Up
HSD17B13	16892.7	4.23949	0.365727	11.592	4.53e-31	1.39e-28	Up
MCRIP2	2009.72	2.8738	0.248197	11.5787	5.29e-31	1.59e-28	Up
PROM2	1652.82	3.78537	0.327872	11.5453	7.8e-31	2.31e-28	Up
LGALS4	1644.13	3.58663	0.311075	11.5298	9.34e-31	2.72e-28	Up
FCGR3A	134.227	4.93121	0.427756	11.5281	9.52e-31	2.74e-28	Up
PRDX3	2746.16	2.61516	0.227978	11.4711	1.84e-30	5.21e-28	Up
ICOS	77.2629	5.75134	0.501533	11.4675	1.92e-30	5.35e-28	Up
GLYCTK	1073.57	2.4827	0.217266	11.427	3.06e-30	8.29e-28	Up
CYP4B1	95.7554	-5.25245	0.460782	-11.399	4.23e-30	1.13e-27	Down
SERPINB7	71.5177	6.75295	0.593627	11.3757	5.52e-30	1.45e-27	Up
CD3D	301.132	5.0042	0.439962	11.3742	5.62e-30	1.46e-27	Up
PODNL1	204.252	3.98288	0.350295	11.3701	5.89e-30	1.51e-27	Up
CENPA	249.377	3.89903	0.344824	11.3073	1.21e-29	3e-27	Up
ME1	3009.6	3.03348	0.268442	11.3003	1.31e-29	3.2e-27	Up
BEST2	87.6787	5.50902	0.488685	11.2732	1.78e-29	4.31e-27	Up
IL1R2	2655.14	3.28549	0.292241	11.2424	2.52e-29	5.95e-27	Up
CD3E	179.133	4.23882	0.377488	11.229	2.94e-29	6.83e-27	Up
FMO5	1054.42	3.13359	0.280087	11.1879	4.67e-29	1.07e-26	Up
CES2	598.715	3.05759	0.273448	11.1816	5.02e-29	1.14e-26	Up
PLAGL1	1089.06	-2.24422	0.200882	-11.1718	5.6e-29	1.26e-26	Down
SLC35F3	98.1956	-5.06903	0.454515	-11.1526	6.95e-29	1.5e-26	Down
GSS	750.238	2.3071	0.20777	11.1041	1.2e-28	2.56e-26	Up
HIF3A	823.73	-5.49591	0.495155	-11.0994	1.26e-28	2.67e-26	Down
SCNN1G	202.835	-8.43721	0.761222	-11.0838	1.5e-28	3.14e-26	Down
KIF4A	247.691	3.00471	0.274357	10.9518	6.51e-28	1.35e-25	Up
FMO2	206.298	-7.35567	0.671861	-10.9482	6.78e-28	1.38e-25	Down
HADH	12542.8	2.62667	0.241336	10.8839	1.38e-27	2.72e-25	Up
CIDEA	410.052	2.86112	0.26296	10.8805	1.43e-27	2.79e-25	Up
SCEL	800.875	-5.38522	0.498649	-10.7996	3.46e-27	6.55e-25	Down
TMEM253	105.184	5.33324	0.495887	10.755	5.62e-27	1.05e-24	Up
SLC6A4	487.51	4.73928	0.441168	10.7426	6.42e-27	1.19e-24	Up
RFK	779.243	-2.7649	0.258444	-10.6982	1.04e-26	1.91e-24	Down
CD5	76.4419	4.89142	0.457776	10.6852	1.19e-26	2.17e-24	Up
ACE2	111.317	-4.3848	0.414037	-10.5903	3.3e-26	5.95e-24	Down
CRNN	2059.39	-9.32172	0.882209	-10.5663	4.27e-26	7.62e-24	Down
BMP3	148.105	-4.67499	0.444891	-10.5082	7.92e-26	1.4e-23	Down
MUC15	167.55	-10.603	1.01406	-10.456	1.37e-25	2.41e-23	Down
CDO1	311.847	-2.69791	0.259898	-10.3807	3.04e-25	5.22e-23	Down
CRYL1	1104.27	2.50909	0.241754	10.3787	3.1e-25	5.28e-23	Up
MYL6B	69.0842	3.55019	0.342294	10.3717	3.33e-25	5.62e-23	Up
CMBL	8142.33	3.71506	0.35921	10.3423	4.54e-25	7.58e-23	Up
ASPRV1	235.222	-9.38541	0.90807	-10.3356	4.87e-25	8.06e-23	Down
EMB	164.594	-4.13786	0.400418	-10.3338	4.95e-25	8.13e-23	Down
TSFM	834.83	1.89829	0.184173	10.3071	6.54e-25	1.06e-22	Up
ZAP70	197.574	4.12097	0.400379	10.2927	7.6e-25	1.23e-22	Up
MFGE8	7030.83	3.16082	0.308127	10.2582	1.09e-24	1.74e-22	Up
BAK1	900.692	1.78177	0.173963	10.2422	1.28e-24	2.02e-22	Up
SULT1B1	941.482	4.48616	0.438021	10.2419	1.29e-24	2.02e-22	Up
CLDN19	46.31	4.6373	0.45437	10.206	1.86e-24	2.9e-22	Up
MLYCD	829.511	1.92815	0.189134	10.1947	2.09e-24	3.24e-22	Up
UPK3BL1	240.984	-8.98617	0.883613	-10.1698	2.7e-24	4.14e-22	Down
SERPINF2	163.378	4.13293	0.406937	10.1562	3.11e-24	4.73e-22	Up
SYNGR1	587.131	2.47394	0.244202	10.1307	4.04e-24	6.09e-22	Up
URAD	98.6311	8.20534	0.81066	10.1218	4.42e-24	6.61e-22	Up
COQ2	1211.84	1.73994	0.172066	10.112	4.89e-24	7.24e-22	Up
ITK	61.9801	3.853	0.382087	10.0841	6.5e-24	9.48e-22	Up
SLC4A9	710.141	4.39512	0.436979	10.058	8.47e-24	1.23e-21	Up
ACOT2	1292.33	3.3152	0.329797	10.0523	8.98e-24	1.27e-21	Up
TTLL10	365.841	4.73775	0.471897	10.0398	1.02e-23	1.43e-21	Up
PLAC8B	210.58	4.80554	0.480463	10.0019	1.5e-23	2.08e-21	Up
DECR1	2539.91	2.70523	0.270862	9.98751	1.73e-23	2.39e-21	Up
MYO1G	83.7793	4.05497	0.406494	9.97549	1.95e-23	2.66e-21	Up
HMGCS2	22812.5	9.03225	0.908342	9.94367	2.69e-23	3.63e-21	Up
UGT2A1	973.702	4.72218	0.474972	9.94201	2.73e-23	3.67e-21	Up
IMPA2	2522.6	2.863	0.28901	9.90622	3.91e-23	5.21e-21	Up
CISD3	622.64	2.64866	0.268652	9.85908	6.26e-23	8.28e-21	Up
CCNB1	201.697	3.17565	0.322543	9.84568	7.16e-23	9.4e-21	Up
FBN2	1398	-3.27622	0.333669	-9.81879	9.35e-23	1.22e-20	Down
CYC1	5945.36	1.66217	0.169301	9.81785	9.43e-23	1.22e-20	Up
CD2	51.3787	5.08206	0.519748	9.77795	1.4e-22	1.79e-20	Up
SLC30A10	100.407	8.23541	0.843484	9.76356	1.61e-22	2.05e-20	Up
RAB37	86.383	3.94519	0.404836	9.74514	1.94e-22	2.44e-20	Up
ELOVL7	427.63	-5.08158	0.523171	-9.71304	2.65e-22	3.32e-20	Down
KIF22	249.058	2.73823	0.28196	9.71142	2.7e-22	3.35e-20	Up
CRISP3	2145.07	-4.43962	0.457351	-9.70726	2.81e-22	3.46e-20	Down
PRODH	494.491	-3.52108	0.362963	-9.70095	2.99e-22	3.66e-20	Down
ABHD12	2830.24	1.96543	0.202633	9.69945	3.03e-22	3.69e-20	Up
CCL5	131.918	4.91712	0.507065	9.69722	3.1e-22	3.75e-20	Up
RGS14	226.234	2.48437	0.256947	9.66881	4.09e-22	4.92e-20	Up
BREH1	8164.05	3.48827	0.362679	9.61809	6.71e-22	8.01e-20	Up
NAT1	1033.45	2.61388	0.271934	9.6122	7.1e-22	8.42e-20	Up
PLIN2	1520.49	2.10982	0.220158	9.5832	9.41e-22	1.1e-19	Up
SPTSSB	1450.83	4.46153	0.465636	9.5816	9.56e-22	1.11e-19	Up
EPHA7	98.1811	-5.97096	0.623182	-9.58141	9.57e-22	1.11e-19	Down
IGSF5	66.4489	-6.31153	0.659123	-9.57565	1.01e-21	1.16e-19	Down
FUT6	470.317	3.0984	0.323896	9.56601	1.11e-21	1.27e-19	Up
ZNF469	91.1494	-3.27727	0.342754	-9.56158	1.16e-21	1.32e-19	Down
CDC20	262.564	2.75351	0.288637	9.53969	1.43e-21	1.62e-19	Up
SHMT1	1557.79	2.07264	0.217493	9.52968	1.58e-21	1.77e-19	Up
UBD	178.112	4.23811	0.445068	9.5224	1.69e-21	1.87e-19	Up
THEM6	156.19	2.61601	0.275444	9.4974	2.15e-21	2.37e-19	Up
CDHR4	377.823	5.94032	0.628453	9.45229	3.31e-21	3.63e-19	Up
KRT6B	4911.29	8.32265	0.88058	9.45132	3.35e-21	3.63e-19	Up
ENTPD5	1342.16	3.49609	0.369917	9.451	3.36e-21	3.63e-19	Up
CYCS	3217.57	2.2445	0.237653	9.44444	3.57e-21	3.84e-19	Up
AHCY	9912.34	1.67898	0.178221	9.42076	4.48e-21	4.79e-19	Up
SYCP3	136.525	-3.5496	0.378219	-9.38506	6.29e-21	6.64e-19	Down
TNC	1620.63	3.44325	0.367034	9.3813	6.52e-21	6.85e-19	Up
KRTCAP3	201.298	2.04083	0.217646	9.37687	6.8e-21	7.06e-19	Up
CD6	59.098	5.35416	0.571149	9.37437	6.96e-21	7.19e-19	Up
LY75	185.171	3.38706	0.36167	9.36506	7.6e-21	7.81e-19	Up
AURKA	133.03	2.87072	0.3075	9.33565	1e-20	1.03e-18	Up
GJA1	27011.6	2.50004	0.267902	9.33192	1.04e-20	1.06e-18	Up
AQP2	43.7629	6.42131	0.688138	9.33143	1.04e-20	1.06e-18	Up
DOCK2	112.512	3.05863	0.328176	9.32009	1.16e-20	1.17e-18	Up
PEX11G	567.337	1.80106	0.193467	9.30941	1.29e-20	1.28e-18	Up
TTC39A	128.591	-3.77346	0.406206	-9.28954	1.55e-20	1.54e-18	Down
CENPE	226.195	3.0852	0.332659	9.27434	1.79e-20	1.77e-18	Up
PBK	230.853	2.73744	0.295676	9.25822	2.08e-20	2.04e-18	Up
HOPX	1606.02	-3.80697	0.411399	-9.25372	2.17e-20	2.12e-18	Down
PIP	1539.75	4.84873	0.524048	9.25245	2.19e-20	2.13e-18	Up
TMEM72	380.802	3.77184	0.407747	9.25045	2.24e-20	2.15e-18	Up
KIF11	265.355	2.72354	0.294427	9.25032	2.24e-20	2.15e-18	Up
SHCBP1	92.572	2.30562	0.249916	9.22556	2.82e-20	2.7e-18	Up
LDHA	12375.9	2.57118	0.279275	9.20663	3.37e-20	3.21e-18	Up
SMOC2	291.36	-3.54367	0.385633	-9.18924	3.96e-20	3.75e-18	Down
HES2	747.468	3.23637	0.352518	9.18074	4.28e-20	4.04e-18	Up
NGEF	993.134	3.04669	0.332082	9.17452	4.54e-20	4.25e-18	Up
TCF12	716.921	-1.51255	0.165409	-9.14429	6e-20	5.57e-18	Down
SPIRE2	507.862	3.95586	0.433063	9.13462	6.56e-20	6.06e-18	Up
CD4	113.233	5.08037	0.557128	9.11887	7.59e-20	6.94e-18	Up
IL27RA	965.766	-1.88473	0.20672	-9.11733	7.7e-20	7.01e-18	Down
ATP13A4	57.8129	-9.06881	0.995605	-9.10885	8.33e-20	7.5e-18	Down
SPOCK1	281.681	-4.7243	0.518725	-9.10753	8.43e-20	7.56e-18	Down
CDCA5	46.0849	3.20396	0.352406	9.09166	9.75e-20	8.66e-18	Up
SLC17A7	46.8345	4.55381	0.501068	9.08821	1.01e-19	8.9e-18	Up
SORD	535.277	2.3887	0.263003	9.08243	1.06e-19	9.34e-18	Up
BHLHE41	210.26	3.96927	0.43746	9.07343	1.15e-19	1.01e-17	Up
SNN	380.425	3.15053	0.347279	9.07204	1.17e-19	1.02e-17	Up
BOLA-DOA	67.5381	3.97365	0.438063	9.07097	1.18e-19	1.02e-17	Up
DEFB7	40.0973	5.26117	0.580165	9.06841	1.21e-19	1.04e-17	Up
CD38	78.5914	3.65339	0.403695	9.04987	1.43e-19	1.23e-17	Up
NPEPL1	727.359	1.69783	0.188031	9.02952	1.72e-19	1.47e-17	Up
TXN2	2352.95	1.45603	0.161417	9.02028	1.88e-19	1.57e-17	Up
MOXD1	535.296	2.32815	0.258124	9.01951	1.89e-19	1.58e-17	Up
PAQR6	2346.05	2.26258	0.250897	9.01797	1.92e-19	1.59e-17	Up
NCAPG	272.268	2.62724	0.291964	8.99851	2.29e-19	1.89e-17	Up
UGT1A6	7507.29	3.30085	0.366993	8.9943	2.38e-19	1.96e-17	Up
CD74	8373.15	2.89123	0.321617	8.98966	2.48e-19	2.04e-17	Up
ZNF25	145.36	-2.10097	0.233994	-8.97876	2.74e-19	2.24e-17	Down
VANGL2	99.609	-3.78302	0.421413	-8.97698	2.78e-19	2.25e-17	Down
IL17REL	253.407	3.88901	0.433799	8.965	3.1e-19	2.5e-17	Up
OTUB2	924.087	3.42071	0.381862	8.95797	3.31e-19	2.66e-17	Up
RNASEH2A	894.945	2.11316	0.23592	8.95712	3.33e-19	2.66e-17	Up
NYAP2	62.4218	5.95182	0.66495	8.95079	3.53e-19	2.81e-17	Up
CHPT1	577.258	-2.56941	0.287286	-8.94374	3.76e-19	2.98e-17	Down
UQCRC1	6585.25	1.72367	0.192775	8.94134	3.84e-19	3.03e-17	Up
SPN	159.604	3.27292	0.366574	8.9284	4.32e-19	3.4e-17	Up
ATP1B1	1039.09	-2.37564	0.266443	-8.91614	4.83e-19	3.78e-17	Down
VILL	731.395	3.67671	0.412421	8.91496	4.88e-19	3.8e-17	Up
KRT7	351.168	-3.64605	0.40911	-8.91216	5e-19	3.87e-17	Down
SLC22A18	411.682	2.58896	0.290786	8.90331	5.42e-19	4.14e-17	Up
GPM6A	401.701	-2.99484	0.336378	-8.9032	5.43e-19	4.14e-17	Down
ACRBP	27.0872	4.0971	0.460832	8.89065	6.08e-19	4.62e-17	Up
ABHD11	1891.8	2.28274	0.257547	8.86339	7.76e-19	5.87e-17	Up
ADAMTS14	62.704	-3.97345	0.45011	-8.82773	1.07e-18	8.05e-17	Down
PTGES2	1047.21	1.48676	0.16864	8.81617	1.18e-18	8.89e-17	Up
CCNB2	96.6302	2.59982	0.294985	8.8134	1.21e-18	9.07e-17	Up
EML2	1142.38	2.58835	0.29381	8.80961	1.26e-18	9.35e-17	Up
RAMP3	417.451	3.90437	0.44325	8.80851	1.27e-18	9.4e-17	Up
SDCBP2	243.029	3.33141	0.37947	8.77912	1.65e-18	1.21e-16	Up
SERPINB10	2268.03	4.79156	0.545809	8.77881	1.65e-18	1.21e-16	Up
TCAF2	177.573	2.85744	0.325957	8.76631	1.85e-18	1.34e-16	Up
SCNN1B	255.982	-3.86031	0.441812	-8.73744	2.38e-18	1.71e-16	Down
CCDC88B	140.371	2.67119	0.306556	8.71354	2.95e-18	2.11e-16	Up
CDK1	218.412	2.1724	0.249495	8.70722	3.11e-18	2.22e-16	Up
ALDH1A1	9429.78	3.0902	0.355019	8.70432	3.19e-18	2.27e-16	Up
CBR3	876.928	1.74693	0.201035	8.68971	3.63e-18	2.57e-16	Up
ETFA	3079.4	2.15552	0.248129	8.68707	3.72e-18	2.62e-16	Up
IKZF2	114.115	-4.05856	0.468076	-8.67075	4.29e-18	3.01e-16	Down
THBS4	2491.26	3.51022	0.405338	8.65998	4.72e-18	3.3e-16	Up
CD53	183.774	2.71472	0.313562	8.65768	4.81e-18	3.35e-16	Up
CEP55	72.6015	2.71563	0.313767	8.65493	4.93e-18	3.42e-16	Up
UPK1A	42.7502	-4.25911	0.49215	-8.65409	4.97e-18	3.43e-16	Down
BEX5	46.6853	-5.12429	0.592439	-8.64948	5.17e-18	3.56e-16	Down
GABRR3	45.1468	8.61204	1.00009	8.61123	7.23e-18	4.94e-16	Up
CYP27C1	118.568	-4.00709	0.465334	-8.61122	7.23e-18	4.94e-16	Down
CDCA3	98.3665	2.76432	0.321546	8.59697	8.18e-18	5.57e-16	Up
FCHO1	62.286	3.28233	0.381817	8.59661	8.21e-18	5.57e-16	Up
C15H11orf34	366.429	-5.28084	0.61463	-8.59189	8.55e-18	5.78e-16	Down
HSD17B2	1455.24	3.2536	0.378853	8.58804	8.85e-18	5.96e-16	Up
FAM3D	569.685	-2.69831	0.314243	-8.5867	8.95e-18	6.01e-16	Down
EPC2	457.737	-1.86302	0.217068	-8.58268	9.27e-18	6.2e-16	Down
DLGAP5	176.255	2.89888	0.338682	8.55931	1.14e-17	7.56e-16	Up
POU2F3	169.751	3.00667	0.351789	8.5468	1.27e-17	8.4e-16	Up
DHX58	515.221	2.08154	0.243679	8.54214	1.32e-17	8.71e-16	Up
LCP2	84.6834	2.70555	0.316802	8.54017	1.34e-17	8.83e-16	Up
IKZF3	34.1628	5.21166	0.610328	8.53912	1.35e-17	8.88e-16	Up
EPOR	43.4434	4.13483	0.484546	8.53342	1.42e-17	9.3e-16	Up
FERMT3	135.671	2.92375	0.34379	8.50445	1.82e-17	1.19e-15	Up
TNNT3	70.2791	-4.08649	0.480526	-8.50419	1.83e-17	1.19e-15	Down
S100A7	179.47	-6.55534	0.771805	-8.49351	2e-17	1.3e-15	Down
SLC20A2	421.02	-1.42914	0.168537	-8.47967	2.26e-17	1.45e-15	Down
PRSS53	456.358	3.72311	0.439466	8.47189	2.41e-17	1.55e-15	Up
BSG	17054.7	1.83346	0.216573	8.46578	2.54e-17	1.62e-15	Up
BTG1	4774.96	-1.63614	0.193423	-8.45887	2.7e-17	1.71e-15	Down
CCNA2	172.713	2.50436	0.296823	8.43722	3.25e-17	2.04e-15	Up
SASH3	87.5758	3.21827	0.381563	8.43445	3.33e-17	2.08e-15	Up
STK39	357.362	-3.63959	0.432648	-8.41236	4.02e-17	2.5e-15	Down
SUOX	960.985	1.74558	0.208221	8.38333	5.15e-17	3.2e-15	Up
RENBP	340.385	1.49435	0.178301	8.38109	5.24e-17	3.25e-15	Up
UGDH	3377.18	2.32892	0.278272	8.3692	5.8e-17	3.57e-15	Up
MXD3	101.737	2.54492	0.304151	8.36729	5.9e-17	3.61e-15	Up
IGF2	29861.9	-3.61195	0.431865	-8.36361	6.08e-17	3.72e-15	Down
NKG7	97.8039	3.19307	0.381877	8.36151	6.19e-17	3.77e-15	Up
BPIFA2A	943.86	-7.57747	0.907723	-8.34778	6.96e-17	4.22e-15	Down
LPXN	67.9287	3.37708	0.404692	8.34482	7.13e-17	4.31e-15	Up
PTPN7	66.5221	3.7636	0.45151	8.33559	7.71e-17	4.62e-15	Up
TTK	80.9811	2.54829	0.305943	8.32932	8.13e-17	4.84e-15	Up
CHD3	2755.34	-1.664	0.199954	-8.32191	8.66e-17	5.13e-15	Down
TSKS	55.3874	2.63739	0.31697	8.32063	8.75e-17	5.17e-15	Up
IQGAP3	187.354	2.68945	0.323322	8.31817	8.93e-17	5.26e-15	Up
SPATS2L	1428.4	-1.68694	0.202898	-8.31423	9.24e-17	5.42e-15	Down
D2HGDH	1217.54	2.19483	0.264151	8.30898	9.65e-17	5.63e-15	Up
SERHL2	51.4805	3.6198	0.435704	8.30792	9.74e-17	5.67e-15	Up
IRX6	39.175	-4.51612	0.544395	-8.29566	1.08e-16	6.26e-15	Down
JCHAIN	297.669	3.78588	0.456721	8.28926	1.14e-16	6.59e-15	Up
RGS4	275.352	-3.08747	0.372493	-8.28866	1.15e-16	6.6e-15	Down
ZKSCAN7	88.8156	-2.21425	0.267406	-8.28047	1.23e-16	7.05e-15	Down
METTL7A	4490.87	3.21733	0.389178	8.26699	1.37e-16	7.87e-15	Up
MCEE	1218.64	2.7983	0.338705	8.26175	1.44e-16	8.2e-15	Up
WFDC2	505.691	-8.03907	0.975146	-8.24397	1.67e-16	9.48e-15	Down
ANTKMT	927.794	1.81632	0.220453	8.23904	1.74e-16	9.85e-15	Up
UBE2C	259.339	2.52184	0.306269	8.23407	1.81e-16	1.02e-14	Up
BIN2	77.9478	2.68657	0.326366	8.23177	1.84e-16	1.04e-14	Up
GABBR2	60.8025	4.32647	0.525802	8.22832	1.9e-16	1.07e-14	Up
TPD52L1	61.4572	-5.53665	0.673796	-8.2171	2.08e-16	1.17e-14	Down
MLPH	62.6201	-3.65449	0.444968	-8.21293	2.16e-16	1.2e-14	Down
RIPPLY3	69.8392	3.22491	0.39309	8.20402	2.32e-16	1.29e-14	Up
CERS3	251.082	-4.79447	0.584499	-8.20271	2.35e-16	1.3e-14	Down
NCKAP1L	185.49	2.33323	0.284706	8.19523	2.5e-16	1.38e-14	Up
RGS1	605.084	3.30278	0.403056	8.19436	2.52e-16	1.39e-14	Up
PLD4	123.008	3.61842	0.441674	8.19251	2.56e-16	1.4e-14	Up
VEGFD	45.4059	-5.41492	0.661338	-8.18783	2.66e-16	1.45e-14	Down
AHCYL2	14477.5	2.7434	0.335197	8.18445	2.74e-16	1.49e-14	Up
PPCDC	246.647	1.84194	0.225203	8.179	2.86e-16	1.55e-14	Up
CKMT1A	5799.17	3.56003	0.435293	8.17848	2.87e-16	1.55e-14	Up
SAPCD2	338.093	3.28034	0.40112	8.17795	2.89e-16	1.55e-14	Up
ETHE1	5758.35	2.30563	0.28194	8.17774	2.89e-16	1.55e-14	Up
FPGS	1152.43	1.63749	0.200307	8.1749	2.96e-16	1.59e-14	Up
SLC2A11	202.12	2.59616	0.31813	8.16071	3.33e-16	1.78e-14	Up
KRT36	405.689	8.41319	1.03245	8.14875	3.68e-16	1.96e-14	Up
FMO3	167.679	-5.60442	0.688253	-8.14296	3.86e-16	2.05e-14	Down
GGT1	333.349	2.08953	0.257088	8.12769	4.38e-16	2.32e-14	Up
CENPF	605.727	2.66681	0.328901	8.10823	5.14e-16	2.71e-14	Up
MUC4	185.033	-5.71906	0.705383	-8.10773	5.16e-16	2.72e-14	Down
PPP1R3B	237.518	-2.96486	0.366314	-8.09375	5.79e-16	3.04e-14	Down
GDPD2	103.191	4.15963	0.514611	8.08306	6.32e-16	3.31e-14	Up
PTTG1	146.137	2.59928	0.321766	8.07818	6.57e-16	3.43e-14	Up
ANLN	440.175	2.23352	0.276659	8.07319	6.85e-16	3.57e-14	Up
FAIM	100.174	-3.32946	0.413413	-8.05359	8.04e-16	4.16e-14	Down
TXNRD1	2005.75	1.90006	0.236081	8.04835	8.39e-16	4.33e-14	Up
SIT1	42.4957	3.85117	0.478674	8.04549	8.59e-16	4.42e-14	Up
PCLAF	269.303	2.44041	0.303592	8.03847	9.1e-16	4.67e-14	Up
BOLA-DMB	468.533	2.54913	0.317478	8.02931	9.8e-16	5.02e-14	Up
CARMIL2	41.3958	3.40515	0.425212	8.00812	1.16e-15	5.95e-14	Up
CASS4	135.592	3.41755	0.427207	7.99974	1.25e-15	6.35e-14	Up
ZC3HAV1L	222.648	-2.03991	0.255373	-7.98795	1.37e-15	6.97e-14	Down
AADACL3	37.1575	3.64532	0.456403	7.98705	1.38e-15	7e-14	Up
PRKCQ	43.9734	3.24846	0.406752	7.98633	1.39e-15	7.02e-14	Up
MPST	2291.01	1.29781	0.162531	7.98501	1.41e-15	7.08e-14	Up
BLK	41.0651	5.06358	0.63554	7.96737	1.62e-15	8.12e-14	Up
GPRIN2	85.9768	3.91171	0.490999	7.96685	1.63e-15	8.13e-14	Up
SLC6A8	1595.64	2.42655	0.304725	7.96309	1.68e-15	8.36e-14	Up
PAFAH2	702.463	2.075	0.260761	7.95749	1.76e-15	8.72e-14	Up
GSTO1	1793.97	2.35671	0.297027	7.93433	2.12e-15	1.05e-13	Up
JAML	98.3595	3.20602	0.405043	7.91526	2.47e-15	1.21e-13	Up
TUFM	3350.55	1.33332	0.168571	7.90956	2.58e-15	1.26e-13	Up
MMP13	49.1928	6.39169	0.808337	7.9072	2.63e-15	1.28e-13	Up
ZSCAN26	227.715	-1.76059	0.222931	-7.89745	2.85e-15	1.38e-13	Down
CDON	607.933	-2.37127	0.300422	-7.89314	2.95e-15	1.43e-13	Down
MPEG1	535.446	2.9834	0.378282	7.88671	3.1e-15	1.5e-13	Up
GDA	143.113	1.97673	0.250662	7.88605	3.12e-15	1.5e-13	Up
SPECC1	175.439	2.60425	0.330278	7.88504	3.14e-15	1.51e-13	Up
SLC35D1	377.67	2.95652	0.375287	7.87802	3.33e-15	1.59e-13	Up
KRT75	28.0133	6.39261	0.811497	7.87755	3.34e-15	1.59e-13	Up
BUB1B	242.488	2.28518	0.290098	7.87728	3.35e-15	1.59e-13	Up
TACC3	305.372	2.05916	0.261737	7.8673	3.62e-15	1.72e-13	Up
USPL1	538.458	-1.22648	0.156253	-7.8493	4.18e-15	1.98e-13	Down
CSTA	138.435	-4.62259	0.589127	-7.84651	4.28e-15	2.02e-13	Down
SRCIN1	129.261	-4.18454	0.533474	-7.84393	4.37e-15	2.05e-13	Down
SGO1	62.1382	2.51025	0.320453	7.83343	4.75e-15	2.22e-13	Up
NFS1	539.899	1.28603	0.164299	7.8274	4.98e-15	2.32e-13	Up
CA1	772.423	4.60748	0.589898	7.81064	5.69e-15	2.65e-13	Up
NQO1	738.29	3.30359	0.423366	7.80316	6.04e-15	2.8e-13	Up
CHRNA9	30.4912	8.04447	1.03308	7.78688	6.87e-15	3.18e-13	Up
AKR7A2	1670.56	2.08757	0.268127	7.78576	6.93e-15	3.2e-13	Up
CKS2	228.856	2.26645	0.291455	7.77634	7.47e-15	3.44e-13	Up
RNF152	385.38	1.84771	0.238091	7.76052	8.46e-15	3.89e-13	Up
HJURP	152.469	2.32675	0.300461	7.74394	9.64e-15	4.41e-13	Up
ESCO2	130.856	2.16881	0.280183	7.74069	9.89e-15	4.51e-13	Up
LAT	71.2738	3.6605	0.47323	7.73515	1.03e-14	4.7e-13	Up
PRELID2	128.947	2.88847	0.37354	7.73269	1.05e-14	4.78e-13	Up
SLC9A2	1986.09	2.44562	0.316753	7.72089	1.16e-14	5.23e-13	Up
BOLA-DRA	3455.53	2.71752	0.352104	7.71795	1.18e-14	5.34e-13	Up
KNL1	185.457	2.48139	0.321764	7.71183	1.24e-14	5.59e-13	Up
ZC3H12D	28.4176	5.82194	0.755894	7.70206	1.34e-14	6e-13	Up
SPC24	158.645	2.98791	0.388173	7.69736	1.39e-14	6.21e-13	Up
TOM1	817.993	1.33576	0.173548	7.69676	1.4e-14	6.23e-13	Up
S100A4	6844.12	2.05959	0.267797	7.69088	1.46e-14	6.5e-13	Up
SULT1C4	815.537	2.6689	0.347218	7.68651	1.51e-14	6.71e-13	Up
TPX2	356.982	2.06172	0.268461	7.67978	1.59e-14	7.06e-13	Up
ADGRG5	30.7307	5.88975	0.767276	7.67618	1.64e-14	7.23e-13	Up
TNP2	35.1096	3.55057	0.462941	7.6696	1.73e-14	7.59e-13	Up
PILRA	52.2184	3.05666	0.398946	7.66182	1.83e-14	8.04e-13	Up
LRP12	205.238	-1.82908	0.238766	-7.66055	1.85e-14	8.1e-13	Down
ITGB2	167.428	2.72418	0.355871	7.65496	1.93e-14	8.44e-13	Up
PEG10	1059.51	-3.61329	0.472059	-7.65432	1.94e-14	8.47e-13	Down
PCYT2	884.89	1.36217	0.17805	7.6505	2e-14	8.7e-13	Up
ANKRD13A	1966.24	1.38375	0.181121	7.63992	2.17e-14	9.42e-13	Up
COQ4	708.768	1.34198	0.175754	7.63555	2.25e-14	9.73e-13	Up
SEMA6D	289.847	-2.51142	0.329351	-7.62536	2.43e-14	1.05e-12	Down
MYO1F	168.369	2.45399	0.322266	7.6148	2.64e-14	1.14e-12	Up
LRRC20	111.574	2.05122	0.269431	7.61318	2.67e-14	1.15e-12	Up
PAX8	35.9649	4.09184	0.537533	7.61226	2.69e-14	1.15e-12	Up
AURKB	142.186	2.34948	0.308766	7.60925	2.76e-14	1.18e-12	Up
ADCY2	50.9218	-2.75019	0.361439	-7.60901	2.76e-14	1.18e-12	Down
SAMD10	92.8547	3.41027	0.448332	7.60657	2.81e-14	1.2e-12	Up
KCTD17	136.21	2.13362	0.280551	7.6051	2.85e-14	1.21e-12	Up
KRT84	25.7804	6.2651	0.82631	7.58202	3.4e-14	1.44e-12	Up
ENTPD2	320.244	2.07313	0.273437	7.58176	3.41e-14	1.44e-12	Up
MAGI3	340.082	-1.70145	0.224632	-7.57441	3.61e-14	1.52e-12	Down
COX5A	3431.06	1.42888	0.188919	7.56349	3.92e-14	1.64e-12	Up
SYT5	75.4207	2.35256	0.311098	7.56211	3.97e-14	1.66e-12	Up
BUB1	254.089	1.9726	0.261355	7.54759	4.43e-14	1.85e-12	Up
BLVRB	5135.59	2.13065	0.282609	7.53921	4.73e-14	1.97e-12	Up
DQX1	160.206	4.25669	0.565638	7.52546	5.25e-14	2.18e-12	Up
ADAMTSL1	75.8586	-3.40165	0.452092	-7.52423	5.3e-14	2.2e-12	Down
ASPM	233.806	2.36261	0.314014	7.52389	5.32e-14	2.2e-12	Up
ABHD14B	2404.69	1.34184	0.178593	7.51341	5.76e-14	2.37e-12	Up
CDKN3	51.1193	2.92768	0.390129	7.50438	6.17e-14	2.53e-12	Up
ZBTB48	533.449	1.27176	0.169598	7.49864	6.45e-14	2.64e-12	Up
MGST3	9041.37	2.96042	0.395269	7.48964	6.91e-14	2.82e-12	Up
IL7R	129.692	3.72505	0.497538	7.48695	7.05e-14	2.87e-12	Up
MAGIX	260.025	2.5385	0.339076	7.4865	7.07e-14	2.88e-12	Up
LAMP3	46.6102	3.4791	0.465062	7.48092	7.38e-14	3e-12	Up
FAM111B	259.109	1.70913	0.228842	7.46859	8.11e-14	3.28e-12	Up
GIMAP7	27.543	3.88342	0.520596	7.45957	8.68e-14	3.51e-12	Up
CLCN2	458.243	3.07107	0.411814	7.45742	8.82e-14	3.56e-12	Up
TIMM44	991.893	1.28205	0.172205	7.44491	9.7e-14	3.9e-12	Up
MRPL12	1860.26	1.84708	0.248208	7.44167	9.94e-14	3.99e-12	Up
CRCT1	379.146	-4.44066	0.596901	-7.43953	1.01e-13	4.05e-12	Down
FRAS1	41.6907	-5.63786	0.758427	-7.43363	1.06e-13	4.22e-12	Down
GJB6	278.535	-3.19977	0.430659	-7.42995	1.09e-13	4.33e-12	Down
TOP2A	897.084	2.01336	0.271116	7.42621	1.12e-13	4.45e-12	Up
TSPYL5	69.3289	-2.67003	0.360694	-7.40248	1.34e-13	5.31e-12	Down
KCNJ11	33.8696	-5.3305	0.720124	-7.4022	1.34e-13	5.31e-12	Down
PYCARD	177.605	2.33911	0.31644	7.39194	1.45e-13	5.72e-12	Up
TNNI2	68.281	-4.32175	0.585128	-7.38598	1.51e-13	5.97e-12	Down
RINL	49.5197	2.36244	0.320062	7.3812	1.57e-13	6.18e-12	Up
CPM	259.803	-2.22403	0.301454	-7.37766	1.61e-13	6.33e-12	Down
MACIR	479.236	2.07124	0.281761	7.35105	1.97e-13	7.69e-12	Up
PSMB8	505.941	2.15902	0.293734	7.35025	1.98e-13	7.72e-12	Up
TMEM229B	4231.78	-4.76284	0.648074	-7.34923	1.99e-13	7.76e-12	Down
S100Z	33.8212	7.6106	1.03695	7.33943	2.15e-13	8.34e-12	Up
TM7SF2	242.669	1.63288	0.222599	7.33553	2.21e-13	8.57e-12	Up
LAPTM5	1081.85	2.35993	0.321754	7.33457	2.22e-13	8.61e-12	Up
C4H7orf57	182.138	2.32093	0.316771	7.32684	2.36e-13	9.1e-12	Up
TLR5	129.192	2.88562	0.393862	7.32648	2.36e-13	9.1e-12	Up
CASP1	261.97	-3.35478	0.457912	-7.32626	2.37e-13	9.1e-12	Down
ODF3	103.462	4.62785	0.631726	7.32573	2.38e-13	9.12e-12	Up
SPHK2	1015.67	1.57487	0.215044	7.32349	2.42e-13	9.23e-12	Up
TKFC	334.259	1.78113	0.243347	7.31932	2.49e-13	9.51e-12	Up
TMPRSS11E	145.477	-2.93341	0.400873	-7.31754	2.53e-13	9.61e-12	Down
IKZF1	38.8974	3.70026	0.505694	7.31719	2.53e-13	9.62e-12	Up
TCF7	307.104	3.06198	0.418651	7.31392	2.59e-13	9.84e-12	Up
SEPTIN1	59.0858	2.48449	0.339887	7.30975	2.68e-13	1.01e-11	Up
PRSS23	1175.89	2.21089	0.302706	7.30375	2.8e-13	1.05e-11	Up
MTCH2	2086.72	1.43695	0.196806	7.30138	2.85e-13	1.07e-11	Up
HPSE	152.539	3.24503	0.444536	7.29981	2.88e-13	1.08e-11	Up
SLC5A9	95.9355	-2.72607	0.373781	-7.29322	3.03e-13	1.13e-11	Down
KIF15	144.286	2.5861	0.354602	7.29297	3.03e-13	1.13e-11	Up
TENM3	164.031	-2.70679	0.371231	-7.29138	3.07e-13	1.14e-11	Down
RAB29	90.5187	1.82217	0.25019	7.28314	3.26e-13	1.21e-11	Up
GDPD3	112.955	1.77872	0.244346	7.27953	3.35e-13	1.24e-11	Up
TMEM79	4513.04	2.0297	0.278951	7.27617	3.43e-13	1.27e-11	Up
VSIG10L	5347.46	1.61552	0.222062	7.27507	3.46e-13	1.28e-11	Up
OR2R3	22.4984	3.84942	0.529706	7.26708	3.67e-13	1.35e-11	Up
CDCA8	148.506	2.32361	0.319929	7.26289	3.79e-13	1.39e-11	Up
ECHDC1	4759.41	1.86411	0.256665	7.26282	3.79e-13	1.39e-11	Up
FGD2	91.112	2.47272	0.340468	7.26272	3.79e-13	1.39e-11	Up
CADPS2	100.171	-2.14623	0.295756	-7.25674	3.97e-13	1.45e-11	Down
MAPK13	1145.03	1.9764	0.272803	7.2448	4.33e-13	1.58e-11	Up
ZNF496	245.936	-1.67122	0.23089	-7.23814	4.55e-13	1.66e-11	Down
KIFC1	261.134	2.37262	0.327981	7.234	4.69e-13	1.7e-11	Up
COLQ	97.6345	3.327	0.459968	7.2331	4.72e-13	1.71e-11	Up
ETV4	68.115	3.59907	0.497621	7.23255	4.74e-13	1.71e-11	Up
AIF1L	639.368	-2.90459	0.401626	-7.23209	4.76e-13	1.71e-11	Down
PATZ1	360.497	-1.8172	0.251344	-7.2299	4.83e-13	1.74e-11	Down
CST6	1347.14	2.35991	0.326436	7.22932	4.85e-13	1.74e-11	Up
GARNL3	58.8341	-2.16225	0.299316	-7.22397	5.05e-13	1.81e-11	Down
GPR15	39.0607	6.21695	0.861161	7.21926	5.23e-13	1.87e-11	Up
LY9	66.4851	2.88624	0.400615	7.20453	5.82e-13	2.08e-11	Up
PSTPIP1	83.5178	2.26566	0.314878	7.19536	6.23e-13	2.22e-11	Up
CD320	930.962	1.68354	0.235306	7.1547	8.39e-13	2.98e-11	Up
CPT2	888.34	1.09215	0.152655	7.15435	8.41e-13	2.98e-11	Up
CYTIP	72.0037	3.13666	0.438482	7.15344	8.46e-13	2.99e-11	Up
FCGR2B	37.0306	4.58597	0.641373	7.15024	8.66e-13	3.05e-11	Up
CD1E	90.6104	3.68351	0.515167	7.15014	8.67e-13	3.05e-11	Up
IL21R	26.1524	4.15785	0.581983	7.14427	9.05e-13	3.18e-11	Up
MAOA	3051.13	2.15731	0.302428	7.13331	9.8e-13	3.43e-11	Up
TK1	629.679	2.01775	0.282944	7.13126	9.95e-13	3.48e-11	Up
TMC8	237.44	1.94606	0.273271	7.12135	1.07e-12	3.73e-11	Up
VDAC1	5013.79	1.31291	0.184577	7.11306	1.13e-12	3.95e-11	Up
ELMOD1	161.355	3.61672	0.508638	7.1106	1.16e-12	4.02e-11	Up
FA2H	204.242	2.27948	0.320762	7.10646	1.19e-12	4.13e-11	Up
FAM83C	1773.77	2.31638	0.326516	7.09422	1.3e-12	4.5e-11	Up
GTDC1	188.57	-1.49778	0.211276	-7.08921	1.35e-12	4.66e-11	Down
PARVG	35.2339	2.8095	0.396384	7.08782	1.36e-12	4.7e-11	Up
ADAMTS18	25.2251	-7.87452	1.11126	-7.08612	1.38e-12	4.75e-11	Down
HIBCH	763.111	1.58245	0.223625	7.07637	1.48e-12	5.08e-11	Up
F3	1848.07	-3.27576	0.463186	-7.07225	1.52e-12	5.22e-11	Down
UQCRFS1	3273.83	1.45992	0.206454	7.07139	1.53e-12	5.24e-11	Up
CCDC85A	132.959	-3.44831	0.487658	-7.07117	1.54e-12	5.24e-11	Down
NLRC3	34.4653	3.9855	0.563884	7.06794	1.57e-12	5.35e-11	Up
WC1	25.9178	4.64038	0.657525	7.05735	1.7e-12	5.77e-11	Up
IRAK3	180.143	-1.60192	0.227036	-7.05583	1.72e-12	5.82e-11	Down
IGSF10	411.801	-2.84372	0.403065	-7.05524	1.72e-12	5.83e-11	Down
DUOXA2	1130.04	7.25273	1.02834	7.05285	1.75e-12	5.92e-11	Up
CENPH	78.7151	2.08347	0.295463	7.05155	1.77e-12	5.97e-11	Up
FAM169A	51.888	-4.19248	0.594619	-7.0507	1.78e-12	5.99e-11	Down
KLHDC1	133.997	-1.94153	0.275429	-7.04911	1.8e-12	6.05e-11	Down
PLCB2	43.5325	2.39537	0.339851	7.04829	1.81e-12	6.08e-11	Up
ZNF575	457.581	1.76286	0.250415	7.03977	1.93e-12	6.45e-11	Up
RBKS	367.625	2.24538	0.319538	7.02696	2.11e-12	7.06e-11	Up
CCR4	31.8056	6.97135	0.992652	7.02295	2.17e-12	7.24e-11	Up
CISD1	1476.55	2.21662	0.316114	7.0121	2.35e-12	7.81e-11	Up
MELK	145.547	2.56436	0.366382	6.99916	2.58e-12	8.55e-11	Up
PAPSS2	4038.35	4.29775	0.614139	6.99801	2.6e-12	8.6e-11	Up
NDRG2	1739.48	-2.13488	0.305495	-6.98826	2.78e-12	9.2e-11	Down
PRDX5	4639.74	2.13784	0.306659	6.97138	3.14e-12	1.03e-10	Up
LRIG3	700.01	-2.39436	0.343564	-6.96917	3.19e-12	1.05e-10	Down
FBP1	607.942	2.30238	0.330507	6.96622	3.26e-12	1.07e-10	Up
FCGR1A	91.8759	2.65719	0.381581	6.96364	3.32e-12	1.09e-10	Up
CCDC51	794.796	1.38472	0.199376	6.94528	3.78e-12	1.23e-10	Up
SLC25A42	626.843	2.41912	0.348332	6.94485	3.79e-12	1.23e-10	Up
MTRES1	302.693	1.18693	0.171002	6.94101	3.89e-12	1.27e-10	Up
ARHGAP12	279.763	-1.3531	0.194961	-6.94038	3.91e-12	1.27e-10	Down
ATP5MC3	4975.25	1.75018	0.252631	6.92783	4.27e-12	1.39e-10	Up
SPATA20	753.207	2.54599	0.367643	6.92516	4.35e-12	1.41e-10	Up
PCDH20	23.6771	-3.98674	0.575783	-6.92404	4.39e-12	1.42e-10	Down
SEMA3A	49.3546	-2.24806	0.324729	-6.92288	4.43e-12	1.43e-10	Down
MTHFD1	2388.68	1.60213	0.231598	6.91774	4.59e-12	1.48e-10	Up
MARCKSL1	1101.15	-2.26341	0.327311	-6.91516	4.67e-12	1.5e-10	Down
GNAS	137.715	-3.63973	0.526399	-6.9144	4.7e-12	1.51e-10	Down
CBR4	2155.86	1.5434	0.223468	6.90657	4.97e-12	1.59e-10	Up
NTRK2	410.737	-2.63155	0.3816	-6.89608	5.35e-12	1.71e-10	Down
VAV1	86.9196	2.16627	0.314415	6.88985	5.59e-12	1.78e-10	Up
ZSCAN12	70.7536	-2.60041	0.377629	-6.88614	5.73e-12	1.83e-10	Down
TIGIT	19.5596	7.40443	1.07557	6.88417	5.81e-12	1.85e-10	Up
HMG20B	2660.32	1.34906	0.196178	6.87669	6.13e-12	1.95e-10	Up
ABHD17C	1730.36	2.4975	0.363379	6.87298	6.29e-12	1.99e-10	Up
TMEM39A	385.632	-1.18707	0.172832	-6.86837	6.49e-12	2.05e-10	Down
NDUFS1	3252.27	1.5406	0.224315	6.86801	6.51e-12	2.06e-10	Up
PCCA	1689.64	2.35273	0.342669	6.8659	6.61e-12	2.08e-10	Up
PDP1	284.322	-1.60075	0.233395	-6.85856	6.96e-12	2.19e-10	Down
MAB21L4	1147.01	-2.32306	0.338761	-6.85751	7.01e-12	2.2e-10	Down
GALNT15	249.11	-4.44803	0.648784	-6.85595	7.08e-12	2.22e-10	Down
WFDC18	7627.87	2.85987	0.417426	6.85121	7.32e-12	2.29e-10	Up
FCER1A	93.3222	3.28127	0.479209	6.84726	7.53e-12	2.35e-10	Up
DACT2	132.088	-4.79424	0.700222	-6.84674	7.56e-12	2.35e-10	Down
GPAT3	148.849	-3.01648	0.441061	-6.83914	7.97e-12	2.48e-10	Down
STOML3	23.4635	-5.29515	0.774767	-6.83451	8.23e-12	2.56e-10	Down
LIPG	276.044	3.52488	0.515858	6.83304	8.31e-12	2.58e-10	Up
PCCB	1554.09	1.72348	0.252364	6.82937	8.53e-12	2.64e-10	Up
WNT11	124.511	-4.3872	0.642488	-6.82846	8.58e-12	2.65e-10	Down
CDKN1C	1392.16	-4.20216	0.615732	-6.82466	8.81e-12	2.71e-10	Down
ARNTL	319.555	-1.45182	0.212736	-6.82452	8.82e-12	2.71e-10	Down
AMACR	643.804	1.90026	0.278448	6.82445	8.83e-12	2.71e-10	Up
REXO2	939.227	1.31952	0.193391	6.82309	8.91e-12	2.73e-10	Up
ATG7	402.693	1.47128	0.21567	6.8219	8.98e-12	2.75e-10	Up
GOLM1	360.226	-1.81657	0.266368	-6.81976	9.12e-12	2.79e-10	Down
ZBP1	34.7917	4.20735	0.6171	6.81795	9.24e-12	2.82e-10	Up
ALPL	773.878	3.36687	0.494102	6.81412	9.48e-12	2.89e-10	Up
MIS18A	52.8153	2.52223	0.37024	6.81242	9.6e-12	2.92e-10	Up
ZKSCAN4	65.4823	-2.11679	0.310811	-6.81054	9.72e-12	2.95e-10	Down
MKI67	900.559	3.0696	0.450783	6.80949	9.79e-12	2.97e-10	Up
CLEC12A	57.6014	2.07918	0.305813	6.79885	1.05e-11	3.19e-10	Up
NEK6	911.788	-1.55316	0.228662	-6.7924	1.1e-11	3.33e-10	Down
OBSL1	512.613	-2.36924	0.348857	-6.79144	1.11e-11	3.35e-10	Down
NEK2	100.897	2.58277	0.380539	6.78712	1.14e-11	3.45e-10	Up
SPON1	1023.15	-1.5836	0.233532	-6.78108	1.19e-11	3.58e-10	Down
GPR183	54.4352	3.1654	0.466979	6.77847	1.21e-11	3.64e-10	Up
IGFBP6	2236.77	-2.33194	0.344055	-6.77782	1.22e-11	3.65e-10	Down
SIRT1	484.247	-1.62438	0.239664	-6.77776	1.22e-11	3.65e-10	Down
ALAS1	1321.15	1.74079	0.256889	6.77645	1.23e-11	3.68e-10	Up
LRRC26	182.094	2.58576	0.381733	6.77374	1.25e-11	3.74e-10	Up
PEG3	1047.21	-3.72978	0.550776	-6.77186	1.27e-11	3.78e-10	Down
LYZ1	34004.4	6.70629	0.990581	6.77006	1.29e-11	3.82e-10	Up
FTH1	47930.8	1.72696	0.255205	6.76693	1.32e-11	3.9e-10	Up
IDI1	1911.87	1.94029	0.287111	6.75796	1.4e-11	4.14e-10	Up
CES4A	42.165	2.51947	0.3729	6.75642	1.41e-11	4.18e-10	Up
FXN	229.689	-1.53261	0.22723	-6.74475	1.53e-11	4.52e-10	Down
ANKRD35	171.988	-2.43748	0.361508	-6.74252	1.56e-11	4.58e-10	Down
GABRA5	15.1286	7.02879	1.04247	6.74245	1.56e-11	4.58e-10	Up
RWDD3	120.094	1.76242	0.261409	6.74198	1.56e-11	4.59e-10	Up
SPAG5	183.209	2.45013	0.363439	6.74152	1.57e-11	4.6e-10	Up
TROAP	153.291	2.83987	0.421301	6.74072	1.58e-11	4.61e-10	Up
CENPN	63.9601	2.25938	0.335384	6.7367	1.62e-11	4.74e-10	Up
CCM2	779.527	1.14222	0.169819	6.7261	1.74e-11	5.08e-10	Up
ARMH4	93.6323	-2.29562	0.341343	-6.72527	1.75e-11	5.1e-10	Down
IL16	85.7204	1.97126	0.293211	6.72302	1.78e-11	5.16e-10	Up
PRR11	31.5096	3.21373	0.478432	6.71721	1.85e-11	5.36e-10	Up
ACACB	1281.43	1.1252	0.167861	6.70315	2.04e-11	5.88e-10	Up
POGK	732.47	-0.971674	0.144959	-6.70307	2.04e-11	5.88e-10	Down
ABCB6	873.517	1.53044	0.228546	6.69642	2.14e-11	6.15e-10	Up
BOLA-DOB	32.083	3.88238	0.580668	6.68606	2.29e-11	6.58e-10	Up
IMPDH1	1487.09	2.33393	0.349217	6.68332	2.34e-11	6.69e-10	Up
IQCB1	169.357	-1.56002	0.233469	-6.68191	2.36e-11	6.74e-10	Down
PLCH1	61.3572	2.48132	0.372293	6.66498	2.65e-11	7.55e-10	Up
SEMA5A	289.635	-2.56556	0.385025	-6.66337	2.68e-11	7.62e-10	Down
CADM4	266.441	-1.60455	0.240824	-6.66276	2.69e-11	7.64e-10	Down
CCDC157	73.4593	2.31284	0.347419	6.65721	2.79e-11	7.91e-10	Up
NKAPL	93.3116	-2.64189	0.397023	-6.65424	2.85e-11	8.05e-10	Down
BEND7	168.837	-1.90305	0.286151	-6.65052	2.92e-11	8.24e-10	Down
MMP12	27.1871	5.20602	0.783527	6.64435	3.05e-11	8.56e-10	Up
GLRX	2940.95	2.56946	0.386985	6.6397	3.14e-11	8.81e-10	Up
MRPS18B	270.44	1.73729	0.261685	6.63883	3.16e-11	8.85e-10	Up
DNMT3A	1314.84	-1.50007	0.226125	-6.6338	3.27e-11	9.14e-10	Down
SCML2	102.399	-2.74758	0.414239	-6.63283	3.29e-11	9.19e-10	Down
TRIM36	38.5982	-2.6939	0.40639	-6.62886	3.38e-11	9.41e-10	Down
RAC2	377.563	1.80584	0.272629	6.62379	3.5e-11	9.72e-10	Up
GPR39	32.0664	2.81781	0.425475	6.62275	3.53e-11	9.78e-10	Up
CHRNE	84.089	1.44309	0.217928	6.62187	3.55e-11	9.82e-10	Up
AZGP1	126.763	2.46192	0.371799	6.62164	3.55e-11	9.82e-10	Up
FYB1	107.768	3.07321	0.46414	6.62129	3.56e-11	9.83e-10	Up
RALGAPA2	1121.47	3.20252	0.483997	6.61682	3.67e-11	1.01e-09	Up
FST	341.008	-2.76776	0.418572	-6.61238	3.78e-11	1.04e-09	Down
APEH	1857.91	1.2071	0.182978	6.59695	4.2e-11	1.15e-09	Up
MFSD13A	249.817	1.64821	0.249863	6.59645	4.21e-11	1.16e-09	Up
LCP1	959.806	2.46322	0.373659	6.59215	4.33e-11	1.19e-09	Up
MAP4K1	72.9732	2.87241	0.435988	6.58828	4.45e-11	1.21e-09	Up
MMUT	2734	1.55794	0.236927	6.57561	4.85e-11	1.32e-09	Up
ANXA8L1	6733.5	1.72425	0.262251	6.57481	4.87e-11	1.32e-09	Up
MAN1A1	746.131	-1.30872	0.199283	-6.56712	5.13e-11	1.39e-09	Down
PTP4A3	182.505	-1.94336	0.296094	-6.56331	5.26e-11	1.42e-09	Down
UPK1B	1000.8	-3.85549	0.587539	-6.56209	5.31e-11	1.43e-09	Down
ICA1	268.433	-1.55785	0.237972	-6.54638	5.89e-11	1.58e-09	Down
NKX2-3	140.752	2.4879	0.380417	6.53995	6.15e-11	1.65e-09	Up
GLRX5	1322.53	1.57256	0.240792	6.53078	6.54e-11	1.75e-09	Up
DNASE2	817.217	1.7213	0.263658	6.52851	6.64e-11	1.78e-09	Up
PDCD4	1654.27	-1.33553	0.204809	-6.52086	6.99e-11	1.87e-09	Down
TBC1D10C	42.1373	2.65078	0.406666	6.51833	7.11e-11	1.9e-09	Up
PKIA	1051.89	1.91644	0.294217	6.51371	7.33e-11	1.95e-09	Up
SLC15A3	83.5725	2.41128	0.370429	6.50942	7.54e-11	2.01e-09	Up
CA3	1062.31	-3.32891	0.512007	-6.50169	7.94e-11	2.11e-09	Down
MAPK8IP2	46.1966	-2.81535	0.433819	-6.48969	8.6e-11	2.28e-09	Down
PDK3	1738.49	1.73228	0.266944	6.48933	8.62e-11	2.28e-09	Up
CYP11A1	35.9733	-5.03039	0.775238	-6.48883	8.65e-11	2.29e-09	Down
C1QB	1019.27	2.87697	0.444749	6.46876	9.88e-11	2.61e-09	Up
CORO1A	378.804	2.34395	0.362393	6.46796	9.93e-11	2.61e-09	Up
NDUFAF3	1002.05	1.2173	0.188205	6.46794	9.93e-11	2.61e-09	Up
PAMR1	187.268	1.85609	0.28703	6.46654	1e-10	2.63e-09	Up
TMPRSS4	216.906	-4.54064	0.70304	-6.45858	1.06e-10	2.77e-09	Down
NMRAL1	1216.02	1.21332	0.187975	6.45469	1.08e-10	2.84e-09	Up
ALDH5A1	545.197	1.3427	0.208184	6.44955	1.12e-10	2.93e-09	Up
ISG12(B)	680.368	6.80834	1.05654	6.44402	1.16e-10	3.03e-09	Up
TIFAB	26.6745	4.3743	0.679306	6.43937	1.2e-10	3.12e-09	Up
DUSP1	3073.66	-1.96628	0.305582	-6.43456	1.24e-10	3.22e-09	Down
AIFM1	1215.02	1.31294	0.204118	6.43228	1.26e-10	3.26e-09	Up
TXNDC17	433.057	1.89453	0.294635	6.43009	1.28e-10	3.3e-09	Up
WC1.3	13.1597	7.41751	1.1542	6.42656	1.31e-10	3.37e-09	Up
GIMAP5	41.6425	3.23387	0.50363	6.42112	1.35e-10	3.48e-09	Up
TESC	39.4023	2.87881	0.448813	6.41428	1.41e-10	3.64e-09	Up
NAALADL2	44.8153	-2.32434	0.362454	-6.41277	1.43e-10	3.67e-09	Down
WC-7	44.5157	4.39429	0.685269	6.4125	1.43e-10	3.67e-09	Up
OAT	1556.12	-1.79966	0.280782	-6.40947	1.46e-10	3.74e-09	Down
IDH3B	2781.41	1.34229	0.209676	6.40174	1.54e-10	3.93e-09	Up
CFTR	87.647	-4.88816	0.764054	-6.39766	1.58e-10	4.03e-09	Down
SLC2A1	881.68	-1.42478	0.222772	-6.39569	1.6e-10	4.08e-09	Down
EXOC3L2	247.06	2.85461	0.44639	6.39488	1.61e-10	4.09e-09	Up
SLC27A2	30.4191	5.41646	0.847186	6.39347	1.62e-10	4.12e-09	Up
CRISPLD1	175.281	-3.664	0.573462	-6.38927	1.67e-10	4.23e-09	Down
MT1E	556.454	3.67199	0.574785	6.38846	1.68e-10	4.25e-09	Up
ARSL	474.463	-2.10855	0.330133	-6.38697	1.69e-10	4.28e-09	Down
F2RL3	42.1396	3.80502	0.595795	6.38646	1.7e-10	4.29e-09	Up
SLC35A3	1385.8	1.95121	0.305783	6.38102	1.76e-10	4.44e-09	Up
STX10	470.131	1.0579	0.165814	6.38001	1.77e-10	4.47e-09	Up
SLAMF7	30.1146	3.57971	0.561118	6.37961	1.78e-10	4.47e-09	Up
CDC25B	200.592	2.03747	0.319408	6.3789	1.78e-10	4.49e-09	Up
PIR	250.873	1.97123	0.309253	6.37418	1.84e-10	4.62e-09	Up
PPARD	1954.07	2.18188	0.342524	6.37002	1.89e-10	4.74e-09	Up
CD68	163.668	2.40782	0.378007	6.36977	1.89e-10	4.74e-09	Up
AGT	269.533	-3.18187	0.500429	-6.35828	2.04e-10	5.1e-09	Down
E2F8	48.515	2.69908	0.424701	6.35526	2.08e-10	5.2e-09	Up
GUSB	488.782	1.50731	0.237204	6.35451	2.09e-10	5.22e-09	Up
AKR1A1	1867.84	1.48071	0.233228	6.34876	2.17e-10	5.41e-09	Up
TWF2	2722.57	1.26204	0.198919	6.34447	2.23e-10	5.55e-09	Up
HCN1	24.6691	-4.32047	0.681283	-6.34166	2.27e-10	5.63e-09	Down
PDE6A	401.339	3.2714	0.515862	6.34161	2.27e-10	5.63e-09	Up
ANKEF1	18.5154	-7.42322	1.17094	-6.33955	2.3e-10	5.7e-09	Down
RNF157	927.451	2.19647	0.346501	6.339	2.31e-10	5.71e-09	Up
NIPSNAP1	1076.81	1.28893	0.203381	6.3375	2.34e-10	5.76e-09	Up
GUCY1A1	932.995	-1.84941	0.291928	-6.33515	2.37e-10	5.84e-09	Down
KYNU	191.586	3.49823	0.552288	6.33408	2.39e-10	5.87e-09	Up
HSD17B8	1030.6	1.18384	0.186929	6.33309	2.4e-10	5.9e-09	Up
PBX4	36.4699	2.83789	0.448239	6.3312	2.43e-10	5.96e-09	Up
CDCA2	101.585	2.24874	0.355566	6.32439	2.54e-10	6.22e-09	Up
DMKN	3409.04	-2.59784	0.411044	-6.32009	2.61e-10	6.39e-09	Down
PAX9	2607.41	2.30596	0.365022	6.31732	2.66e-10	6.5e-09	Up
SDHC	1880.11	1.36809	0.216568	6.31714	2.66e-10	6.5e-09	Up
GSTM3	1854.59	1.83343	0.290281	6.31605	2.68e-10	6.53e-09	Up
COL4A5	3632.14	-1.579	0.250022	-6.31545	2.69e-10	6.55e-09	Down
PARPBP	47.9343	2.03412	0.32212	6.3148	2.71e-10	6.57e-09	Up
WAS	72.5596	2.22857	0.353025	6.31279	2.74e-10	6.65e-09	Up
ADAMTSL3	348.741	-3.44539	0.546029	-6.3099	2.79e-10	6.76e-09	Down
TIAM2	31.9587	-2.66876	0.423144	-6.30698	2.85e-10	6.88e-09	Down
CRYGS	33.5167	3.99904	0.63411	6.30654	2.85e-10	6.89e-09	Up
PVRIG	34.8845	5.09171	0.808697	6.29619	3.05e-10	7.35e-09	Up
AK2	11361	1.6561	0.2631	6.29456	3.08e-10	7.42e-09	Up
DNAJC30	207.363	1.45185	0.2307	6.29322	3.11e-10	7.47e-09	Up
WDFY4	95.3314	2.27823	0.362351	6.28737	3.23e-10	7.75e-09	Up
SFRP1	2268.89	1.69832	0.270266	6.28389	3.3e-10	7.92e-09	Up
MPZL1	1246.61	-1.37212	0.218422	-6.28194	3.34e-10	8e-09	Down
UTRN	2371.59	-1.17482	0.187019	-6.28184	3.35e-10	8e-09	Down
CTHRC1	118.303	-2.93282	0.467131	-6.27836	3.42e-10	8.17e-09	Down
EFEMP1	606.045	-1.94439	0.309727	-6.27774	3.44e-10	8.19e-09	Down
ACSF2	10026.6	1.64139	0.26157	6.27514	3.49e-10	8.32e-09	Up
CCR7	53.6141	4.21683	0.672264	6.27257	3.55e-10	8.44e-09	Up
HS3ST1	768.484	-3.31543	0.528697	-6.27094	3.59e-10	8.51e-09	Down
MRPL38	1075.51	1.1884	0.189513	6.27081	3.59e-10	8.51e-09	Up
UPK2	12.7238	-6.88045	1.09765	-6.26836	3.65e-10	8.63e-09	Down
NDUFV1	3718.16	1.5079	0.240602	6.26722	3.68e-10	8.69e-09	Up
TMEM70	993.859	1.70057	0.271381	6.26635	3.7e-10	8.72e-09	Up
TJP3	682.971	1.49629	0.239331	6.25196	4.05e-10	9.55e-09	Up
WFS1	876.758	1.5716	0.251553	6.24757	4.17e-10	9.79e-09	Up
VTCN1	94.9798	-7.64304	1.22337	-6.24755	4.17e-10	9.79e-09	Down
RABGAP1	1440.2	-1.03685	0.165994	-6.24631	4.2e-10	9.86e-09	Down
TGFBR3	1636.84	-2.69778	0.432027	-6.24447	4.25e-10	9.96e-09	Down
PI15	363.327	-3.73726	0.598636	-6.24296	4.29e-10	1e-08	Down
CD27	18.7565	4.34276	0.69592	6.24032	4.37e-10	1.02e-08	Up
CASD1	401.598	-1.4841	0.237992	-6.23595	4.49e-10	1.05e-08	Down
DLD	1987.82	1.426	0.228694	6.23542	4.51e-10	1.05e-08	Up
TOX3	63.0149	-2.17248	0.348457	-6.23457	4.53e-10	1.05e-08	Down
THEM5	19.6082	-4.15325	0.666305	-6.23326	4.57e-10	1.06e-08	Down
CRAT	2206.44	2.24823	0.36099	6.22795	4.73e-10	1.1e-08	Up
KCNG3	14.5074	4.02684	0.647312	6.22087	4.94e-10	1.14e-08	Up
EYA2	27.4118	-3.76527	0.605321	-6.22029	4.96e-10	1.15e-08	Down
DUOX2	2496.87	5.72641	0.920878	6.21842	5.02e-10	1.16e-08	Up
CDK18	380.437	2.08864	0.335942	6.21728	5.06e-10	1.17e-08	Up
CLCN4	37.0064	-2.84118	0.457365	-6.21206	5.23e-10	1.2e-08	Down
UGT2B10	892.745	4.26975	0.687499	6.21056	5.28e-10	1.21e-08	Up
GABRE	82.2531	-2.1597	0.34783	-6.20908	5.33e-10	1.22e-08	Down
SHISA3	167.914	-2.89019	0.465518	-6.20856	5.35e-10	1.23e-08	Down
CXCR6	60.8139	3.79062	0.610641	6.2076	5.38e-10	1.23e-08	Up
LBH	1951.26	1.78789	0.288154	6.20462	5.48e-10	1.25e-08	Up
INCENP	272.404	1.81577	0.29287	6.19992	5.65e-10	1.29e-08	Up
SPTBN4	270.89	1.84274	0.2976	6.19202	5.94e-10	1.35e-08	Up
SUSD3	43.3777	2.85943	0.461851	6.19123	5.97e-10	1.36e-08	Up
RPS6KA1	471.613	1.73482	0.280226	6.19078	5.99e-10	1.36e-08	Up
ACO1	2569.72	1.24156	0.200588	6.18958	6.03e-10	1.37e-08	Up
MEST	592.892	-3.30248	0.534153	-6.18265	6.3e-10	1.43e-08	Down
TESPA1	15.862	3.21136	0.519679	6.1795	6.43e-10	1.46e-08	Up
DEPDC1	65.0234	2.39852	0.388217	6.17829	6.48e-10	1.47e-08	Up
CYP8B1	16.6794	3.75517	0.608246	6.17377	6.67e-10	1.51e-08	Up
SEC14L3	108.787	-2.76483	0.448267	-6.16782	6.92e-10	1.56e-08	Down
P2RX3	153.734	2.59914	0.421447	6.16719	6.95e-10	1.56e-08	Up
GREB1	54.3632	4.28105	0.694166	6.16719	6.95e-10	1.56e-08	Up
ASB11	135.629	-1.59838	0.259211	-6.16633	6.99e-10	1.57e-08	Down
ZMYM4	295.45	-1.48309	0.240602	-6.16411	7.09e-10	1.59e-08	Down
LYZ	110.107	2.97696	0.482965	6.16393	7.1e-10	1.59e-08	Up
FIZ1	404.315	-1.1125	0.180514	-6.16291	7.14e-10	1.6e-08	Down
CROT	973.558	1.89607	0.30797	6.15666	7.43e-10	1.66e-08	Up
ACSS2	873.806	2.03581	0.330822	6.15379	7.57e-10	1.69e-08	Up
ECHS1	7166.13	1.79647	0.292031	6.15164	7.67e-10	1.71e-08	Up
FAM89A	221.052	1.83118	0.297778	6.14949	7.77e-10	1.73e-08	Up
PRRT4	124.796	3.9416	0.641037	6.14879	7.81e-10	1.74e-08	Up
CISH	450.608	-1.84145	0.299495	-6.1485	7.82e-10	1.74e-08	Down
PPIL4	565.744	-1.3232	0.215263	-6.14692	7.9e-10	1.75e-08	Down
ADH6	456.673	11.3644	1.84939	6.14496	8e-10	1.77e-08	Up
UPK3B	124.051	2.61482	0.425946	6.13887	8.31e-10	1.84e-08	Up
RHOH	31.8645	3.35342	0.547227	6.12802	8.9e-10	1.96e-08	Up
PAWR	368.761	1.79516	0.293245	6.12172	9.26e-10	2.04e-08	Up
PRDM11	272.389	-2.06902	0.337992	-6.1215	9.27e-10	2.04e-08	Down
EHHADH	502.83	-2.2103	0.361109	-6.12088	9.31e-10	2.05e-08	Down
RIMKLB	280.794	-1.36628	0.223414	-6.11547	9.63e-10	2.11e-08	Down
PPM1N	29.5095	2.17132	0.355183	6.11324	9.76e-10	2.14e-08	Up
ATP5IF1	3633.46	1.31323	0.214854	6.11219	9.83e-10	2.15e-08	Up
CXCL9	31.5687	4.22873	0.69243	6.10708	1.01e-09	2.22e-08	Up
RPS6KL1	117.387	2.1718	0.355902	6.10224	1.05e-09	2.29e-08	Up
CDC25C	43.2403	2.51088	0.411599	6.10031	1.06e-09	2.31e-08	Up
NUF2	159.522	2.11839	0.347408	6.0977	1.08e-09	2.35e-08	Up
THG1L	350.099	-1.07898	0.177011	-6.09554	1.09e-09	2.38e-08	Down
RUNX3	103.553	3.73571	0.613579	6.08839	1.14e-09	2.48e-08	Up
SYNGR2	2003.99	1.16967	0.192146	6.08738	1.15e-09	2.49e-08	Up
WNT7A	201.021	-2.72434	0.447619	-6.08629	1.16e-09	2.51e-08	Down
TAP1	506.875	2.21897	0.364626	6.0856	1.16e-09	2.52e-08	Up
ECM1	4266.96	1.45073	0.238439	6.08429	1.17e-09	2.53e-08	Up
CHGA	51.1208	-3.62157	0.595362	-6.08297	1.18e-09	2.55e-08	Down
RASAL3	61.0571	3.07317	0.505574	6.07858	1.21e-09	2.62e-08	Up
MAPK6	2141.79	1.83071	0.301331	6.07542	1.24e-09	2.67e-08	Up
DMXL2	552.23	2.55482	0.420672	6.07319	1.25e-09	2.7e-08	Up
TUT4	610.735	-1.37729	0.226789	-6.07301	1.26e-09	2.7e-08	Down
CENPW	59.4658	2.14984	0.354009	6.07284	1.26e-09	2.7e-08	Up
HOMER2	1128.76	1.87687	0.309125	6.07155	1.27e-09	2.72e-08	Up
SOWAHD	25.4628	3.264	0.537896	6.0681	1.29e-09	2.78e-08	Up
TOMM40L	460.358	1.1839	0.195162	6.06626	1.31e-09	2.81e-08	Up
LGR5	22.2931	-3.90089	0.643488	-6.06209	1.34e-09	2.88e-08	Down
HDDC3	335.842	1.23392	0.20373	6.05663	1.39e-09	2.97e-08	Up
SLC4A5	57.4048	3.30944	0.546786	6.05254	1.43e-09	3.04e-08	Up
NAXE	1195.71	0.964245	0.159641	6.04009	1.54e-09	3.28e-08	Up
BEGAIN	47.5111	-2.92774	0.484866	-6.03825	1.56e-09	3.31e-08	Down
CTLA4	9.11946	6.88833	1.14081	6.03812	1.56e-09	3.31e-08	Up
GPR132	34.5043	2.69597	0.44653	6.03761	1.56e-09	3.32e-08	Up
COX7B	3104.76	1.65658	0.274442	6.03618	1.58e-09	3.34e-08	Up
SLA	133.374	2.51104	0.416057	6.03532	1.59e-09	3.36e-08	Up
ZNF140	102.834	-1.43533	0.237847	-6.03465	1.59e-09	3.37e-08	Down
DLK2	410.945	-2.47293	0.40991	-6.03288	1.61e-09	3.4e-08	Down
PCYOX1L	108.568	1.39981	0.232252	6.0271	1.67e-09	3.52e-08	Up
GRAP2	18.3973	3.6495	0.607189	6.01048	1.85e-09	3.89e-08	Up
UST	213.604	-2.09082	0.347946	-6.00904	1.87e-09	3.92e-08	Down
BBOX1	54.957	-3.89958	0.64916	-6.00711	1.89e-09	3.96e-08	Down
DCLRE1B	47.6233	1.81713	0.302635	6.00436	1.92e-09	4.02e-08	Up
MYL4	45.3143	-4.34612	0.724006	-6.00288	1.94e-09	4.05e-08	Down
SLC4A4	122.879	-2.96105	0.49433	-5.99004	2.1e-09	4.38e-08	Down
ANXA9	74.7908	-3.17279	0.529823	-5.98839	2.12e-09	4.42e-08	Down
HECTD3	1010.06	1.35659	0.226585	5.98712	2.14e-09	4.45e-08	Up
SCNN1D	42.0141	2.84683	0.475563	5.98623	2.15e-09	4.47e-08	Up
MPI	257.976	0.984072	0.164453	5.98392	2.18e-09	4.53e-08	Up
TM6SF2	11.4005	4.45165	0.744442	5.97984	2.23e-09	4.63e-08	Up
BOLA-DMA	266.38	1.73711	0.290568	5.97831	2.25e-09	4.67e-08	Up
AQP5	6895.6	2.10135	0.351895	5.97154	2.35e-09	4.87e-08	Up
TMEM187	45.3746	1.81467	0.303932	5.97064	2.36e-09	4.89e-08	Up
SARDH	354.868	-2.36016	0.395415	-5.96882	2.39e-09	4.94e-08	Down
MINPP1	450.147	-1.03459	0.173361	-5.96783	2.4e-09	4.96e-08	Down
PDHX	663.129	1.00738	0.168852	5.96605	2.43e-09	5.01e-08	Up
MGC152281	99.6057	4.13847	0.693949	5.96365	2.47e-09	5.08e-08	Up
CELF6	206.456	1.78376	0.29917	5.96237	2.49e-09	5.11e-08	Up
KIF2C	101.735	2.84648	0.478888	5.94394	2.78e-09	5.71e-08	Up
ABHD6	489.916	1.2869	0.216527	5.94338	2.79e-09	5.72e-08	Up
VWA8	830.526	1.71847	0.289166	5.94285	2.8e-09	5.73e-08	Up
GPM6B	446.82	-3.13706	0.5279	-5.94253	2.81e-09	5.74e-08	Down
OASL	9.20655	6.90215	1.16234	5.93816	2.88e-09	5.89e-08	Up
KRT35	18.1327	4.19236	0.706074	5.93757	2.89e-09	5.9e-08	Up
TICRR	86.5628	2.26581	0.381624	5.9373	2.9e-09	5.91e-08	Up
DTX2	699.321	1.56645	0.263853	5.93684	2.91e-09	5.92e-08	Up
DAO	12.0721	4.12303	0.694731	5.93471	2.94e-09	5.99e-08	Up
NDUFB3	1176.15	1.60896	0.271129	5.93429	2.95e-09	6e-08	Up
SAMD12	151.587	1.84592	0.31109	5.93372	2.96e-09	6.01e-08	Up
C3H1orf226	185.519	-2.33582	0.393785	-5.93171	3e-09	6.08e-08	Down
MMAA	263.723	1.33543	0.225146	5.93141	3e-09	6.08e-08	Up
MANSC4	49.6356	2.03397	0.342962	5.93061	3.02e-09	6.1e-08	Up
REV3L	1176.68	-1.29279	0.218011	-5.92993	3.03e-09	6.12e-08	Down
GALK2	466.955	1.45682	0.245901	5.92441	3.13e-09	6.33e-08	Up
NPNT	931.152	-1.67572	0.28336	-5.91374	3.34e-09	6.74e-08	Down
SHANK2	42.2991	-4.3103	0.729051	-5.9122	3.38e-09	6.8e-08	Down
CD72	13.3448	3.9073	0.661471	5.90698	3.48e-09	7.01e-08	Up
NYNRIN	508.024	-1.82328	0.308786	-5.90467	3.53e-09	7.1e-08	Down
MISP	57.2524	2.13873	0.362546	5.89919	3.65e-09	7.32e-08	Up
CD83	71.8812	2.42492	0.41122	5.89688	3.7e-09	7.42e-08	Up
HOXC13	15.0077	5.43562	0.921848	5.89644	3.71e-09	7.43e-08	Up
CKAP2L	143.627	2.01809	0.34229	5.89584	3.73e-09	7.45e-08	Up
FAM171A1	802.118	-1.41157	0.239429	-5.89558	3.73e-09	7.45e-08	Down
COX7A2	3346.28	1.73794	0.294788	5.89554	3.73e-09	7.45e-08	Up
DLST	3467.44	1.42485	0.241973	5.88848	3.9e-09	7.76e-08	Up
GPBAR1	34.4727	2.6495	0.450016	5.88757	3.92e-09	7.8e-08	Up
MRPS35	571.57	1.27998	0.217516	5.88456	3.99e-09	7.93e-08	Up
TLCD2	32.487	2.88942	0.491236	5.88195	4.05e-09	8.04e-08	Up
EVI5L	1039.89	1.1839	0.201277	5.88192	4.06e-09	8.04e-08	Up
IL12RB1	23.4451	3.70186	0.631236	5.86447	4.51e-09	8.92e-08	Up
GALNT17	96.4607	-3.46512	0.591252	-5.86066	4.61e-09	9.11e-08	Down
LYRM7	135.025	1.45806	0.248859	5.85896	4.66e-09	9.2e-08	Up
MTSS1	1268.17	-1.13303	0.193394	-5.85865	4.67e-09	9.21e-08	Down
DKKL1	133.843	1.89551	0.323934	5.85153	4.87e-09	9.6e-08	Up
PLVAP	2557.81	2.1522	0.367917	5.8497	4.92e-09	9.69e-08	Up
SHFL	286.282	1.6365	0.279878	5.84721	5e-09	9.83e-08	Up
ADD3	1218	-1.46146	0.24999	-5.84607	5.03e-09	9.89e-08	Down
CHODL	68.476	-2.76912	0.473719	-5.8455	5.05e-09	9.91e-08	Down
ALCAM	784.441	-1.60014	0.273761	-5.845	5.07e-09	9.93e-08	Down
SARS2	565.287	1.25929	0.215619	5.84035	5.21e-09	1.02e-07	Up
ME3	65.9716	2.17959	0.373592	5.83414	5.41e-09	1.06e-07	Up
PHB2	2901.64	1.05331	0.180632	5.83128	5.5e-09	1.07e-07	Up
SGK3	441.804	1.28618	0.220581	5.83088	5.51e-09	1.07e-07	Up
CPLX2	11.1376	-6.69019	1.14815	-5.82695	5.64e-09	1.1e-07	Down
GLMP	579.844	1.28375	0.220419	5.82416	5.74e-09	1.12e-07	Up
CRIP1	817.026	1.46357	0.251319	5.82357	5.76e-09	1.12e-07	Up
UQCRC2	3401.75	1.57138	0.269839	5.8234	5.77e-09	1.12e-07	Up
ADAMTSL5	2636.9	2.14906	0.369147	5.8217	5.83e-09	1.13e-07	Up
CDKL5	85.2361	-1.69364	0.29092	-5.82168	5.83e-09	1.13e-07	Down
UGT8	29.8326	-4.18422	0.718764	-5.82141	5.84e-09	1.13e-07	Down
OAS1Y	849.901	3.17905	0.546239	5.81989	5.89e-09	1.14e-07	Up
CFAP57	98.1982	3.00683	0.51674	5.81884	5.93e-09	1.14e-07	Up
TMEM134	283.252	1.21909	0.209591	5.81653	6.01e-09	1.16e-07	Up
ADGRV1	105.249	2.05169	0.352926	5.81337	6.12e-09	1.18e-07	Up
STEAP3	803.326	1.54864	0.26642	5.81277	6.14e-09	1.18e-07	Up
ZNF618	57.3301	-2.65702	0.457325	-5.80991	6.25e-09	1.2e-07	Down
NIPSNAP2	2343.35	1.16457	0.200467	5.80927	6.27e-09	1.21e-07	Up
GALM	403.798	1.47555	0.254236	5.80387	6.48e-09	1.24e-07	Up
NLN	136.541	-1.20289	0.207474	-5.79777	6.72e-09	1.29e-07	Down
NDUFA9	1566.64	1.1835	0.204273	5.79371	6.88e-09	1.32e-07	Up
TMC5	40.2739	-3.41645	0.589702	-5.79352	6.89e-09	1.32e-07	Down
ZNF362	254.601	-1.86099	0.321225	-5.79343	6.9e-09	1.32e-07	Down
SMO	596.415	-1.38603	0.239267	-5.79281	6.92e-09	1.32e-07	Down
SCIMP	14.9223	3.77116	0.6515	5.78843	7.1e-09	1.35e-07	Up
FAM72A	20.7248	2.87925	0.497561	5.78673	7.18e-09	1.36e-07	Up
NLRC5	215.572	2.78366	0.481791	5.77775	7.57e-09	1.44e-07	Up
C18H19orf33	1921.9	1.92378	0.333277	5.7723	7.82e-09	1.48e-07	Up
FANCD2	89.0695	2.13565	0.370142	5.76981	7.94e-09	1.5e-07	Up
FGF2	400.611	-2.44929	0.424538	-5.76931	7.96e-09	1.51e-07	Down
BATF	23.5239	2.93538	0.509028	5.76663	8.09e-09	1.53e-07	Up
CDA	986.039	5.13483	0.890744	5.76466	8.18e-09	1.54e-07	Up
TADA1	292.46	-1.18381	0.205373	-5.7642	8.2e-09	1.55e-07	Down
FITM2	687.081	1.1401	0.19798	5.75867	8.48e-09	1.6e-07	Up
SORL1	440.041	-1.70741	0.296635	-5.75593	8.62e-09	1.62e-07	Down
IARS2	4398.7	1.24203	0.216013	5.74979	8.94e-09	1.68e-07	Up
DNAJB3	14.311	4.51926	0.786023	5.74952	8.95e-09	1.68e-07	Up
BCKDHA	2017.38	1.18724	0.206831	5.74013	9.46e-09	1.77e-07	Up
ZNF532	812.054	-1.62238	0.282737	-5.73814	9.57e-09	1.79e-07	Down
ACSF3	309.004	1.59189	0.27745	5.73755	9.61e-09	1.79e-07	Up
ISOC1	579.184	-1.42093	0.247702	-5.73644	9.67e-09	1.8e-07	Down
TNFSF8	29.2616	2.69856	0.4709	5.73064	1e-08	1.86e-07	Up
ACVR2A	621.738	-1.6194	0.282819	-5.72592	1.03e-08	1.91e-07	Down
ACAA2	5323.3	1.76312	0.308071	5.7231	1.05e-08	1.94e-07	Up
SLC25A21	62.572	2.19359	0.383609	5.7183	1.08e-08	2e-07	Up
ZNF202	121.074	-1.52226	0.266285	-5.71667	1.09e-08	2.02e-07	Down
RTL5	386.848	-2.09795	0.36703	-5.71603	1.09e-08	2.02e-07	Down
ADGRF2	191.582	2.90016	0.507858	5.71057	1.13e-08	2.08e-07	Up
KIF18B	74.7309	2.06773	0.362145	5.70966	1.13e-08	2.09e-07	Up
CKAP2	491.048	1.4246	0.249674	5.70584	1.16e-08	2.14e-07	Up
TENM1	31.3154	-3.75138	0.658533	-5.69657	1.22e-08	2.25e-07	Down
CEACAM1	337.735	-2.78199	0.48846	-5.69544	1.23e-08	2.27e-07	Down
DEFB1	14.5356	4.51741	0.793472	5.69322	1.25e-08	2.29e-07	Up
PDCD1LG2	7.05012	6.51531	1.14563	5.68711	1.29e-08	2.38e-07	Up
FAM71E1	27.906	2.48007	0.436241	5.68508	1.31e-08	2.4e-07	Up
KLHDC7A	20.3952	-5.84159	1.02763	-5.68451	1.31e-08	2.4e-07	Down
ZFR	1218.5	-0.940848	0.165725	-5.67715	1.37e-08	2.51e-07	Down
OXA1L	1871.83	0.763654	0.134638	5.67192	1.41e-08	2.58e-07	Up
OIP5	49.3943	1.84198	0.324829	5.67061	1.42e-08	2.6e-07	Up
ADH5	3365.91	1.9317	0.341033	5.66424	1.48e-08	2.7e-07	Up
FRAT2	93.4099	1.90568	0.336945	5.65576	1.55e-08	2.83e-07	Up
DPEP1	27.7302	-6.84468	1.21095	-5.65234	1.58e-08	2.88e-07	Down
SCN1B	92.8787	1.56341	0.277058	5.64289	1.67e-08	3.04e-07	Up
MFSD12	272.799	1.60521	0.285412	5.62417	1.86e-08	3.39e-07	Up
CXCR2	65.677	-3.08303	0.548506	-5.62078	1.9e-08	3.45e-07	Down
IL2RA	49.2269	2.83786	0.504905	5.62058	1.9e-08	3.45e-07	Up
GNLY	20.4095	5.29971	0.943372	5.61784	1.93e-08	3.5e-07	Up
COX15	370.872	1.06478	0.190189	5.59856	2.16e-08	3.91e-07	Up
LTC4S	72.4337	2.03065	0.362753	5.59789	2.17e-08	3.92e-07	Up
PET100	327.828	1.66745	0.297976	5.59592	2.19e-08	3.96e-07	Up
SUCLG2	4137.31	1.46601	0.262079	5.59379	2.22e-08	4e-07	Up
SCGB1C1	487.753	2.95292	0.528147	5.59108	2.26e-08	4.06e-07	Up
PIK3CD	96.3405	2.38678	0.427059	5.58888	2.29e-08	4.11e-07	Up
TRMT9B	34.2416	-2.90107	0.519801	-5.58112	2.39e-08	4.29e-07	Down
FRMD6	1900.38	-1.25674	0.225224	-5.57995	2.41e-08	4.32e-07	Down
FGF18	23.7015	-4.12775	0.739774	-5.57975	2.41e-08	4.32e-07	Down
ATF3	884.361	-4.76688	0.854807	-5.57656	2.45e-08	4.39e-07	Down
ESRRA	2827.12	1.61025	0.288799	5.57565	2.47e-08	4.41e-07	Up
HTATIP2	386.933	1.54569	0.277255	5.57496	2.48e-08	4.42e-07	Up
TUSC3	152.252	-1.94291	0.348621	-5.57314	2.5e-08	4.46e-07	Down
PHTF2	235.969	-1.38172	0.248097	-5.56928	2.56e-08	4.55e-07	Down
COL4A6	908.399	-1.58067	0.283843	-5.56883	2.56e-08	4.56e-07	Down
LACTB2	281.235	1.48034	0.265855	5.56822	2.57e-08	4.57e-07	Up
UBE2QL1	55.3772	2.39026	0.429617	5.5637	2.64e-08	4.68e-07	Up
IL2RG	153.495	1.89961	0.341434	5.56363	2.64e-08	4.68e-07	Up
CCDC160	23.8737	-2.98564	0.536783	-5.56211	2.67e-08	4.72e-07	Down
CWH43	890.372	2.46067	0.442636	5.55912	2.71e-08	4.79e-07	Up
HECTD2	172.491	-2.76274	0.497003	-5.55879	2.72e-08	4.8e-07	Down
TNFSF9	36.5239	3.10741	0.559541	5.5535	2.8e-08	4.94e-07	Up
ACSL1	772.786	-2.41138	0.434513	-5.54962	2.86e-08	5.05e-07	Down
ZNF41	42.8836	-1.8703	0.337238	-5.54594	2.92e-08	5.15e-07	Down
C2CD4B	17.5072	-2.96438	0.53474	-5.54358	2.96e-08	5.21e-07	Down
PSMB9	188.292	2.24969	0.405917	5.54224	2.99e-08	5.25e-07	Up
DFFA	604.835	1.3749	0.248149	5.54061	3.01e-08	5.29e-07	Up
RASSF10	225.603	-2.42613	0.43797	-5.53948	3.03e-08	5.32e-07	Down
SOX11	14.1403	-5.29813	0.956457	-5.53933	3.04e-08	5.32e-07	Down
ZNF383	83.6391	-2.34356	0.423123	-5.53872	3.05e-08	5.33e-07	Down
TBL1XR1	1245.2	1.15115	0.207884	5.53748	3.07e-08	5.36e-07	Up
RHEX	28.2501	2.99481	0.540982	5.53589	3.1e-08	5.41e-07	Up
NCAPH	115.892	2.09057	0.377649	5.53575	3.1e-08	5.41e-07	Up
PIK3CB	816.619	1.69234	0.30573	5.53542	3.1e-08	5.41e-07	Up
GALNT14	36.7583	-3.83209	0.692663	-5.5324	3.16e-08	5.5e-07	Down
C1QC	897.108	2.76477	0.49982	5.53152	3.17e-08	5.52e-07	Up
CYP2W1	658.728	-2.35953	0.426924	-5.5268	3.26e-08	5.67e-07	Down
FOXM1	70.5897	2.59461	0.469866	5.52202	3.35e-08	5.81e-07	Up
EBF3	128.085	-3.6064	0.653552	-5.51815	3.43e-08	5.94e-07	Down
YARS2	452.22	1.1213	0.20325	5.51686	3.45e-08	5.97e-07	Up
SLC7A6	179.832	-1.55909	0.282861	-5.51187	3.55e-08	6.13e-07	Down
NBDY	110.163	-1.71015	0.310268	-5.51185	3.55e-08	6.13e-07	Down
DHRS11	1008.29	1.56878	0.284803	5.5083	3.62e-08	6.25e-07	Up
UCP1	1218.16	-13.4645	2.44476	-5.50751	3.64e-08	6.27e-07	Down
NDUFV2	2281.24	1.27705	0.231939	5.50596	3.67e-08	6.32e-07	Up
IL2RB	62.1638	2.9609	0.537811	5.50547	3.68e-08	6.33e-07	Up
MTFR2	52.7116	2.90158	0.527204	5.50371	3.72e-08	6.39e-07	Up
PPA2	630.861	1.42461	0.258929	5.50196	3.76e-08	6.45e-07	Up
APOA1	266.774	-3.52397	0.640983	-5.49775	3.85e-08	6.6e-07	Down
TSPO	2715.75	1.12089	0.203954	5.49577	3.89e-08	6.66e-07	Up
NDC80	70.5783	1.90757	0.347103	5.4957	3.89e-08	6.66e-07	Up
VLDLR	674.039	1.43236	0.260681	5.49468	3.91e-08	6.69e-07	Up
GDF10	71.3144	-4.09745	0.745891	-5.49336	3.94e-08	6.74e-07	Down
BMPR1B	71.578	-2.88901	0.527313	-5.47875	4.28e-08	7.31e-07	Down
ARHGAP15	44.8497	1.93529	0.353379	5.47654	4.34e-08	7.39e-07	Up
CCR6	33.8711	2.60457	0.475677	5.4755	4.36e-08	7.43e-07	Up
PENK	970.015	-2.75057	0.502527	-5.47348	4.41e-08	7.5e-07	Down
SLA2	32.429	2.01146	0.3675	5.47338	4.42e-08	7.5e-07	Up
PRR16	48.3851	-2.29622	0.419689	-5.47125	4.47e-08	7.58e-07	Down
ARHGAP26	187.859	-1.8019	0.329777	-5.464	4.66e-08	7.89e-07	Down
IGLON5	46.3861	2.28114	0.417597	5.46254	4.69e-08	7.95e-07	Up
GJB2	11086.6	2.06588	0.378252	5.46164	4.72e-08	7.98e-07	Up
TNFRSF1B	519.397	1.81908	0.333128	5.46061	4.75e-08	8.02e-07	Up
EBP	382.224	1.37735	0.252348	5.45812	4.81e-08	8.12e-07	Up
CALHM6	12.9002	3.98542	0.730783	5.45363	4.94e-08	8.32e-07	Up
DHRS12	301.443	1.34712	0.247075	5.45229	4.97e-08	8.38e-07	Up
RAD51AP1	58.1833	1.92319	0.352819	5.45093	5.01e-08	8.44e-07	Up
CARS2	1334.62	0.842658	0.154643	5.44904	5.06e-08	8.52e-07	Up
ZNF677	58.1933	-1.70969	0.313857	-5.44734	5.11e-08	8.59e-07	Down
GDAP1	65.2168	-2.02012	0.370855	-5.44719	5.12e-08	8.59e-07	Down
MDH2	5056.56	1.16907	0.214656	5.44627	5.14e-08	8.63e-07	Up
ZNF131	548.202	-1.05525	0.193769	-5.44591	5.15e-08	8.64e-07	Down
FBXO4	74.7293	-1.52554	0.280149	-5.44545	5.17e-08	8.65e-07	Down
PTGER3	198.124	-2.20663	0.405268	-5.44487	5.18e-08	8.67e-07	Down
C2	150.68	2.59827	0.477198	5.44484	5.19e-08	8.67e-07	Up
OLFM1	13.1589	-5.17756	0.950945	-5.44465	5.19e-08	8.67e-07	Down
BCL2L14	21.3494	2.66369	0.489265	5.44426	5.2e-08	8.68e-07	Up
B3GNT2	1660.04	-1.38912	0.255405	-5.43889	5.36e-08	8.93e-07	Down
CPOX	740.208	1.38125	0.253959	5.43887	5.36e-08	8.93e-07	Up
TMEM35B	85.5157	-1.95501	0.359469	-5.43861	5.37e-08	8.93e-07	Down
EPC1	478.527	-1.36927	0.252029	-5.43298	5.54e-08	9.21e-07	Down
SH3D21	1135.31	2.33954	0.431019	5.42792	5.7e-08	9.45e-07	Up
ZCCHC3	391.672	-1.52247	0.280497	-5.42775	5.71e-08	9.45e-07	Down
SLC39A6	308.797	-1.06683	0.196599	-5.42643	5.75e-08	9.51e-07	Down
MTRF1	319.676	1.19521	0.220269	5.42611	5.76e-08	9.52e-07	Up
COX6A1	6150.54	1.40072	0.258172	5.42553	5.78e-08	9.54e-07	Up
FABP5	12918.4	1.52581	0.281274	5.42463	5.81e-08	9.58e-07	Up
TMTC2	224.539	-1.70243	0.313896	-5.42354	5.84e-08	9.63e-07	Down
TRAF3IP3	85.746	1.39819	0.257997	5.41938	5.98e-08	9.84e-07	Up
SEMA4G	185.513	2.09633	0.387223	5.41375	6.17e-08	1.01e-06	Up
DLAT	1024.6	1.19056	0.219917	5.4137	6.17e-08	1.01e-06	Up
C16H1orf21	923.451	-1.21047	0.223633	-5.41277	6.21e-08	1.02e-06	Down
KCNQ1	120.965	-1.59075	0.293897	-5.41262	6.21e-08	1.02e-06	Down
HAUS4	369.911	1.0702	0.197768	5.41139	6.25e-08	1.02e-06	Up
CLEC6A	13.9549	2.95571	0.54665	5.40695	6.41e-08	1.05e-06	Up
KANSL2	569.576	-1.19099	0.220315	-5.40583	6.45e-08	1.05e-06	Down
UBAC1	2700.03	0.93978	0.1739	5.40414	6.51e-08	1.06e-06	Up
AMOT	278.443	-1.60489	0.297205	-5.39994	6.67e-08	1.09e-06	Down
PGM1	1218.29	1.31583	0.243712	5.39913	6.7e-08	1.09e-06	Up
RAB4B	402.236	1.03014	0.190922	5.3956	6.83e-08	1.11e-06	Up
SELPLG	97.8106	2.42307	0.449204	5.39413	6.89e-08	1.12e-06	Up
EDA2R	6.13859	6.31538	1.17081	5.39401	6.89e-08	1.12e-06	Up
CFD	940.192	2.00089	0.371547	5.38529	7.23e-08	1.17e-06	Up
PTPN22	15.6363	2.64191	0.490645	5.38456	7.26e-08	1.18e-06	Up
ZC3H13	516.957	-1.11118	0.206497	-5.38107	7.4e-08	1.2e-06	Down
DSEL	435.476	-1.13004	0.210042	-5.38009	7.44e-08	1.2e-06	Down
GAS1	705.683	-2.74035	0.509458	-5.37895	7.49e-08	1.21e-06	Down
AFG3L2	2212.74	0.844588	0.157019	5.37889	7.49e-08	1.21e-06	Up
GJB5	157.07	-2.19967	0.409508	-5.37151	7.81e-08	1.26e-06	Down
ECSIT	603.296	1.05515	0.196515	5.36933	7.9e-08	1.27e-06	Up
CGNL1	462.991	-1.99266	0.371496	-5.36387	8.15e-08	1.31e-06	Down
C29H11orf95	198.729	-1.45435	0.271397	-5.35874	8.38e-08	1.35e-06	Down
SLCO3A1	209.244	-1.3194	0.24622	-5.3586	8.39e-08	1.35e-06	Down
HMMR	259.199	1.55144	0.289651	5.35623	8.5e-08	1.36e-06	Up
UBASH3A	20.1746	3.83973	0.716909	5.35594	8.51e-08	1.36e-06	Up
MGAT3	40.5349	-3.60659	0.6735	-5.35499	8.56e-08	1.37e-06	Down
SMARCA1	628.507	-1.95739	0.365547	-5.35468	8.57e-08	1.37e-06	Down
FAT3	127.935	-2.34154	0.438113	-5.34459	9.06e-08	1.45e-06	Down
CMC1	444.635	1.25987	0.235803	5.3429	9.15e-08	1.46e-06	Up
CYB5RL	141.881	1.22378	0.229049	5.34289	9.15e-08	1.46e-06	Up
GATD3A	1804.13	1.21317	0.227097	5.34205	9.19e-08	1.47e-06	Up
PNMA2	40.1708	-3.91669	0.733796	-5.33757	9.42e-08	1.5e-06	Down
TCF19	204.469	2.03285	0.380919	5.3367	9.47e-08	1.51e-06	Up
KCNK5	1744.39	2.11089	0.395841	5.33266	9.68e-08	1.54e-06	Up
WNT16	31.0458	-2.95505	0.554265	-5.33148	9.74e-08	1.55e-06	Down
BRIP1	72.3429	1.95606	0.36689	5.33147	9.74e-08	1.55e-06	Up
CD7	12.7409	4.25055	0.797304	5.33115	9.76e-08	1.55e-06	Up
WNT3	26.7696	-4.46215	0.838017	-5.32466	1.01e-07	1.6e-06	Down
POU4F1	12.72	3.79663	0.713069	5.32435	1.01e-07	1.6e-06	Up
NDUFS2	4969.93	1.24786	0.2345	5.32135	1.03e-07	1.63e-06	Up
PDHA1	3273.46	1.00633	0.189181	5.31943	1.04e-07	1.64e-06	Up
FAM151B	402.166	1.31635	0.247571	5.31706	1.05e-07	1.66e-06	Up
CLEC10A	9.36585	4.1445	0.780409	5.31067	1.09e-07	1.72e-06	Up
REEP6	127.749	1.81036	0.340923	5.31018	1.1e-07	1.72e-06	Up
RGS11	42.5672	-3.50999	0.661136	-5.30903	1.1e-07	1.73e-06	Down
PDS5B	552.433	-0.903316	0.170206	-5.3072	1.11e-07	1.75e-06	Down
GPX7	323.909	-2.12096	0.39965	-5.30704	1.11e-07	1.75e-06	Down
PTGR1	1516.26	1.70918	0.32209	5.30654	1.12e-07	1.75e-06	Up
DIAPH3	108.522	1.7768	0.334975	5.30426	1.13e-07	1.77e-06	Up
STXBP2	551.455	1.45211	0.273924	5.30113	1.15e-07	1.8e-06	Up
ABCG1	96.1387	-3.33411	0.629024	-5.30045	1.16e-07	1.81e-06	Down
RCN2	710.958	-1.27508	0.240609	-5.29937	1.16e-07	1.82e-06	Down
NLGN1	19.435	-3.20545	0.605049	-5.29783	1.17e-07	1.83e-06	Down
ZNF445	265.321	-1.08856	0.205495	-5.29725	1.18e-07	1.83e-06	Down
ING3	195.551	-1.67541	0.316285	-5.29716	1.18e-07	1.83e-06	Down
TRARG1	634.703	-9.76413	1.84464	-5.29323	1.2e-07	1.87e-06	Down
CAMKK1	195.248	1.70026	0.321424	5.28978	1.22e-07	1.91e-06	Up
SPI1	163.736	2.16575	0.409439	5.28956	1.23e-07	1.91e-06	Up
TRAFD1	749.29	-1.32098	0.24982	-5.28775	1.24e-07	1.92e-06	Down
KIF18A	62.1837	1.52193	0.287909	5.28615	1.25e-07	1.94e-06	Up
ABCA7	104.083	2.47581	0.468508	5.28445	1.26e-07	1.96e-06	Up
CENPS	416.109	1.41348	0.267587	5.2823	1.28e-07	1.98e-06	Up
ERO1A	529.788	1.3118	0.248357	5.28191	1.28e-07	1.98e-06	Up
CAPN6	140.631	-5.62324	1.06505	-5.27978	1.29e-07	2e-06	Down
CREB5	237.186	-2.56095	0.485062	-5.27963	1.29e-07	2e-06	Down
NLRP1	56.0703	2.47923	0.469627	5.27915	1.3e-07	2e-06	Up
MT3	58.0038	2.97714	0.564121	5.27748	1.31e-07	2.02e-06	Up
COASY	498.394	1.12333	0.213099	5.2714	1.35e-07	2.08e-06	Up
C25H16orf54	38.7458	2.48221	0.470917	5.27102	1.36e-07	2.09e-06	Up
DHRS7	2591.62	1.58237	0.300411	5.26734	1.38e-07	2.13e-06	Up
HTRA3	561.118	-2.8496	0.541129	-5.26602	1.39e-07	2.14e-06	Down
AATK	57.6663	-2.60262	0.494345	-5.26478	1.4e-07	2.15e-06	Down
RASL12	349.843	-2.56497	0.487267	-5.264	1.41e-07	2.16e-06	Down
PLA2G2D1	94.9625	3.11724	0.592387	5.26217	1.42e-07	2.18e-06	Up
RAET1G	15.7024	-5.43764	1.03409	-5.25837	1.45e-07	2.22e-06	Down
C29H11orf54	532.115	1.27237	0.242027	5.25715	1.46e-07	2.24e-06	Up
PLSCR4	457.17	-1.61652	0.307603	-5.25523	1.48e-07	2.26e-06	Down
THEMIS	7.13833	6.52902	1.24257	5.25447	1.48e-07	2.27e-06	Up
PTGR2	880.16	1.55923	0.296823	5.25308	1.5e-07	2.28e-06	Up
SSBP2	812.931	-1.34593	0.256232	-5.25278	1.5e-07	2.28e-06	Down
GPX1	6896.88	1.37103	0.261055	5.25189	1.51e-07	2.29e-06	Up
NLRX1	688.694	1.54519	0.294252	5.25125	1.51e-07	2.29e-06	Up
WNT4	163.307	-2.41053	0.459131	-5.2502	1.52e-07	2.3e-06	Down
TRPV2	113.195	1.94313	0.37027	5.24786	1.54e-07	2.33e-06	Up
LIPN	45.8311	3.27817	0.624683	5.24774	1.54e-07	2.33e-06	Up
CD24	186.427	-2.84985	0.543148	-5.2469	1.55e-07	2.34e-06	Down
SELENOM	586.736	-1.86325	0.355143	-5.24646	1.55e-07	2.34e-06	Down
KCTD20	1121.55	-0.825418	0.157366	-5.2452	1.56e-07	2.36e-06	Down
ZNF197	198.555	-1.32995	0.253788	-5.24039	1.6e-07	2.42e-06	Down
LONP2	1358.22	0.864088	0.164923	5.23933	1.61e-07	2.43e-06	Up
ELP3	297.268	-0.983755	0.187781	-5.23886	1.62e-07	2.43e-06	Down
E2F6	202.676	-1.08648	0.207393	-5.23873	1.62e-07	2.43e-06	Down
ABCC3	2427.62	1.73817	0.332496	5.22765	1.72e-07	2.58e-06	Up
BOLA-NC1	512.601	2.26004	0.432389	5.22687	1.72e-07	2.59e-06	Up
UBA7	434.933	1.69784	0.32491	5.22556	1.74e-07	2.6e-06	Up
B4GALT6	48.6354	-1.62877	0.311783	-5.22406	1.75e-07	2.62e-06	Down
THAP4	842.04	0.888543	0.170124	5.22291	1.76e-07	2.64e-06	Up
ATP5PF	1995.94	1.29063	0.247114	5.22281	1.76e-07	2.64e-06	Up
CFP	136.813	1.80013	0.344757	5.22144	1.78e-07	2.65e-06	Up
CMPK1	1760.41	1.55937	0.298657	5.22129	1.78e-07	2.65e-06	Up
TMSB15A	229.115	-2.0251	0.388147	-5.21736	1.81e-07	2.7e-06	Down
EDEM2	615.929	0.845594	0.162075	5.21729	1.82e-07	2.7e-06	Up
LVRN	184.126	-3.83708	0.736233	-5.21177	1.87e-07	2.78e-06	Down
LRP3	188.334	-1.91677	0.36807	-5.20762	1.91e-07	2.84e-06	Down
SPACA9	20.8447	-2.51131	0.482272	-5.20726	1.92e-07	2.84e-06	Down
CACNA2D2	59.2335	2.04027	0.39211	5.20329	1.96e-07	2.9e-06	Up
ADIPOQ	1694.88	-9.97426	1.91779	-5.20091	1.98e-07	2.94e-06	Down
ELF5	743.184	-1.94221	0.373612	-5.19846	2.01e-07	2.97e-06	Down
ATP5F1D	6789.94	1.14692	0.220635	5.19827	2.01e-07	2.97e-06	Up
USP13	44.499	-1.91895	0.369163	-5.19811	2.01e-07	2.97e-06	Down
CENPK	53.1091	1.96301	0.377643	5.19807	2.01e-07	2.97e-06	Up
CRY1	282.008	-1.28283	0.246865	-5.19646	2.03e-07	2.99e-06	Down
DOK5	59.9943	1.98074	0.381237	5.19556	2.04e-07	3e-06	Up
ASCL2	374.076	1.84226	0.354728	5.19343	2.06e-07	3.03e-06	Up
TBCEL	351.197	-1.54711	0.2979	-5.19339	2.06e-07	3.03e-06	Down
GJA3	7.06821	5.92655	1.14226	5.18845	2.12e-07	3.11e-06	Up
DIRAS3	187.952	-3.28032	0.632248	-5.18835	2.12e-07	3.11e-06	Down
ETNPPL	35.655	2.08074	0.401263	5.18548	2.15e-07	3.16e-06	Up
MLLT3	289.913	-1.55381	0.299778	-5.18321	2.18e-07	3.19e-06	Down
CLEC4F	14.6807	5.39221	1.04105	5.17957	2.22e-07	3.25e-06	Up
DEPDC1B	23.6378	2.68426	0.518931	5.17267	2.31e-07	3.37e-06	Up
ACAT1	6750.01	2.30134	0.445064	5.17081	2.33e-07	3.4e-06	Up
CD22	11.4955	4.69748	0.90944	5.16524	2.4e-07	3.5e-06	Up
IFI27	557.608	2.81679	0.545561	5.16311	2.43e-07	3.54e-06	Up
OSBPL6	245.732	-1.53157	0.296794	-5.1604	2.46e-07	3.59e-06	Down
DIPK2A	1208.56	-1.28494	0.249016	-5.16006	2.47e-07	3.59e-06	Down
MRPL2	618.907	1.04894	0.203282	5.16004	2.47e-07	3.59e-06	Up
FH	2612.96	1.01488	0.197052	5.15033	2.6e-07	3.78e-06	Up
TPBG	212.424	-1.47757	0.287003	-5.14828	2.63e-07	3.81e-06	Down
GLT1D1	13.5158	-3.92596	0.762757	-5.14706	2.65e-07	3.84e-06	Down
TMEM91	13.8901	2.76293	0.537029	5.14485	2.68e-07	3.88e-06	Up
SDR42E1	191.024	1.69201	0.328902	5.14442	2.68e-07	3.88e-06	Up
IL36A	1904.8	6.97105	1.35591	5.14123	2.73e-07	3.95e-06	Up
PM20D2	40.7456	-1.68161	0.32723	-5.13893	2.76e-07	3.99e-06	Down
PLA2G4F	427.899	3.44663	0.670949	5.13695	2.79e-07	4.03e-06	Up
CCN6	62.1666	-4.49668	0.875457	-5.13638	2.8e-07	4.04e-06	Down
TMEM97	672.163	1.25664	0.2447	5.13544	2.81e-07	4.06e-06	Up
CSF1R	659.252	2.03949	0.397353	5.13268	2.86e-07	4.12e-06	Up
FAM221A	8.50313	-5.69678	1.11014	-5.13158	2.87e-07	4.14e-06	Down
IDO1	85.0632	3.70686	0.722434	5.13107	2.88e-07	4.14e-06	Up
ADH4	6.1511	6.31152	1.23036	5.1298	2.9e-07	4.17e-06	Up
KCNK2	56.3377	-2.16364	0.421856	-5.12886	2.92e-07	4.18e-06	Down
SLC39A10	689.437	-1.20066	0.234214	-5.12635	2.95e-07	4.24e-06	Down
GCHFR	273.82	1.50434	0.293462	5.12617	2.96e-07	4.24e-06	Up
CDHR1	31.2741	2.78631	0.543624	5.12544	2.97e-07	4.25e-06	Up
DEAF1	693.265	1.31637	0.256862	5.12479	2.98e-07	4.26e-06	Up
ABCA1	522.545	-1.8253	0.35622	-5.12407	2.99e-07	4.27e-06	Down
GLI2	85.878	-1.85832	0.362676	-5.12392	2.99e-07	4.27e-06	Down
B2M	3915.98	1.74019	0.339648	5.12352	3e-07	4.28e-06	Up
PPM1K	930.444	-1.90868	0.37259	-5.12274	3.01e-07	4.3e-06	Down
ESPL1	332.57	2.19942	0.429428	5.12174	3.03e-07	4.31e-06	Up
COQ9	1325.64	1.10429	0.215855	5.11587	3.12e-07	4.45e-06	Up
FMNL2	994.877	1.2711	0.248504	5.11503	3.14e-07	4.46e-06	Up
CLYBL	405.643	1.12919	0.220772	5.11475	3.14e-07	4.47e-06	Up
FNDC3B	1048.56	-1.1435	0.223654	-5.11279	3.17e-07	4.51e-06	Down
LAP	126.301	6.55415	1.28225	5.11146	3.2e-07	4.54e-06	Up
ASF1B	74.24	1.83527	0.359408	5.10636	3.28e-07	4.66e-06	Up
AOAH	17.7923	3.65348	0.715547	5.10586	3.29e-07	4.67e-06	Up
MRPS22	648.686	0.959535	0.187995	5.10406	3.32e-07	4.71e-06	Up
NUDT13	153.617	1.57824	0.309482	5.09963	3.4e-07	4.81e-06	Up
DMRT2	89.5331	-3.71248	0.728012	-5.09948	3.41e-07	4.81e-06	Down
CHL1	176.245	-2.65436	0.520532	-5.09932	3.41e-07	4.81e-06	Down
CHCHD2	1075.05	1.23138	0.241482	5.09927	3.41e-07	4.81e-06	Up
FAM166B	19.64	-3.12353	0.612797	-5.09717	3.45e-07	4.86e-06	Down
PLIN1	2041.35	-6.11942	1.2008	-5.0961	3.47e-07	4.89e-06	Down
HDHD5	568.779	1.02303	0.200925	5.09158	3.55e-07	5e-06	Up
EXTL2	114.163	-1.34522	0.264319	-5.0894	3.59e-07	5.05e-06	Down
CLEC4A	45.7527	2.3576	0.463495	5.08657	3.65e-07	5.12e-06	Up
STARD13	581.299	-1.49212	0.293522	-5.08352	3.71e-07	5.2e-06	Down
PCDHGC3	1362.54	-1.70098	0.334735	-5.08158	3.74e-07	5.25e-06	Down
GPR174	11.2812	3.62254	0.712918	5.08129	3.75e-07	5.25e-06	Up
MYBL1	48.9209	1.67584	0.330308	5.07357	3.9e-07	5.46e-06	Up
PEX5L	6.31527	-5.87678	1.15884	-5.07128	3.95e-07	5.52e-06	Down
SIDT1	19.8853	3.1813	0.627445	5.07025	3.97e-07	5.55e-06	Up
ENPP1	252.574	-2.9478	0.581637	-5.06811	4.02e-07	5.61e-06	Down
C14H8orf82	338.216	1.25084	0.246888	5.06643	4.05e-07	5.65e-06	Up
CLMN	179.799	-1.9672	0.38842	-5.06462	4.09e-07	5.7e-06	Down
ZNF683	15.8244	3.93188	0.776438	5.06399	4.11e-07	5.72e-06	Up
GDI1	2313.29	-0.818892	0.161753	-5.0626	4.14e-07	5.76e-06	Down
CASP3	527.053	1.38238	0.27316	5.06068	4.18e-07	5.81e-06	Up
ZBTB12	182.982	-1.2599	0.249013	-5.05955	4.2e-07	5.84e-06	Down
ATP5F1A	16596.1	1.14673	0.226729	5.05773	4.24e-07	5.89e-06	Up
CD244	25.968	1.7213	0.340366	5.0572	4.25e-07	5.9e-06	Up
RECQL4	114.183	2.10962	0.417216	5.05642	4.27e-07	5.92e-06	Up
MIS18BP1	160.127	1.7333	0.342859	5.05544	4.29e-07	5.95e-06	Up
CCL22	65.7718	4.1497	0.820874	5.05522	4.3e-07	5.95e-06	Up
SLAMF1	18.4248	3.12479	0.618138	5.05516	4.3e-07	5.95e-06	Up
PLEKHH1	39.7266	-3.33691	0.660757	-5.05013	4.42e-07	6.1e-06	Down
CIRBP	1993.61	-1.18182	0.234088	-5.0486	4.45e-07	6.14e-06	Down
STK17B	214.467	1.23242	0.244299	5.04471	4.54e-07	6.26e-06	Up
MACROD2	9.53251	-4.27996	0.849083	-5.04069	4.64e-07	6.39e-06	Down
TPMT	3060.23	1.19418	0.237004	5.03865	4.69e-07	6.45e-06	Up
ULBP17	70.3117	-3.82859	0.760035	-5.03738	4.72e-07	6.48e-06	Down
FCER2	57.7971	2.47069	0.49048	5.0373	4.72e-07	6.48e-06	Up
SPC25	45.4448	1.74767	0.34695	5.03722	4.72e-07	6.48e-06	Up
CNR2	10.195	4.96722	0.986261	5.03641	4.74e-07	6.5e-06	Up
CTSA	780.278	1.13876	0.226168	5.03499	4.78e-07	6.54e-06	Up
UHRF1	468.301	2.5266	0.502011	5.03295	4.83e-07	6.61e-06	Up
ATOX1	1171.74	1.62301	0.322572	5.03146	4.87e-07	6.65e-06	Up
NUSAP1	269.259	1.63341	0.324848	5.02822	4.95e-07	6.76e-06	Up
NEO1	769.591	-1.09836	0.218642	-5.02355	5.07e-07	6.92e-06	Down
FGF7	136.458	-2.1556	0.429151	-5.02294	5.09e-07	6.94e-06	Down
IL10RB	419.204	0.81835	0.162939	5.02244	5.1e-07	6.95e-06	Up
ATP5MF	2919.75	1.60552	0.319721	5.02164	5.12e-07	6.97e-06	Up
NAPA	1659.53	1.08219	0.215621	5.01894	5.2e-07	7.07e-06	Up
FXYD6	1240.06	1.55666	0.310271	5.01711	5.25e-07	7.13e-06	Up
TTC21B	341.855	-1.23105	0.245426	-5.01596	5.28e-07	7.17e-06	Down
FBXL3	723.279	-1.13612	0.226516	-5.01563	5.29e-07	7.17e-06	Down
PBRM1	961.189	-0.949274	0.189343	-5.01352	5.34e-07	7.25e-06	Down
ATP5F1C	4811.6	1.18609	0.236619	5.01265	5.37e-07	7.27e-06	Up
GBP4	193.571	2.43177	0.485154	5.01236	5.38e-07	7.28e-06	Up
CHCHD10	5713.34	2.17145	0.433269	5.01179	5.39e-07	7.3e-06	Up
CDH22	10.7528	-5.45413	1.0883	-5.01162	5.4e-07	7.3e-06	Down
MAD2L1	114.297	2.05537	0.410184	5.01083	5.42e-07	7.32e-06	Up
LRIG1	784.187	-1.25841	0.251158	-5.01045	5.43e-07	7.33e-06	Down
GINS2	135.771	1.81266	0.361924	5.00841	5.49e-07	7.4e-06	Up
FKRP	283.335	-1.30645	0.260941	-5.0067	5.54e-07	7.46e-06	Down
DARS2	464.032	1.4558	0.290813	5.00596	5.56e-07	7.49e-06	Up
SLC16A7	176.816	-2.67177	0.533858	-5.00465	5.6e-07	7.53e-06	Down
RHBDL2	357.431	2.13559	0.42684	5.00325	5.64e-07	7.58e-06	Up
CCDC8	757.769	-2.20331	0.440541	-5.00138	5.69e-07	7.65e-06	Down
DVL2	266.754	-1.15436	0.230887	-4.99968	5.74e-07	7.71e-06	Down
TGM5	1133.98	4.51649	0.903855	4.99692	5.83e-07	7.82e-06	Up
SLAMF6	20.1836	2.6799	0.536397	4.99611	5.85e-07	7.84e-06	Up
PLPBP	661.073	0.770209	0.154192	4.99513	5.88e-07	7.88e-06	Up
MYH10	1033.85	-1.38715	0.277888	-4.99174	5.98e-07	8.01e-06	Down
PARP12	426.089	1.26849	0.254264	4.98886	6.07e-07	8.13e-06	Up
ARHGDIB	717.629	1.85105	0.371127	4.98765	6.11e-07	8.17e-06	Up
NOVA1	48.3714	-2.19982	0.441107	-4.98705	6.13e-07	8.19e-06	Down
DOCK8	526.82	1.76186	0.353566	4.98312	6.26e-07	8.35e-06	Up
CCR2	22.3124	3.32018	0.666704	4.97999	6.36e-07	8.48e-06	Up
SLC9A3R1	2201.44	1.63504	0.328372	4.97922	6.38e-07	8.51e-06	Up
AP3B2	55.6039	2.34591	0.471373	4.97676	6.47e-07	8.61e-06	Up
PECR	792.076	1.44439	0.290286	4.97574	6.5e-07	8.65e-06	Up
TYROBP	144.453	1.8212	0.366091	4.97472	6.53e-07	8.69e-06	Up
C1QTNF12	23.9491	2.56973	0.516871	4.9717	6.64e-07	8.81e-06	Up
IL12RB2	25.917	2.55359	0.513635	4.9716	6.64e-07	8.81e-06	Up
PAPPA2	24.2906	-3.54414	0.712895	-4.97148	6.64e-07	8.81e-06	Down
PRRG2	134.061	1.25924	0.253351	4.97035	6.68e-07	8.86e-06	Up
GMDS	1033.78	1.12148	0.225764	4.96751	6.78e-07	8.98e-06	Up
GGH	214.004	1.44101	0.290179	4.96593	6.84e-07	9.04e-06	Up
NIPAL2	1279.48	0.905794	0.182491	4.96351	6.92e-07	9.15e-06	Up
SLC25A19	254.994	0.925893	0.186653	4.96051	7.03e-07	9.29e-06	Up
DZIP3	128.012	-2.01965	0.407569	-4.95535	7.22e-07	9.53e-06	Down
CLCA2	12737.5	1.66156	0.335531	4.95203	7.34e-07	9.69e-06	Up
R3HCC1L	369.557	-1.10096	0.222386	-4.95067	7.4e-07	9.75e-06	Down
TRPM6	28.5619	2.32895	0.470586	4.94905	7.46e-07	9.82e-06	Up
ABCC8	21.9152	-4.10146	0.828974	-4.94763	7.51e-07	9.89e-06	Down
COMTD1	317.947	1.11274	0.224921	4.94727	7.53e-07	9.9e-06	Up
PLPP2	926.619	1.1598	0.234531	4.94519	7.61e-07	1e-05	Up
LAG3	24.8104	3.34524	0.67654	4.94463	7.63e-07	1e-05	Up
WSB2	1688.67	0.718514	0.145317	4.94447	7.64e-07	1e-05	Up
PDHB	1637.04	1.0445	0.211249	4.94442	7.64e-07	1e-05	Up
DNAJC4	396.433	1.11941	0.226414	4.94407	7.65e-07	1e-05	Up
SPHKAP	22.849	-4.57758	0.925891	-4.94397	7.65e-07	1e-05	Down
EVC2	156.99	-1.53556	0.310594	-4.94396	7.66e-07	1e-05	Down
KCNE4	354.834	-2.2461	0.454331	-4.94375	7.66e-07	1e-05	Down
RRM2	366.628	2.05052	0.41478	4.94362	7.67e-07	1e-05	Up
NR4A2	79.6989	-1.74549	0.353087	-4.94351	7.67e-07	1e-05	Down
HDGFL3	365.981	-1.75924	0.35597	-4.94211	7.73e-07	1.01e-05	Down
TLR7	34.6122	2.08513	0.421923	4.94196	7.73e-07	1.01e-05	Up
TLN2	275.707	-1.66646	0.337324	-4.94023	7.8e-07	1.02e-05	Down
SORCS2	67.2486	-2.36202	0.478559	-4.93568	7.99e-07	1.04e-05	Down
SMTNL2	918.463	-1.72441	0.349498	-4.93398	8.06e-07	1.05e-05	Down
SPART	1233.52	-1.41591	0.287123	-4.93137	8.17e-07	1.06e-05	Down
FAM71F2	96.6282	2.31189	0.469039	4.92899	8.27e-07	1.07e-05	Up
DSC3	2156.11	1.89198	0.383872	4.92867	8.28e-07	1.07e-05	Up
GBP2	22.6588	2.40557	0.488286	4.92656	8.37e-07	1.08e-05	Up
PRKAG2	478.62	-1.29952	0.263847	-4.92528	8.42e-07	1.09e-05	Down
CFH	1835.78	-2.46464	0.500597	-4.9234	8.51e-07	1.1e-05	Down
TRABD	1075.29	1.16878	0.237439	4.92246	8.55e-07	1.1e-05	Up
GATA6	67.9062	-3.09552	0.628957	-4.92166	8.58e-07	1.11e-05	Down
PRKCE	152.27	-1.45336	0.295357	-4.92069	8.62e-07	1.11e-05	Down
MAPK8	431.056	-1.05128	0.213651	-4.92058	8.63e-07	1.11e-05	Down
CHST14	335.947	-1.20842	0.245651	-4.91926	8.69e-07	1.12e-05	Down
WDR17	27.3617	-2.41052	0.490027	-4.91915	8.69e-07	1.12e-05	Down
SRSF6	4263.85	-1.13993	0.231774	-4.91827	8.73e-07	1.12e-05	Down
GSPT2	164.806	-1.60988	0.327356	-4.91782	8.75e-07	1.12e-05	Down
TRAF4	1104.69	1.63359	0.332381	4.91481	8.89e-07	1.14e-05	Up
COQ6	631.583	0.959548	0.195303	4.91314	8.96e-07	1.15e-05	Up
ELOVL5	593.28	-1.39812	0.284731	-4.91031	9.09e-07	1.17e-05	Down
PC	282.168	-3.16426	0.644642	-4.90856	9.17e-07	1.17e-05	Down
EIF2AK2	439.099	1.71696	0.350191	4.90293	9.44e-07	1.21e-05	Up
CACNA2D1	442.073	-2.08947	0.426393	-4.90035	9.57e-07	1.22e-05	Down
C3H1orf141	4.9458	6.00509	1.2263	4.8969	9.74e-07	1.24e-05	Up
ACP5	1148.58	1.44403	0.294952	4.89581	9.79e-07	1.25e-05	Up
MRPS30	485.575	1.02404	0.209185	4.89537	9.81e-07	1.25e-05	Up
S1PR5	311.179	1.7934	0.36638	4.8949	9.84e-07	1.25e-05	Up
PHACTR2	201.977	-1.4816	0.302776	-4.89339	9.91e-07	1.26e-05	Down
GLCCI1	107.851	-1.71758	0.351228	-4.89021	1.01e-06	1.28e-05	Down
IRF8	196.397	1.93853	0.396439	4.88985	1.01e-06	1.28e-05	Up
P4HA3	34.0049	-2.90995	0.595463	-4.88687	1.02e-06	1.3e-05	Down
SNX31	10.6672	-4.08594	0.836155	-4.88658	1.03e-06	1.3e-05	Down
DPP7	634.626	1.24728	0.255404	4.88355	1.04e-06	1.32e-05	Up
HMOX2	2990.33	1.2078	0.247336	4.88323	1.04e-06	1.32e-05	Up
TLCD3A	400.603	-1.41516	0.289807	-4.8831	1.04e-06	1.32e-05	Down
TENT4B	385.699	1.09365	0.224167	4.87871	1.07e-06	1.35e-05	Up
CLEC7A	17.3712	2.59894	0.532843	4.8775	1.07e-06	1.36e-05	Up
EPHA4	450.188	-1.82958	0.375113	-4.8774	1.07e-06	1.36e-05	Down
ADK	1505.65	1.39277	0.285749	4.87409	1.09e-06	1.38e-05	Up
COX5B	6950.77	1.34351	0.275678	4.87346	1.1e-06	1.38e-05	Up
PDF	274.456	1.32618	0.272168	4.87264	1.1e-06	1.39e-05	Up
CD48	111.344	1.99353	0.409137	4.87253	1.1e-06	1.39e-05	Up
ASCC2	1449.01	1.15511	0.23724	4.86895	1.12e-06	1.41e-05	Up
CLCA3	19.7381	2.98019	0.612755	4.86359	1.15e-06	1.45e-05	Up
RBFA	261.63	0.814705	0.167516	4.86346	1.15e-06	1.45e-05	Up
MDH1	4481.01	1.31838	0.271168	4.86187	1.16e-06	1.46e-05	Up
C3AR1	54.1691	1.9588	0.403245	4.85759	1.19e-06	1.49e-05	Up
FAM126A	278.417	-1.04208	0.214569	-4.8566	1.19e-06	1.5e-05	Down
PCDH9	69.5845	-2.09839	0.432148	-4.85573	1.2e-06	1.5e-05	Down
MSANTD2	344.809	-1.34416	0.276893	-4.85445	1.21e-06	1.51e-05	Down
MTURN	135.075	-2.35206	0.484673	-4.85289	1.22e-06	1.52e-05	Down
POLD4	472.677	1.18815	0.244881	4.85195	1.22e-06	1.53e-05	Up
ANO3	24.5416	-3.41832	0.704545	-4.85182	1.22e-06	1.53e-05	Down
ENSA	4415.63	1.08169	0.223021	4.85017	1.23e-06	1.54e-05	Up
PTGFR	116.578	-2.39762	0.494491	-4.84867	1.24e-06	1.55e-05	Down
PWWP3B	50.7963	-2.11685	0.436767	-4.84662	1.26e-06	1.56e-05	Down
BCKDHB	1482.37	0.860857	0.177621	4.84659	1.26e-06	1.56e-05	Up
NADK	3160.22	1.06546	0.219844	4.84644	1.26e-06	1.56e-05	Up
TBC1D7	215.041	0.997108	0.205772	4.84568	1.26e-06	1.57e-05	Up
RACGAP1	524.877	1.16966	0.24157	4.8419	1.29e-06	1.6e-05	Up
KIF20A	166.618	1.79021	0.369744	4.84177	1.29e-06	1.6e-05	Up
PLBD1	454.774	-1.41763	0.292865	-4.84057	1.29e-06	1.61e-05	Down
TPP2	839.768	-1.20391	0.248723	-4.84036	1.3e-06	1.61e-05	Down
NDUFS8	2129.39	1.08271	0.223691	4.8402	1.3e-06	1.61e-05	Up
SKA1	42.7655	2.07193	0.428429	4.83611	1.32e-06	1.64e-05	Up
SETMAR	225.567	-1.45861	0.301704	-4.83456	1.33e-06	1.65e-05	Down
BCKDK	452.749	0.979465	0.202631	4.83373	1.34e-06	1.66e-05	Up
CIDEC	434.575	-8.12019	1.67992	-4.83369	1.34e-06	1.66e-05	Down
CCR5	28.5871	2.09887	0.434623	4.82917	1.37e-06	1.69e-05	Up
SPATA16	11.1857	-3.44374	0.713212	-4.82849	1.38e-06	1.7e-05	Down
SMC4	787.83	1.30587	0.270463	4.82827	1.38e-06	1.7e-05	Up
ARL4D	58.1414	-2.7343	0.566687	-4.82507	1.4e-06	1.72e-05	Down
NYAP1	88.5332	-1.74446	0.361996	-4.819	1.44e-06	1.78e-05	Down
TAGAP	41.0848	1.67819	0.348285	4.81845	1.45e-06	1.78e-05	Up
NDUFV3	1067.39	0.988148	0.20515	4.81672	1.46e-06	1.79e-05	Up
COL16A1	1136.49	-1.27956	0.265674	-4.81627	1.46e-06	1.8e-05	Down
TMEM45A	143.279	-1.56393	0.324881	-4.81386	1.48e-06	1.82e-05	Down
C15H11orf96	1684.92	-2.25921	0.469499	-4.81197	1.49e-06	1.83e-05	Down
CNTN2	22.264	-3.16421	0.657887	-4.80966	1.51e-06	1.85e-05	Down
HIRIP3	226.331	-1.148	0.238691	-4.80955	1.51e-06	1.85e-05	Down
ABO	285.735	2.2483	0.467489	4.80932	1.51e-06	1.85e-05	Up
CES3	61.9262	2.17314	0.451918	4.80871	1.52e-06	1.86e-05	Up
ATP5PB	4626.4	1.1899	0.247452	4.8086	1.52e-06	1.86e-05	Up
IBA57	313.983	1.07781	0.22419	4.80755	1.53e-06	1.87e-05	Up
HSDL2	1014.49	1.36581	0.284223	4.80541	1.54e-06	1.88e-05	Up
TTC12	24.8605	-2.08313	0.433497	-4.80541	1.54e-06	1.88e-05	Down
MZB1	15.6536	3.62555	0.754597	4.80461	1.55e-06	1.89e-05	Up
TBXAS1	17.1138	2.91155	0.606041	4.80421	1.55e-06	1.89e-05	Up
PLAC9	564.467	-2.36041	0.491385	-4.80359	1.56e-06	1.9e-05	Down
ESD	3203.39	1.41368	0.294409	4.80175	1.57e-06	1.91e-05	Up
ART4	42.1916	2.28786	0.477002	4.79633	1.62e-06	1.96e-05	Up
HSH2D	19.5588	2.40752	0.502056	4.79532	1.62e-06	1.97e-05	Up
KCNN4	116.695	3.72375	0.7768	4.7937	1.64e-06	1.99e-05	Up
UQCRB	2457.05	1.19283	0.248938	4.79168	1.65e-06	2.01e-05	Up
MRPS9	667.845	0.900548	0.188038	4.78918	1.67e-06	2.03e-05	Up
TMX4	942.966	-1.07952	0.225411	-4.78914	1.67e-06	2.03e-05	Down
SNED1	205.761	-1.85628	0.387764	-4.78714	1.69e-06	2.05e-05	Down
ORC1	102.411	2.21787	0.463846	4.78148	1.74e-06	2.1e-05	Up
PARP10	823.634	1.50453	0.31466	4.78144	1.74e-06	2.1e-05	Up
TSPYL2	443.573	-1.54118	0.322418	-4.78008	1.75e-06	2.11e-05	Down
WNT6	147.539	1.71986	0.359801	4.78004	1.75e-06	2.11e-05	Up
ESR2	11.0642	-5.49573	1.14982	-4.77965	1.76e-06	2.12e-05	Down
ENDOG	653.004	1.29734	0.271466	4.77899	1.76e-06	2.12e-05	Up
RUM1	13.6365	3.1815	0.666116	4.7762	1.79e-06	2.15e-05	Up
GTSE1	210.411	1.89576	0.397074	4.77433	1.8e-06	2.17e-05	Up
FGF12	145.728	-2.38627	0.499866	-4.77382	1.81e-06	2.17e-05	Down
CXCL3	330.026	-2.79561	0.585618	-4.77378	1.81e-06	2.17e-05	Down
GBP5	48.8311	1.80912	0.378983	4.77362	1.81e-06	2.17e-05	Up
SLC52A3	30.5883	-4.51939	0.946968	-4.77248	1.82e-06	2.18e-05	Down
JADE3	120.289	-1.30545	0.273549	-4.77226	1.82e-06	2.18e-05	Down
NDUFAB1	1215.71	1.05961	0.222122	4.77041	1.84e-06	2.2e-05	Up
SGMS1	484.351	-0.829974	0.174031	-4.76911	1.85e-06	2.21e-05	Down
SHKBP1	1033.98	1.16295	0.243934	4.76746	1.87e-06	2.23e-05	Up
GNE	653.512	-1.17872	0.247248	-4.76736	1.87e-06	2.23e-05	Down
GTF2A1L	19.9475	-3.83176	0.803854	-4.76674	1.87e-06	2.24e-05	Down
ALOX12	403.045	-1.84276	0.386702	-4.76533	1.89e-06	2.25e-05	Down
PLEKHA5	1269.63	-1.36645	0.286875	-4.76321	1.91e-06	2.27e-05	Down
COX10	641.276	1.55439	0.326416	4.76199	1.92e-06	2.28e-05	Up
MPHOSPH9	465.714	1.22347	0.256925	4.76199	1.92e-06	2.28e-05	Up
FLAD1	440.982	0.935563	0.196503	4.76107	1.93e-06	2.29e-05	Up
WC1-12	11.7578	5.08635	1.0686	4.75984	1.94e-06	2.31e-05	Up
ULK2	583.649	-1.24531	0.261705	-4.75844	1.95e-06	2.32e-05	Down
UPP1	539.82	2.78344	0.585209	4.75631	1.97e-06	2.34e-05	Up
GNB5	437.006	1.23277	0.259221	4.75568	1.98e-06	2.35e-05	Up
ALDH1L2	162.074	-1.88709	0.396852	-4.75514	1.98e-06	2.35e-05	Down
CADPS	74.9118	2.15026	0.4523	4.75405	1.99e-06	2.36e-05	Up
SLC25A39	2449.38	1.19934	0.25232	4.75324	2e-06	2.37e-05	Up
BHLHE23	7.44313	4.87252	1.02532	4.75219	2.01e-06	2.38e-05	Up
KCTD14	63.7857	1.54709	0.325614	4.7513	2.02e-06	2.39e-05	Up
PRKAR1B	442.561	-1.76044	0.370742	-4.74842	2.05e-06	2.42e-05	Down
RADX	28.2271	3.87038	0.815255	4.74745	2.06e-06	2.43e-05	Up
DNLZ	391.243	-1.48196	0.312175	-4.74722	2.06e-06	2.44e-05	Down
MS4A7	10.4164	4.55789	0.961167	4.74204	2.12e-06	2.49e-05	Up
CD1B	24.5541	4.65552	0.981762	4.74201	2.12e-06	2.49e-05	Up
BTBD6	1004.43	0.911945	0.192372	4.74052	2.13e-06	2.51e-05	Up
MAL	2410.19	1.42321	0.300302	4.73926	2.14e-06	2.52e-05	Up
CLDN11	71.1305	-2.92652	0.617833	-4.73676	2.17e-06	2.55e-05	Down
HTRA2	505.962	1.02645	0.21672	4.73631	2.18e-06	2.56e-05	Up
EPB41L1	420.495	-1.47013	0.310525	-4.73434	2.2e-06	2.58e-05	Down
LY86	27.0453	2.61802	0.55342	4.73062	2.24e-06	2.63e-05	Up
FAM13B	407.144	-1.05731	0.223557	-4.7295	2.25e-06	2.64e-05	Down
RNF180	10.4211	-4.4088	0.9322	-4.72946	2.25e-06	2.64e-05	Down
TEX261	1580.63	0.605329	0.127998	4.7292	2.25e-06	2.64e-05	Up
ASCC1	362.199	-1.16424	0.246215	-4.72854	2.26e-06	2.65e-05	Down
ATP1B3	10894.8	1.10508	0.233742	4.72778	2.27e-06	2.66e-05	Up
GPA33	12.2421	-5.06334	1.07122	-4.72672	2.28e-06	2.67e-05	Down
SSX2IP	83.566	-1.45298	0.307496	-4.72521	2.3e-06	2.69e-05	Down
PHLDA3	2600.6	1.16051	0.245613	4.72493	2.3e-06	2.69e-05	Up
TRAF5	155.025	-2.29217	0.485799	-4.71835	2.38e-06	2.77e-05	Down
NMNAT2	50.4852	-2.30713	0.489094	-4.71714	2.39e-06	2.79e-05	Down
COX8A	3854.72	0.906956	0.192271	4.71707	2.39e-06	2.79e-05	Up
COL9A3	22.2898	-3.7367	0.792698	-4.71391	2.43e-06	2.83e-05	Down
FHL1	4281.27	-2.58064	0.54752	-4.71332	2.44e-06	2.83e-05	Down
ARHGAP30	349.949	2.20222	0.467302	4.71262	2.45e-06	2.84e-05	Up
HTR2A	174.448	-2.37282	0.503575	-4.71195	2.45e-06	2.85e-05	Down
ZMIZ2	1389.74	1.52606	0.323929	4.7111	2.46e-06	2.86e-05	Up
SMOC1	444.508	-5.93997	1.26102	-4.71043	2.47e-06	2.87e-05	Down
GLCE	1055.12	-1.03173	0.219168	-4.70746	2.51e-06	2.91e-05	Down
ZNF853	142.557	-1.50867	0.320558	-4.70639	2.52e-06	2.92e-05	Down
IQGAP2	1119.93	1.47901	0.314305	4.70566	2.53e-06	2.93e-05	Up
MEF2A	965.7	-1.0206	0.216955	-4.7042	2.55e-06	2.95e-05	Down
ADPRH	156.824	-1.25627	0.267123	-4.70298	2.56e-06	2.96e-05	Down
MTA3	500.145	1.08524	0.230812	4.70185	2.58e-06	2.98e-05	Up
UXS1	432.737	-0.88639	0.188526	-4.70168	2.58e-06	2.98e-05	Down
CNTN3	11.0258	-5.48715	1.16755	-4.69971	2.61e-06	3e-05	Down
RCOR2	126.47	-1.75178	0.372789	-4.69911	2.61e-06	3.01e-05	Down
CDK6	280.073	1.48167	0.315585	4.695	2.67e-06	3.07e-05	Up
TRPC1	91.9615	-2.06493	0.439861	-4.69451	2.67e-06	3.07e-05	Down
CHST1	205.531	-1.7248	0.36747	-4.69372	2.68e-06	3.08e-05	Down
ELAVL4	20.4073	-3.46857	0.739238	-4.69208	2.7e-06	3.1e-05	Down
NGFR	52.7347	-2.68149	0.57156	-4.69153	2.71e-06	3.11e-05	Down
TRIM44	122.196	-1.52104	0.324344	-4.68958	2.74e-06	3.14e-05	Down
TFAP2C	397.76	-2.25553	0.481023	-4.68903	2.75e-06	3.14e-05	Down
ZNF428	213.299	-1.53568	0.327506	-4.68902	2.75e-06	3.14e-05	Down
PCBP4	593.721	-0.770317	0.164305	-4.68834	2.75e-06	3.15e-05	Down
LARP6	259.371	-1.67457	0.357516	-4.68391	2.81e-06	3.22e-05	Down
KIAA1549	65.9516	-2.20729	0.471621	-4.68022	2.87e-06	3.27e-05	Down
COQ5	459.835	1.17019	0.250137	4.67822	2.89e-06	3.3e-05	Up
LRIF1	326.214	-1.0971	0.234523	-4.678	2.9e-06	3.3e-05	Down
ABHD18	348.962	1.5168	0.324245	4.67794	2.9e-06	3.3e-05	Up
DNAJC11	1299.85	1.02918	0.220038	4.67729	2.91e-06	3.31e-05	Up
MAP3K15	154.277	2.05298	0.439389	4.67235	2.98e-06	3.39e-05	Up
PIMREG	47.6685	1.72536	0.369505	4.66938	3.02e-06	3.44e-05	Up
ADAMTS9	516.805	-2.03199	0.435188	-4.66923	3.02e-06	3.44e-05	Down
HASPIN	28.9279	2.43557	0.522616	4.66035	3.16e-06	3.59e-05	Up
CCDC14	117.622	-1.3839	0.297053	-4.65879	3.18e-06	3.61e-05	Down
DAPK1	231.673	-1.50533	0.323186	-4.65778	3.2e-06	3.63e-05	Down
ANKRD45	22.0945	2.58022	0.55397	4.6577	3.2e-06	3.63e-05	Up
RPRM	6.71811	-5.96104	1.28054	-4.65509	3.24e-06	3.67e-05	Down
RIMKLA	13.0301	3.55005	0.762618	4.65509	3.24e-06	3.67e-05	Up
C1QA	987.087	2.37123	0.509397	4.65497	3.24e-06	3.67e-05	Up
ADPRM	75.972	-1.1216	0.241034	-4.65329	3.27e-06	3.7e-05	Down
BRPF3	551.487	-1.14065	0.245162	-4.65262	3.28e-06	3.7e-05	Down
TRIM25	941.481	1.60429	0.345145	4.64817	3.35e-06	3.78e-05	Up
ADAM11	103.158	-1.62247	0.349139	-4.64707	3.37e-06	3.8e-05	Down
PRSS12	273.988	1.67025	0.359429	4.64696	3.37e-06	3.8e-05	Up
MTFP1	334.63	0.935056	0.201259	4.64603	3.38e-06	3.81e-05	Up
USP18	281.67	2.13863	0.460347	4.64568	3.39e-06	3.82e-05	Up
TENT5A	236.948	-1.15282	0.248185	-4.64501	3.4e-06	3.83e-05	Down
ZNF239	111.695	-0.990463	0.213293	-4.64368	3.42e-06	3.85e-05	Down
RTN4RL1	65.8559	-2.50817	0.540144	-4.64352	3.43e-06	3.85e-05	Down
ANKRD6	150.374	-2.28671	0.492566	-4.64244	3.44e-06	3.87e-05	Down
GPR27	55.6476	-1.94561	0.419138	-4.64193	3.45e-06	3.87e-05	Down
HLF	722.13	-1.28003	0.27584	-4.64049	3.48e-06	3.9e-05	Down
TIMD4	45.9592	1.98581	0.427933	4.64048	3.48e-06	3.9e-05	Up
ATE1	366.633	-0.893768	0.192607	-4.64037	3.48e-06	3.9e-05	Down
CD8A	46.8011	4.156	0.896158	4.63758	3.53e-06	3.95e-05	Up
KLHL40	86.1294	3.41539	0.736466	4.63753	3.53e-06	3.95e-05	Up
ZNF397	428.325	-1.07804	0.232545	-4.63585	3.55e-06	3.98e-05	Down
NCBP3	553.553	-0.785022	0.169469	-4.63226	3.62e-06	4.04e-05	Down
H6PD	146.429	-1.99039	0.430017	-4.62863	3.68e-06	4.11e-05	Down
GPR171	25.0697	2.37661	0.513674	4.62668	3.72e-06	4.14e-05	Up
CXCR4	169.279	1.80949	0.391166	4.62587	3.73e-06	4.16e-05	Up
DEGS1	631.283	-1.33331	0.28824	-4.6257	3.73e-06	4.16e-05	Down
POU2AF1	10.4956	3.60496	0.779397	4.62532	3.74e-06	4.16e-05	Up
SAMD5	13.263	-3.08979	0.668194	-4.6241	3.76e-06	4.18e-05	Down
TTC22	899.535	1.59242	0.344383	4.62399	3.76e-06	4.18e-05	Up
GGT6	527.637	-1.66601	0.360324	-4.62363	3.77e-06	4.19e-05	Down
BCLAF3	158.118	-0.946162	0.204678	-4.62267	3.79e-06	4.2e-05	Down
SYT9	69.0921	-1.96923	0.426215	-4.62027	3.83e-06	4.25e-05	Down
TGS1	357.503	-0.70921	0.153652	-4.61569	3.92e-06	4.34e-05	Down
TUBA1D	456.167	1.8428	0.399291	4.61519	3.93e-06	4.35e-05	Up
CLDN23	105.375	-1.90167	0.412517	-4.60993	4.03e-06	4.46e-05	Down
ZSCAN23	10.2069	-4.37762	0.949765	-4.60916	4.04e-06	4.47e-05	Down
RLBP1	17.3016	-4.83515	1.04908	-4.60893	4.05e-06	4.47e-05	Down
STC1	197.279	-1.30396	0.282938	-4.60863	4.05e-06	4.48e-05	Down
ARHGEF40	530.701	-1.18599	0.257347	-4.60853	4.06e-06	4.48e-05	Down
TRA2A	1640.35	-1.10355	0.23948	-4.60811	4.06e-06	4.48e-05	Down
LRCH3	358.905	-0.945319	0.205153	-4.60788	4.07e-06	4.48e-05	Down
LRSAM1	220.858	1.28723	0.279453	4.60626	4.1e-06	4.52e-05	Up
CYP1A1	588.286	5.24031	1.13808	4.60452	4.13e-06	4.55e-05	Up
NAPSA	26.6568	2.12012	0.460532	4.60362	4.15e-06	4.56e-05	Up
HCFC1R1	534.676	1.3483	0.292878	4.6036	4.15e-06	4.56e-05	Up
CD79A	20.5589	3.34619	0.727478	4.59971	4.23e-06	4.65e-05	Up
DGKZ	930.445	1.08469	0.235857	4.59893	4.25e-06	4.66e-05	Up
CBLC	347.31	1.20857	0.262823	4.59844	4.26e-06	4.67e-05	Up
CSK	1064.12	1.01964	0.221752	4.59809	4.26e-06	4.67e-05	Up
LGI4	213.338	-2.1804	0.474271	-4.59738	4.28e-06	4.69e-05	Down
PLEK	67.1722	1.78775	0.388932	4.59657	4.29e-06	4.7e-05	Up
SLC45A2	31.6584	1.89147	0.411607	4.59532	4.32e-06	4.73e-05	Up
GRN	1712.48	1.16624	0.253868	4.59387	4.35e-06	4.76e-05	Up
PLK4	157.736	1.01816	0.221693	4.59267	4.38e-06	4.78e-05	Up
BEND5	98.3006	-2.12219	0.462146	-4.59204	4.39e-06	4.79e-05	Down
BOLA	3679.85	2.3138	0.504117	4.5898	4.44e-06	4.84e-05	Up
FAM3B	127.126	2.15447	0.469655	4.58734	4.49e-06	4.9e-05	Up
CAMK2N1	252.681	-1.16064	0.253038	-4.58681	4.5e-06	4.91e-05	Down
SBSN	452.529	-3.99455	0.870968	-4.58634	4.51e-06	4.92e-05	Down
BMP7	215.57	-1.58464	0.345663	-4.58435	4.55e-06	4.96e-05	Down
ABCA9	187.076	-2.9055	0.633813	-4.58416	4.56e-06	4.96e-05	Down
BCO2	807.907	1.41049	0.307728	4.58356	4.57e-06	4.97e-05	Up
PUM1	1905.84	-0.643928	0.140526	-4.58225	4.6e-06	5e-05	Down
GMIP	273.924	1.58099	0.345048	4.58194	4.61e-06	5e-05	Up
PXYLP1	251.911	-0.990041	0.216145	-4.58045	4.64e-06	5.04e-05	Down
ARSI	43.1376	-2.32841	0.5086	-4.57809	4.69e-06	5.09e-05	Down
ARHGEF9	131.797	-1.32362	0.28916	-4.57746	4.71e-06	5.1e-05	Down
C10H15orf48	2699.89	1.73271	0.378871	4.57337	4.8e-06	5.2e-05	Up
SLX4IP	326.127	1.32039	0.288743	4.57288	4.81e-06	5.21e-05	Up
CA4	188.667	2.03321	0.444745	4.57163	4.84e-06	5.23e-05	Up
AK1	1272.75	1.96209	0.429195	4.57155	4.84e-06	5.23e-05	Up
KIDINS220	1731.26	-1.14945	0.251573	-4.56906	4.9e-06	5.29e-05	Down
MS4A8	72.9486	-2.3804	0.52182	-4.56172	5.07e-06	5.48e-05	Down
DHRS9	30.1311	-2.89838	0.636057	-4.5568	5.19e-06	5.6e-05	Down
CD84	20.4003	2.47744	0.543827	4.55556	5.22e-06	5.63e-05	Up
CCDC6	506.988	1.0384	0.227966	4.55505	5.24e-06	5.64e-05	Up
S100G	18.2652	-4.8786	1.07153	-4.55293	5.29e-06	5.69e-05	Down
ABHD1	197.888	2.15138	0.472578	4.55243	5.3e-06	5.7e-05	Up
PDPN	422.428	-1.65902	0.364463	-4.55194	5.32e-06	5.71e-05	Down
KIF1A	93.675	-1.63381	0.358958	-4.55152	5.33e-06	5.71e-05	Down
ZADH2	489.011	0.980344	0.215392	4.55145	5.33e-06	5.71e-05	Up
PCNX4	200.514	-1.05195	0.231157	-4.55079	5.34e-06	5.73e-05	Down
MOK	35.5532	1.81615	0.399214	4.54933	5.38e-06	5.76e-05	Up
RAB33B	389.608	-1.07418	0.236164	-4.54847	5.4e-06	5.78e-05	Down
CCDC102A	230.16	-1.07424	0.23619	-4.54821	5.41e-06	5.79e-05	Down
MARCKS	2657.91	-0.875037	0.192442	-4.54701	5.44e-06	5.82e-05	Down
ZNF185	2340.06	1.70249	0.374592	4.54493	5.5e-06	5.87e-05	Up
DUSP10	105.575	-2.09608	0.461239	-4.54444	5.51e-06	5.88e-05	Down
BLA-DQB	947.419	2.13993	0.470956	4.54379	5.53e-06	5.9e-05	Up
APBB1IP	81.9481	1.99565	0.439314	4.54264	5.56e-06	5.92e-05	Up
SYT10	5.6113	6.18639	1.36196	4.54227	5.57e-06	5.93e-05	Up
APOBEC3H	104.148	1.48129	0.326188	4.54123	5.59e-06	5.96e-05	Up
LATS1	531.296	-0.928139	0.204401	-4.54077	5.6e-06	5.97e-05	Down
ZHX2	272.783	-1.28779	0.283652	-4.54003	5.62e-06	5.98e-05	Down
HFM1	4.40349	-5.35256	1.17912	-4.53945	5.64e-06	6e-05	Down
A1BG	17.8142	3.94455	0.869261	4.53782	5.68e-06	6.04e-05	Up
CMYA5	59.626	-2.28693	0.503981	-4.53774	5.69e-06	6.04e-05	Down
PPARGC1B	468.493	1.83959	0.405424	4.53744	5.69e-06	6.04e-05	Up
LY6G6E	810.65	-2.52408	0.556343	-4.53692	5.71e-06	6.06e-05	Down
CENPX	490.575	1.20181	0.264903	4.53679	5.71e-06	6.06e-05	Up
SAR1B	920.052	1.09843	0.242202	4.53517	5.76e-06	6.1e-05	Up
CYP24A1	4.01032	5.70364	1.25784	4.53446	5.78e-06	6.12e-05	Up
AS3MT	235.814	1.29677	0.286018	4.53389	5.79e-06	6.13e-05	Up
CDKL1	9.5969	-3.64105	0.803496	-4.53151	5.86e-06	6.19e-05	Down
SMARCD2	1934.75	-1.12807	0.249037	-4.52972	5.91e-06	6.24e-05	Down
CLEC4G	81.6152	2.25311	0.497441	4.52941	5.91e-06	6.25e-05	Up
RASGEF1B	585.772	-0.977249	0.215867	-4.52708	5.98e-06	6.31e-05	Down
STK3	475.993	-1.11578	0.246467	-4.52708	5.98e-06	6.31e-05	Down
SFRP2	447.277	-2.155	0.476107	-4.52629	6e-06	6.33e-05	Down
IFI6	526.49	2.37901	0.525811	4.52446	6.05e-06	6.38e-05	Up
DNAJA3	1596	0.833317	0.184182	4.52441	6.06e-06	6.38e-05	Up
ZNF263	239.436	-1.0229	0.226105	-4.52399	6.07e-06	6.39e-05	Down
B4GALT3	429.459	-1.47191	0.325374	-4.52377	6.07e-06	6.39e-05	Down
SLC37A2	45.0819	2.31724	0.512305	4.52318	6.09e-06	6.41e-05	Up
TMC6	912.288	1.43308	0.316867	4.52266	6.11e-06	6.42e-05	Up
IGF1	201.517	-2.47417	0.547074	-4.52256	6.11e-06	6.42e-05	Down
RPS6KA5	436.495	-1.54093	0.340817	-4.52129	6.15e-06	6.45e-05	Down
ZNF331	105.579	-1.29422	0.286267	-4.52102	6.15e-06	6.46e-05	Down
CD300LG	457.684	-2.55069	0.564374	-4.51951	6.2e-06	6.5e-05	Down
DDX5	7086.07	-0.763766	0.168994	-4.51949	6.2e-06	6.5e-05	Down
TRIM14	103.285	1.87369	0.414919	4.5158	6.31e-06	6.6e-05	Up
FAM126B	283.208	1.14244	0.252988	4.51578	6.31e-06	6.6e-05	Up
MIPOL1	101.699	1.3865	0.307056	4.51545	6.32e-06	6.61e-05	Up
ELOVL3	7.41876	4.77195	1.05689	4.51511	6.33e-06	6.61e-05	Up
CHST4	207.046	-1.77341	0.392894	-4.51371	6.37e-06	6.65e-05	Down
DPF3	55.5756	1.37341	0.304292	4.51345	6.38e-06	6.66e-05	Up
ACTA2	11235	-2.12277	0.470616	-4.51062	6.46e-06	6.74e-05	Down
LGALS3BP	664.279	1.01345	0.224685	4.51051	6.47e-06	6.74e-05	Up
ACER1	27.8186	3.0759	0.682076	4.50961	6.49e-06	6.77e-05	Up
DNAJC28	142.997	1.27315	0.282354	4.50905	6.51e-06	6.78e-05	Up
TTF2	275.614	1.29713	0.287869	4.50598	6.61e-06	6.88e-05	Up
P2RY11	5.55267	5.57406	1.23729	4.50505	6.64e-06	6.9e-05	Up
C23H6orf136	223.572	1.05951	0.235184	4.50501	6.64e-06	6.9e-05	Up
RLF	635.854	-0.921577	0.204574	-4.50486	6.64e-06	6.9e-05	Down
OTUD7A	5.28747	-5.00389	1.11107	-4.50368	6.68e-06	6.94e-05	Down
PREX2	243.08	-1.36489	0.303131	-4.50262	6.71e-06	6.97e-05	Down
CRHR2	66.4159	-8.10766	1.80119	-4.50128	6.75e-06	7.01e-05	Down
CLGN	42.0042	-3.46759	0.770691	-4.49932	6.82e-06	7.06e-05	Down
KLF1	7.15554	3.99968	0.889054	4.49881	6.83e-06	7.08e-05	Up
TERF2	579.844	-0.698654	0.155397	-4.49592	6.93e-06	7.17e-05	Down
KIF27	232.937	-1.29764	0.288682	-4.49506	6.96e-06	7.19e-05	Down
MLF2	3055.67	0.808016	0.179886	4.49182	7.06e-06	7.3e-05	Up
USP2	181.754	1.99681	0.444783	4.48941	7.14e-06	7.37e-05	Up
FKTN	53.5257	-1.47191	0.327884	-4.48912	7.15e-06	7.38e-05	Down
MTHFS	214.135	-1.12729	0.251219	-4.48728	7.21e-06	7.44e-05	Down
ATL3	1602.38	0.880009	0.196208	4.48508	7.29e-06	7.51e-05	Up
CKM	36.7122	1.63127	0.363767	4.48438	7.31e-06	7.53e-05	Up
ATF5	1069.08	-1.74652	0.389542	-4.48352	7.34e-06	7.55e-05	Down
GPT	1086.5	1.98219	0.442162	4.48295	7.36e-06	7.57e-05	Up
ZNF112	95.2496	-1.27522	0.284495	-4.48241	7.38e-06	7.58e-05	Down
GFM2	730.222	1.03811	0.231667	4.48104	7.43e-06	7.63e-05	Up
UQCRQ	2851.79	1.2682	0.283026	4.48086	7.43e-06	7.63e-05	Up
FOSB	209.27	-2.66013	0.593727	-4.48039	7.45e-06	7.64e-05	Down
NT5C2	650.194	-1.43723	0.320816	-4.47992	7.47e-06	7.66e-05	Down
TLR8	17.8408	2.78157	0.620917	4.47978	7.47e-06	7.66e-05	Up
NFYC	710.363	-0.815073	0.181985	-4.4788	7.51e-06	7.69e-05	Down
TMEM190	55.5765	1.69844	0.379255	4.47835	7.52e-06	7.7e-05	Up
DCUN1D2	81.3271	-1.34255	0.300025	-4.47478	7.65e-06	7.83e-05	Down
PPP3CC	393.156	-0.931757	0.208328	-4.47255	7.73e-06	7.9e-05	Down
MATK	1514.63	1.53619	0.343508	4.47207	7.75e-06	7.92e-05	Up
KRT33A	8.38323	-5.68901	1.27223	-4.47168	7.76e-06	7.93e-05	Down
CUX1	3256.6	0.923407	0.206616	4.4692	7.85e-06	8.01e-05	Up
TPST1	239.319	-1.34861	0.301859	-4.46769	7.91e-06	8.07e-05	Down
METTL26	738.767	0.972883	0.217788	4.46712	7.93e-06	8.08e-05	Up
IGDCC4	247.783	-1.89419	0.424179	-4.46554	7.99e-06	8.14e-05	Down
FBXL2	31.7313	-2.06754	0.463146	-4.46412	8.04e-06	8.19e-05	Down
HAPLN1	138.386	-2.05028	0.459618	-4.46084	8.16e-06	8.31e-05	Down
MGA	1088.21	-0.926127	0.207655	-4.45994	8.2e-06	8.34e-05	Down
SCPEP1	1247.43	1.28551	0.288267	4.45945	8.22e-06	8.35e-05	Up
H3-3B	8579.13	-0.931297	0.208863	-4.45889	8.24e-06	8.37e-05	Down
FTSJ1	500.346	-1.03325	0.231764	-4.4582	8.27e-06	8.39e-05	Down
FBF1	554.77	1.19198	0.267434	4.45711	8.31e-06	8.43e-05	Up
DOK2	45.9558	1.93161	0.433552	4.45532	8.38e-06	8.49e-05	Up
TMEM210	7.06834	4.29033	0.963062	4.45488	8.39e-06	8.5e-05	Up
ALDH4A1	1586.17	1.1849	0.26598	4.45482	8.4e-06	8.5e-05	Up
FAHD1	257.239	1.22002	0.274049	4.45184	8.51e-06	8.62e-05	Up
ZFHX4	13.2955	-5.17957	1.16356	-4.45147	8.53e-06	8.63e-05	Down
RNF170	682.211	1.08222	0.243163	4.45061	8.56e-06	8.66e-05	Up
FOXA2	9.30906	-4.68849	1.05363	-4.44985	8.59e-06	8.69e-05	Down
EXO1	69.8727	2.33793	0.52543	4.44955	8.61e-06	8.69e-05	Up
TGFB3	260.504	-2.4684	0.554937	-4.44806	8.66e-06	8.75e-05	Down
MAOB	230.539	2.58475	0.581373	4.44595	8.75e-06	8.82e-05	Up
IDH1	6624.74	1.51133	0.33997	4.44547	8.77e-06	8.83e-05	Up
ANGPT4	228.276	-1.69446	0.381404	-4.44269	8.88e-06	8.94e-05	Down
LAT2	83.8213	1.55338	0.349651	4.44267	8.88e-06	8.94e-05	Up
EGLN3	1719.38	1.55456	0.349985	4.44177	8.92e-06	8.97e-05	Up
OSR2	73.323	-2.77043	0.624004	-4.43976	9.01e-06	9.05e-05	Down
MCRS1	431.563	-0.694095	0.156358	-4.43913	9.03e-06	9.07e-05	Down
APOO	319.272	1.26963	0.28604	4.43863	9.05e-06	9.08e-05	Up
EMP1	7820.26	-1.80717	0.407151	-4.43858	9.06e-06	9.08e-05	Down
PLEKHA1	1381.91	1.01464	0.228596	4.43858	9.06e-06	9.08e-05	Up
HS3ST5	7.9785	-4.41882	0.995609	-4.43831	9.07e-06	9.09e-05	Down
DECR2	514.107	1.16188	0.261823	4.43763	9.1e-06	9.11e-05	Up
ARMCX3	1003.12	-1.18628	0.267394	-4.43644	9.15e-06	9.16e-05	Down
ZSCAN31	60.4633	-2.28496	0.515248	-4.43469	9.22e-06	9.23e-05	Down
ZFAND5	1812.57	-1.24884	0.281744	-4.43252	9.31e-06	9.32e-05	Down
HSPA13	482.59	-1.06949	0.241303	-4.43214	9.33e-06	9.33e-05	Down
CYTH4	79.6866	1.91646	0.432456	4.43158	9.35e-06	9.35e-05	Up
MSH5	28.1163	2.02706	0.457581	4.42995	9.43e-06	9.4e-05	Up
ARHGAP45	172.701	1.582	0.357203	4.42886	9.47e-06	9.44e-05	Up
ATXN3	152.68	1.24293	0.280681	4.42828	9.5e-06	9.46e-05	Up
FAM162A	3987.49	1.29918	0.293417	4.42776	9.52e-06	9.48e-05	Up
MIER1	931.644	1.16464	0.263064	4.42722	9.55e-06	9.5e-05	Up
VAT1L	59.7671	-3.44999	0.779518	-4.4258	9.61e-06	9.54e-05	Down
CD96	13.8035	2.22534	0.502827	4.42565	9.62e-06	9.54e-05	Up
FAM13A	931.611	-1.54014	0.348076	-4.42471	9.66e-06	9.58e-05	Down
STMN4	11.6963	-3.93268	0.889152	-4.42295	9.74e-06	9.65e-05	Down
RXYLT1	178.763	-1.22243	0.276524	-4.42071	9.84e-06	9.75e-05	Down
PROCR	401.922	1.05946	0.239799	4.4181	9.96e-06	9.86e-05	Up
CSTB	2495.51	1.19844	0.271262	4.41802	9.96e-06	9.86e-05	Up
HOXA6	80.5069	-2.10984	0.477638	-4.41723	1e-05	9.89e-05	Down
KCNC4	706.464	2.06577	0.467975	4.41427	1.01e-05	0.000100233	Up
PRPS1	488.627	-1.12446	0.254762	-4.41375	1.02e-05	0.000100421	Down
LRRC51	137.252	1.32208	0.299611	4.41266	1.02e-05	0.000100875	Up
RAG2	10.0321	5.84763	1.3259	4.41029	1.03e-05	0.000101927	Up
SF3B1	7632.5	-0.860676	0.19521	-4.40897	1.04e-05	0.000102497	Down
CORO2B	171.396	-1.64515	0.373174	-4.40853	1.04e-05	0.000102649	Down
OTOP3	12.0487	-4.60548	1.04487	-4.40771	1.04e-05	0.00010293	Down
GLT8D1	453.235	-1.32095	0.299728	-4.40717	1.05e-05	0.000103134	Down
PCDHGA5	16.7884	-2.53702	0.575689	-4.40693	1.05e-05	0.000103191	Down
SEC61A2	572.084	-1.07203	0.243366	-4.40501	1.06e-05	0.000104052	Down
AMDHD2	2065.26	0.943312	0.214276	4.40233	1.07e-05	0.000105233	Up
CRABP2	325.671	-1.62625	0.369545	-4.40068	1.08e-05	0.000105935	Down
CRTAM	13.412	3.25352	0.739326	4.40066	1.08e-05	0.000105935	Up
ID4	287.245	-1.56777	0.356278	-4.40041	1.08e-05	0.000106001	Down
SLC9A4	6.52398	-5.31702	1.20878	-4.39867	1.09e-05	0.000106738	Down
CLUH	3640.05	1.54155	0.350581	4.39714	1.1e-05	0.000107437	Up
ITPK1	693.028	-0.862249	0.196122	-4.39649	1.1e-05	0.000107703	Down
SUCLG1	3157.67	1.05576	0.240193	4.39548	1.11e-05	0.000108146	Up
DCHS2	4.66739	-5.44475	1.23904	-4.39434	1.11e-05	0.000108658	Down
HUNK	12.4245	-2.29935	0.523405	-4.39306	1.12e-05	0.000109241	Down
PLK1	266.603	1.24713	0.283895	4.39292	1.12e-05	0.000109255	Up
FGF10	216.603	-2.00283	0.456005	-4.39213	1.12e-05	0.000109591	Down
OTOL1	3.6597	5.5652	1.26726	4.39152	1.13e-05	0.00010984	Up
LMO1	365.538	1.41105	0.321451	4.38964	1.14e-05	0.000110736	Up
RSPO2	95.1912	-2.19402	0.499841	-4.38943	1.14e-05	0.000110787	Down
KCNC3	14.4414	2.73894	0.624213	4.38783	1.14e-05	0.000111547	Up
NR5A2	58.1711	-2.15102	0.490484	-4.38551	1.16e-05	0.000112681	Down
ALKBH6	131.8	1.02146	0.232954	4.38483	1.16e-05	0.000112975	Up
CACNA1B	13.3508	-3.88342	0.886238	-4.38192	1.18e-05	0.000114434	Down
DEPDC5	248.747	0.957826	0.218594	4.38177	1.18e-05	0.000114452	Up
EVC	165.87	-1.22694	0.280105	-4.38026	1.19e-05	0.000115185	Down
PCBD1	429.844	-1.12444	0.256762	-4.3793	1.19e-05	0.000115635	Down
FAM8A1	602.576	-0.730726	0.166866	-4.37913	1.19e-05	0.000115662	Down
DENND2B	976.006	-1.32474	0.302633	-4.37737	1.2e-05	0.000116537	Down
BPNT1	1717.93	1.46523	0.334777	4.37672	1.2e-05	0.000116824	Up
WDR19	497.461	-1.19681	0.273843	-4.37041	1.24e-05	0.000120187	Down
KCNG1	41.7464	-1.80167	0.41229	-4.36991	1.24e-05	0.000120355	Down
TIA1	646.574	-1.11784	0.255806	-4.36988	1.24e-05	0.000120355	Down
bta-mir-147	908.414	1.93447	0.442845	4.36829	1.25e-05	0.000121171	Up
NTM	66.266	-1.56836	0.359205	-4.3662	1.26e-05	0.00012227	Down
EPSTI1	212.926	1.53104	0.35085	4.36379	1.28e-05	0.000123495	Up
PTOV1	1516.98	-1.01525	0.232727	-4.36239	1.29e-05	0.000124222	Down
RASGRP1	39.8025	2.18129	0.500036	4.36227	1.29e-05	0.000124226	Up
FIBP	885.29	0.970986	0.222622	4.36159	1.29e-05	0.000124484	Up
DPT	4852.79	-2.48615	0.570046	-4.36131	1.29e-05	0.000124542	Down
TARS2	1004.8	1.19725	0.274525	4.36116	1.29e-05	0.000124542	Up
PIK3R5	110.251	1.85526	0.425408	4.36114	1.29e-05	0.000124542	Up
PHKA2	102.218	-1.41101	0.323585	-4.36055	1.3e-05	0.000124816	Down
MRAP2	16.2736	-2.56688	0.589122	-4.35712	1.32e-05	0.000126522	Down
TMEM82	19.8425	2.29025	0.525634	4.35712	1.32e-05	0.000126522	Up
UQCR10	1888.92	0.938285	0.215482	4.35436	1.33e-05	0.00012806	Up
SP4	85.0656	-1.18481	0.272129	-4.35387	1.34e-05	0.000128279	Down
CD101	52.3123	2.03247	0.466851	4.35358	1.34e-05	0.000128379	Up
GRIN3B	12.6566	3.85064	0.884551	4.35322	1.34e-05	0.000128461	Up
DCN	11674.5	-1.79367	0.412077	-4.35275	1.34e-05	0.000128665	Down
SOSTDC1	335.484	-2.25917	0.519123	-4.35191	1.35e-05	0.000129093	Down
RIDA	455.289	1.14445	0.263047	4.35073	1.36e-05	0.000129724	Up
EFNA3	402.238	1.99003	0.457566	4.34917	1.37e-05	0.000130582	Up
ANAPC11	196.377	1.83898	0.422941	4.34807	1.37e-05	0.000131163	Up
PGBD1	92.526	-1.57065	0.361238	-4.34797	1.37e-05	0.000131163	Down
CD1B5	8.26278	6.14845	1.41426	4.34747	1.38e-05	0.00013139	Up
FKBP14	495.045	-1.20103	0.276305	-4.34675	1.38e-05	0.000131756	Down
CPXM1	230.337	-2.05835	0.473555	-4.34659	1.38e-05	0.000131781	Down
RAB32	476.752	1.18207	0.27197	4.34631	1.38e-05	0.000131885	Up
KIFBP	493.154	-0.775522	0.178504	-4.34456	1.4e-05	0.000132827	Down
ELN	12595.8	-1.67803	0.38624	-4.34452	1.4e-05	0.000132827	Down
GDI2	5578.93	0.7188	0.165468	4.34403	1.4e-05	0.000133052	Up
ZNF608	105.53	-1.3266	0.305439	-4.34324	1.4e-05	0.000133466	Down
LYNX1	220.347	1.44375	0.332435	4.34297	1.41e-05	0.000133561	Up
GMFG	144.814	1.86497	0.429446	4.34274	1.41e-05	0.000133629	Up
PABIR2	330.987	1.15802	0.266673	4.34248	1.41e-05	0.00013372	Up
TPC3	23.3817	-2.35058	0.541419	-4.34152	1.42e-05	0.000134237	Down
TMEM158	152.829	-1.05102	0.242172	-4.33997	1.43e-05	0.000135119	Down
SHISA5	1170.37	0.766803	0.17671	4.33933	1.43e-05	0.00013544	Up
PRICKLE1	364.772	-1.86082	0.428861	-4.33898	1.43e-05	0.000135584	Down
INPP5D	157.368	1.57902	0.363949	4.33857	1.43e-05	0.000135773	Up
TM4SF1	1237.17	-0.969079	0.223381	-4.33824	1.44e-05	0.000135905	Down
SEPHS1	534.775	-0.663168	0.152895	-4.3374	1.44e-05	0.000136356	Down
APCDD1L	23.4583	-2.27014	0.523462	-4.33678	1.45e-05	0.000136667	Down
FOLH1B	133.386	-3.14041	0.724187	-4.33647	1.45e-05	0.000136789	Down
ADAM8	124.591	1.81562	0.41875	4.33581	1.45e-05	0.000137101	Up
ID2	608.949	-1.62775	0.375425	-4.33575	1.45e-05	0.000137101	Down
COX1	1.15767e+06	2.0452	0.471816	4.33474	1.46e-05	0.000137658	Up
SLC45A4	140.964	-2.24345	0.517676	-4.3337	1.47e-05	0.000138243	Down
EPB41L4A	188.907	-1.22441	0.282542	-4.33354	1.47e-05	0.00013827	Down
ZBTB10	133.214	-1.66515	0.384445	-4.33131	1.48e-05	0.000139465	Down
ALDH3A1	29.0973	-4.15824	0.960102	-4.33104	1.48e-05	0.000139564	Down
NRARP	189.12	1.51406	0.349697	4.32964	1.49e-05	0.00014038	Up
GGPS1	267.222	-1.11988	0.258821	-4.32687	1.51e-05	0.000142086	Down
GSTK1	814.504	1.19024	0.275154	4.32571	1.52e-05	0.000142759	Up
IQCE	516.596	-1.23256	0.284979	-4.32508	1.52e-05	0.0001431	Down
ELP2	467.651	-1.22795	0.284002	-4.32375	1.53e-05	0.000143889	Down
SFPQ	2987.39	-0.769172	0.177933	-4.32282	1.54e-05	0.000144423	Down
RBP2	822.367	1.88909	0.437089	4.32198	1.55e-05	0.000144903	Up
RSPO3	449.5	-1.94778	0.450704	-4.32163	1.55e-05	0.000145058	Down
TWSG1	1403.15	-1.20094	0.277994	-4.32003	1.56e-05	0.000146041	Down
OR2I1P	3.45618	5.48828	1.27063	4.31933	1.57e-05	0.000146427	Up
MRPL37	1017.5	0.807113	0.186904	4.31833	1.57e-05	0.000147019	Up
CELF3	8.60718	-3.01398	0.698016	-4.31793	1.57e-05	0.000147211	Down
RASD1	123.663	-2.67364	0.619405	-4.31646	1.59e-05	0.000148119	Down
AVPR1A	25.5008	-2.70163	0.626015	-4.3156	1.59e-05	0.000148623	Down
TMEM156	44.3302	1.68058	0.389568	4.31395	1.6e-05	0.000149612	Up
ALG14	505.717	1.3588	0.314982	4.31391	1.6e-05	0.000149612	Up
NREP	1779.66	-2.15181	0.498936	-4.31279	1.61e-05	0.000150291	Down
CSPG4B	110.407	-1.39592	0.323722	-4.31211	1.62e-05	0.000150605	Down
PLEKHA3	236.341	-1.094	0.253741	-4.31147	1.62e-05	0.000150966	Down
CARNS1	231.42	1.28717	0.298561	4.31125	1.62e-05	0.000151035	Up
CC2D2A	128.283	-1.43314	0.332455	-4.31078	1.63e-05	0.000151284	Down
LTBP2	1017.25	1.79633	0.416786	4.30996	1.63e-05	0.000151769	Up
COQ3	319.902	0.931926	0.216304	4.30841	1.64e-05	0.000152762	Up
SLC25A1	2550.95	0.884389	0.205277	4.30826	1.65e-05	0.000152782	Up
CHTOP	2206.93	-0.673434	0.156349	-4.30726	1.65e-05	0.000153403	Down
ACSM3	41.3108	-2.13502	0.495738	-4.30675	1.66e-05	0.000153677	Down
ATP13A5	4.62081	-5.43389	1.26188	-4.3062	1.66e-05	0.000153978	Down
CIT	145.401	1.6839	0.391109	4.30544	1.67e-05	0.000154333	Up
HCK	72.5271	1.80619	0.419519	4.30538	1.67e-05	0.000154333	Up
SLC39A4	15.3122	4.59819	1.06802	4.30536	1.67e-05	0.000154333	Up
NME8	5.59034	6.17686	1.4349	4.30472	1.67e-05	0.000154656	Up
MON2	832.52	-0.930145	0.216078	-4.30467	1.67e-05	0.000154656	Down
SLAMF9	6.3115	4.1913	0.97396	4.30336	1.68e-05	0.000155458	Up
SIRT7	397.159	0.821605	0.190924	4.30331	1.68e-05	0.000155458	Up
FCN1	66.6455	1.60842	0.373786	4.30306	1.68e-05	0.000155552	Up
SLC16A2	142.081	-1.58456	0.368468	-4.3004	1.7e-05	0.000157277	Down
REV1	477.44	-0.76283	0.177434	-4.29924	1.71e-05	0.000158022	Down
AURKC	220.549	-1.04082	0.242122	-4.29873	1.72e-05	0.000158302	Down
SPIB	13.0118	3.24957	0.756191	4.29729	1.73e-05	0.00015918	Up
APOL3	28.1658	2.19335	0.510458	4.29683	1.73e-05	0.000159409	Up
RSRC1	381.239	1.02728	0.239084	4.29674	1.73e-05	0.000159409	Up
RNase_MRP	11.1211	-4.17005	0.970556	-4.29656	1.73e-05	0.000159459	Down
DNASE1L2	8.8272	3.58901	0.835579	4.29524	1.75e-05	0.000160251	Up
COTL1	945.701	1.33697	0.31136	4.29397	1.76e-05	0.00016109	Up
ID3	800.869	-1.43348	0.33393	-4.29275	1.76e-05	0.000161898	Down
NTNG1	151.07	-2.68581	0.626007	-4.29038	1.78e-05	0.000163559	Down
UNC93B1	622.341	1.39621	0.325456	4.29002	1.79e-05	0.000163736	Up
ERGIC1	965.392	-1.28025	0.298481	-4.28922	1.79e-05	0.000164247	Down
SH2D1A	25.55	3.51844	0.820468	4.28834	1.8e-05	0.000164821	Up
HOXB6	205.654	-2.22796	0.519666	-4.28729	1.81e-05	0.00016552	Down
ZNF286A	324.493	-0.880781	0.205494	-4.28617	1.82e-05	0.000166269	Down
AVIL	45.5264	2.07731	0.484795	4.28492	1.83e-05	0.000167126	Up
ADRB3	80.5608	-3.53681	0.825448	-4.28471	1.83e-05	0.000167199	Down
DIPK1B	96.8716	-1.86354	0.434956	-4.28443	1.83e-05	0.000167325	Down
GINM1	1055.22	-0.96857	0.22609	-4.284	1.84e-05	0.000167567	Down
SUSD2	548.029	-1.27954	0.298835	-4.28177	1.85e-05	0.00016917	Down
HHATL	19.318	3.49284	0.815869	4.28113	1.86e-05	0.000169572	Up
PSTPIP2	210.445	1.09746	0.256364	4.28086	1.86e-05	0.000169696	Up
NCAM2	64.6138	-1.71265	0.400298	-4.27843	1.88e-05	0.000171475	Down
GPR143	109.589	1.76684	0.412981	4.27826	1.88e-05	0.000171522	Up
GTF2IRD2	340.548	-1.16889	0.273306	-4.27683	1.9e-05	0.000172494	Down
ARHGEF39	215.69	1.102	0.257671	4.27678	1.9e-05	0.000172494	Up
CRPPA	55.2911	-1.56798	0.366658	-4.27641	1.9e-05	0.000172696	Down
ZBTB8A	169.469	-1.21006	0.283026	-4.27544	1.91e-05	0.000173294	Down
STX17	361.527	0.822432	0.192363	4.27542	1.91e-05	0.000173294	Up
SLC7A10	17.8367	-3.64639	0.852919	-4.27519	1.91e-05	0.000173388	Down
MRPL19	701.452	1.01425	0.237324	4.27367	1.92e-05	0.000174485	Up
TEX10	451.576	-0.897799	0.210085	-4.2735	1.92e-05	0.000174535	Down
PLAG1	39.0907	-1.78398	0.417479	-4.27322	1.93e-05	0.00017467	Down
FSTL4	8.84416	-3.1017	0.726051	-4.27202	1.94e-05	0.000175526	Down
H2AC14	7.35152	4.06717	0.952127	4.27167	1.94e-05	0.000175638	Up
ATP9A	602.003	-1.11433	0.260871	-4.27156	1.94e-05	0.000175638	Down
CD300H	13.8885	4.15245	0.972118	4.27155	1.94e-05	0.000175638	Up
PRSS16	23.9687	7.10309	1.66421	4.26814	1.97e-05	0.00017825	Up
RMDN1	603.064	0.891642	0.208914	4.26798	1.97e-05	0.000178289	Up
MTHFD1L	442.857	-2.15488	0.504993	-4.26715	1.98e-05	0.000178866	Down
DAPL1	8159.58	1.65768	0.388498	4.26689	1.98e-05	0.000178989	Up
CNTNAP3	5.16138	-5.58237	1.30861	-4.26589	1.99e-05	0.000179707	Down
HAUS1	186.075	0.857582	0.201068	4.26513	2e-05	0.00018023	Up
ATPAF1	913.295	0.722066	0.169306	4.26486	2e-05	0.000180361	Up
SUGCT	77.347	1.53849	0.360918	4.26271	2.02e-05	0.000182012	Up
ZEB2	622.85	-1.16709	0.274052	-4.25866	2.06e-05	0.000185255	Down
BOLA-DYA	15.4517	2.93194	0.688546	4.25817	2.06e-05	0.00018557	Up
LIAS	360.339	1.06696	0.250696	4.25597	2.08e-05	0.000187307	Up
EPB41L5	430.543	0.932668	0.219202	4.25483	2.09e-05	0.000188172	Up
ISOC2	844.144	1.3024	0.306195	4.25351	2.1e-05	0.000189196	Up
SOX8	37.2164	-2.63218	0.618842	-4.25339	2.11e-05	0.0001892	Down
LETM1	1600.85	1.49683	0.352023	4.25208	2.12e-05	0.000190224	Up
ADGRG6	760.904	-1.28915	0.30326	-4.25099	2.13e-05	0.000191056	Down
DENND2A	553.935	-1.5305	0.360216	-4.24883	2.15e-05	0.000192812	Down
ANXA7	1440.28	1.00609	0.236824	4.24825	2.15e-05	0.000193154	Up
DOC2G	308.151	0.902679	0.212487	4.24815	2.16e-05	0.000193154	Up
KIF23	298.505	1.13941	0.268217	4.24811	2.16e-05	0.000193154	Up
SLC23A1	181.5	-1.54873	0.364781	-4.24564	2.18e-05	0.000195194	Down
SCAMP5	35.2276	1.78119	0.419675	4.24421	2.19e-05	0.000196347	Up
PRR15L	192.855	-1.30802	0.308282	-4.24294	2.21e-05	0.000197366	Down
ST8SIA5	104.472	1.64193	0.387004	4.24266	2.21e-05	0.000197522	Up
STAG1	440.021	-1.05049	0.247614	-4.24244	2.21e-05	0.000197541	Down
TBX6	21.3631	1.85981	0.438385	4.24242	2.21e-05	0.000197541	Up
YIF1B	309.284	0.823055	0.194032	4.24185	2.22e-05	0.000197946	Up
RTEL1	434.212	1.37936	0.325244	4.241	2.23e-05	0.000198578	Up
CORO1B	1323.93	0.677714	0.159804	4.24091	2.23e-05	0.000198578	Up
NRM	231.381	1.10724	0.261103	4.24061	2.23e-05	0.000198748	Up
SDHAF2	947.673	0.790351	0.186451	4.23892	2.25e-05	0.00020016	Up
LRP4	1810.42	-1.57447	0.371443	-4.2388	2.25e-05	0.000200166	Down
RGMB	514.182	-1.30145	0.307272	-4.23548	2.28e-05	0.000203017	Down
CD70	3.55308	5.52885	1.30539	4.23541	2.28e-05	0.000203017	Up
STIL	53.1038	1.56282	0.369259	4.23231	2.31e-05	0.000205729	Up
PLXNA4	108.341	-1.88733	0.446028	-4.23143	2.32e-05	0.000206443	Down
C18H19orf54	201.548	1.18242	0.279491	4.23061	2.33e-05	0.000207094	Up
CYP7B1	72.7049	-1.30835	0.309278	-4.23034	2.33e-05	0.000207245	Down
GSTA1	1672.13	4.04444	0.956163	4.22987	2.34e-05	0.000207406	Up
OSGIN1	175.213	1.83485	0.433787	4.22985	2.34e-05	0.000207406	Up
LRP6	428.626	-1.0601	0.250625	-4.22984	2.34e-05	0.000207406	Down
SLC12A7	2059.73	2.22161	0.525365	4.2287	2.35e-05	0.000208353	Up
PCSK7	1505.27	1.05894	0.250518	4.22699	2.37e-05	0.000209846	Up
TNFRSF9	5.69555	5.02346	1.18848	4.2268	2.37e-05	0.000209921	Up
SLC26A6	180.493	1.33301	0.315382	4.22666	2.37e-05	0.000209948	Up
HSPA12A	136.551	-2.43304	0.575763	-4.22576	2.38e-05	0.000210689	Down
COPA	2929.55	-0.652396	0.154413	-4.22501	2.39e-05	0.000211286	Down
SLC6A12	7.97243	3.21991	0.762171	4.22466	2.39e-05	0.000211514	Up
FNTB	223.739	-0.790991	0.18727	-4.22381	2.4e-05	0.00021222	Down
RETREG1	191.401	-2.14473	0.507841	-4.22323	2.41e-05	0.000212558	Down
SPAG4	13.7641	2.29219	0.543062	4.22087	2.43e-05	0.000214697	Up
LDHD	62.5995	2.56397	0.607764	4.21869	2.46e-05	0.000216679	Up
CSPG4	2122.01	1.04352	0.247405	4.21785	2.47e-05	0.000217381	Up
PGF	79.7863	1.86075	0.441251	4.21698	2.48e-05	0.000218114	Up
ZNF226	385.436	-1.24799	0.296038	-4.21564	2.49e-05	0.00021923	Down
MRPS5	690.913	0.799779	0.189718	4.21561	2.49e-05	0.00021923	Up
PLB1	44.3008	1.61735	0.383681	4.21536	2.49e-05	0.000219373	Up
PRF1	20.0018	2.78298	0.660366	4.2143	2.51e-05	0.000220298	Up
DOCK9	2033.8	-0.916751	0.217617	-4.21267	2.52e-05	0.000221679	Down
ANGPT1	102.295	-1.66104	0.394317	-4.21244	2.53e-05	0.000221804	Down
TMEM63B	1323.84	1.34657	0.319835	4.21018	2.55e-05	0.000223923	Up
IL18RAP	10.3607	2.88341	0.684887	4.21005	2.55e-05	0.000223948	Up
SIRT3	219.605	1.43347	0.34069	4.20755	2.58e-05	0.000226333	Up
KIF14	56.8557	1.58145	0.375884	4.20728	2.58e-05	0.000226493	Up
BMI1	590.324	-1.2368	0.293998	-4.20684	2.59e-05	0.000226825	Down
SLC1A4	989.514	2.35558	0.560088	4.20573	2.6e-05	0.000227835	Up
SCN2B	109.688	-2.44385	0.581575	-4.20213	2.64e-05	0.000231381	Down
IRAK1BP1	48.2647	-1.84544	0.439477	-4.19918	2.68e-05	0.000234189	Down
BAMBI	120.112	1.5251	0.363213	4.19892	2.68e-05	0.000234351	Up
CDC14B	308.032	-0.967418	0.230409	-4.19869	2.68e-05	0.000234472	Down
DENND2D	189.078	1.18478	0.2824	4.19538	2.72e-05	0.000237815	Up
CHI3L1	157.397	1.76042	0.419773	4.19374	2.74e-05	0.000239425	Up
GAS2L1	755.339	1.21101	0.288778	4.19355	2.75e-05	0.000239509	Up
PPA1	1443.88	1.44364	0.344335	4.19254	2.76e-05	0.000240469	Up
TNFRSF13C	5.2762	6.0901	1.45299	4.19142	2.77e-05	0.000241541	Up
P2RY10	18.05	2.81166	0.671216	4.18891	2.8e-05	0.000244114	Up
CTDSPL2	418.899	-0.91554	0.218648	-4.18729	2.82e-05	0.000245752	Down
ATP5F1B	12298.3	0.714568	0.170703	4.18604	2.84e-05	0.000246988	Up
TMEM17	141.816	-1.48944	0.355855	-4.18552	2.85e-05	0.000247435	Down
SIGLEC1	71.7874	2.27681	0.543994	4.18536	2.85e-05	0.000247498	Up
SCO2	521.389	0.691547	0.165245	4.18498	2.85e-05	0.000247789	Up
SMS	538.372	1.00367	0.23988	4.18403	2.86e-05	0.000248526	Up
BTNL9	590.468	-3.81466	0.912268	-4.18151	2.9e-05	0.000251128	Down
SCN3B	17.9133	-2.864	0.685022	-4.18089	2.9e-05	0.000251692	Down
UBC	2005.94	0.852695	0.203975	4.18039	2.91e-05	0.000252127	Up
GPSM3	66.0468	1.68238	0.402639	4.17838	2.94e-05	0.00025425	Up
TMEM243	494.46	0.838367	0.200692	4.17739	2.95e-05	0.000255241	Up
CREB1	208.421	-0.848879	0.203218	-4.17719	2.95e-05	0.000255344	Down
CSKMT	304.048	1.46904	0.351724	4.1767	2.96e-05	0.000255776	Up
BANK1	16.0497	2.08344	0.498985	4.17536	2.98e-05	0.000257166	Up
DGKA	966.335	1.46751	0.351647	4.17325	3e-05	0.000259314	Up
KLF9	883.558	-1.27187	0.304892	-4.17154	3.03e-05	0.000261024	Down
IRF7	711.858	1.80436	0.433008	4.16702	3.09e-05	0.000265871	Up
GRIP1	10.3549	-3.78833	0.909411	-4.16569	3.1e-05	0.000267299	Down
PRSS37	6.69408	4.2844	1.02876	4.1646	3.12e-05	0.000268453	Up
KIF5C	29.4485	-2.51819	0.604776	-4.16384	3.13e-05	0.000269223	Down
CRACD	89.1626	-2.57612	0.618749	-4.16344	3.13e-05	0.000269574	Down
ETV5	118.636	1.28769	0.309429	4.16152	3.16e-05	0.000271595	Up
COX4I2	58.435	-2.4782	0.595606	-4.16081	3.17e-05	0.000272194	Down
MRPL42	400.979	0.931281	0.223848	4.16032	3.18e-05	0.000272568	Up
MICAL3	851.188	-1.67795	0.403333	-4.16021	3.18e-05	0.000272568	Down
PRPF38B	1250.71	-0.865391	0.208018	-4.16017	3.18e-05	0.000272568	Down
ACBD7	60.0271	-2.16447	0.52042	-4.15909	3.2e-05	0.000273665	Down
LEMD3	361.267	-0.698851	0.168032	-4.15904	3.2e-05	0.000273665	Down
KMT5B	809.27	-0.790115	0.18998	-4.15893	3.2e-05	0.000273671	Down
ATP2C2	618.114	-1.65082	0.397194	-4.15621	3.24e-05	0.000276688	Down
CD9	9260.73	1.17283	0.282242	4.15541	3.25e-05	0.000277526	Up
APEX2	210.589	0.998593	0.240356	4.15463	3.26e-05	0.000278217	Up
SRD5A1	336.744	1.0707	0.257725	4.15441	3.26e-05	0.000278325	Up
GFPT2	197.29	-2.03458	0.489748	-4.15433	3.26e-05	0.000278325	Down
LAMB1	3298.2	-1.51722	0.365247	-4.15394	3.27e-05	0.000278675	Down
MAML1	773.814	-0.776114	0.186868	-4.15328	3.28e-05	0.000279347	Down
TSHZ2	241.493	-1.62767	0.391945	-4.15281	3.28e-05	0.000279662	Down
GPATCH2L	649.451	-0.78249	0.188457	-4.15208	3.29e-05	0.000280302	Down
F8	275.035	-1.42609	0.343512	-4.15151	3.3e-05	0.00028087	Down
FBXL8	72.9984	1.54835	0.373285	4.14789	3.36e-05	0.000285217	Up
ZNF385A	1016.41	1.25184	0.301831	4.14748	3.36e-05	0.000285593	Up
RARB	173.437	-1.19361	0.287865	-4.14644	3.38e-05	0.000286756	Down
PPIP5K1	682.399	1.0952	0.264182	4.14564	3.39e-05	0.000287632	Up
ABHD14A	261.745	-1.12258	0.270821	-4.1451	3.4e-05	0.000288174	Down
5S_rRNA	4.26177	5.17682	1.24894	4.14496	3.4e-05	0.00028822	Up
ULBP21	29.5502	2.57404	0.621144	4.14403	3.41e-05	0.000289254	Up
EMILIN3	169.833	-2.29181	0.553288	-4.14217	3.44e-05	0.000291345	Down
SLC37A1	181.402	1.07021	0.258505	4.14	3.47e-05	0.000293972	Up
METTL23	288.589	1.15398	0.278916	4.13738	3.51e-05	0.00029722	Up
PLOD2	464.499	-1.28201	0.30987	-4.13723	3.52e-05	0.000297275	Down
H2BC14	3.21753	5.38549	1.30219	4.13573	3.54e-05	0.000298846	Up
ADIG	97.1422	-9.81604	2.37349	-4.1357	3.54e-05	0.000298846	Down
KRT79	28.4473	-3.19037	0.771565	-4.13493	3.55e-05	0.00029971	Down
KCNT2	39.0835	-1.86201	0.450347	-4.1346	3.56e-05	0.000300006	Down
RBMS1	817.855	-0.83115	0.201098	-4.13306	3.58e-05	0.000301895	Down
C6H4orf19	149.242	-2.1103	0.510764	-4.13166	3.6e-05	0.000303597	Down
DPP4	49.2666	1.64474	0.398111	4.13136	3.61e-05	0.000303847	Up
CCNJ	100.601	-1.26116	0.305303	-4.13086	3.61e-05	0.000304373	Down
NSDHL	916.911	1.52816	0.370006	4.13008	3.63e-05	0.000305264	Up
HSPE1	4197.78	1.11173	0.269302	4.12819	3.66e-05	0.000307648	Up
NAA16	213.32	-1.23142	0.298391	-4.12687	3.68e-05	0.000309278	Down
ABCC9	238.916	-1.1593	0.280961	-4.1262	3.69e-05	0.000310032	Down
TAOK3	516.482	-0.764528	0.185321	-4.12543	3.7e-05	0.000310787	Down
GHR	462.289	-2.38509	0.578202	-4.12502	3.71e-05	0.000311204	Down
NDUFS4	1229.81	0.94185	0.228499	4.1219	3.76e-05	0.000315299	Up
SRGN	604.668	2.00298	0.485965	4.12165	3.76e-05	0.000315507	Up
SOX10	109.342	-3.00696	0.729608	-4.12134	3.77e-05	0.000315788	Down
IRF9	382.383	1.10058	0.267248	4.11821	3.82e-05	0.000319807	Up
DOCK7	552.154	-1.05195	0.255455	-4.11793	3.82e-05	0.000320058	Down
SMIM13	206.317	-1.09193	0.2652	-4.11739	3.83e-05	0.00032066	Down
AZIN2	82.1492	-1.34563	0.326922	-4.11607	3.85e-05	0.000322348	Down
THRB	437.452	-1.0731	0.260728	-4.11579	3.86e-05	0.000322595	Down
BCAR3	51.5734	-1.92225	0.467063	-4.11561	3.86e-05	0.000322705	Down
IVD	3395.37	1.24534	0.302622	4.11515	3.87e-05	0.000323199	Up
KLHL15	125.754	-1.05861	0.257273	-4.11471	3.88e-05	0.000323508	Down
FGFR1	951.539	-1.6116	0.391673	-4.11466	3.88e-05	0.000323508	Down
AKAP1	4484.9	1.33071	0.32341	4.11462	3.88e-05	0.000323508	Up
CD207	100.585	4.31178	1.04815	4.11371	3.89e-05	0.000324632	Up
CACFD1	231.953	-0.980562	0.238482	-4.11168	3.93e-05	0.000327205	Down
GOT2	2243.15	0.842478	0.204974	4.11018	3.95e-05	0.000329188	Up
NLRC4	13.4054	2.22056	0.540327	4.10966	3.96e-05	0.000329787	Up
KCNQ5	33.6639	-1.94626	0.473731	-4.10836	3.98e-05	0.000331344	Down
ABL1	2033.53	-1.45461	0.3542	-4.10674	4.01e-05	0.00033352	Down
EFNB3	33.9402	-2.94896	0.718408	-4.10485	4.05e-05	0.00033611	Down
PWWP3A	594.906	-0.863644	0.210579	-4.10128	4.11e-05	0.000341032	Down
SORT1	1106.59	0.908478	0.22153	4.10093	4.11e-05	0.000341389	Up
HP1BP3	1540.51	-0.765027	0.186568	-4.10053	4.12e-05	0.000341829	Down
IL17D	116.38	-1.54989	0.378078	-4.09939	4.14e-05	0.000343203	Down
JADE1	172.424	-1.28569	0.313712	-4.09832	4.16e-05	0.000344645	Down
GRAP	115.46	1.45484	0.35511	4.09686	4.19e-05	0.000346671	Up
GCSAM	6.51184	3.57993	0.873847	4.09675	4.19e-05	0.000346671	Up
GLIPR1	42.1148	2.0634	0.50384	4.09534	4.22e-05	0.000348414	Up
GLIPR2	709.798	-1.63754	0.399858	-4.09531	4.22e-05	0.000348414	Down
TMEM263	142.091	-1.12382	0.274417	-4.09528	4.22e-05	0.000348414	Down
C15H11orf71	142.241	1.40233	0.342473	4.09473	4.23e-05	0.000349049	Up
CELSR1	836.736	-2.32861	0.568695	-4.09465	4.23e-05	0.000349049	Down
NRN1	41.1854	2.25791	0.551511	4.09404	4.24e-05	0.000349815	Up
NOS2	27.8118	2.36911	0.578782	4.09326	4.25e-05	0.000350832	Up
KCNS2	3.45044	-4.99377	1.22024	-4.09244	4.27e-05	0.000351922	Down
JSP.1	690.807	2.54591	0.622169	4.09199	4.28e-05	0.000352441	Up
MAPK8IP1	497.291	1.1252	0.275024	4.09128	4.29e-05	0.000353371	Up
ATXN10	1168.58	-0.840029	0.205434	-4.08904	4.33e-05	0.000356636	Down
SUMF2	270.665	0.726231	0.177698	4.08689	4.37e-05	0.0003598	Up
ARPC2	5135.52	0.967202	0.236667	4.08676	4.37e-05	0.000359829	Up
CXCL2	327.318	-4.47442	1.09514	-4.08572	4.39e-05	0.000361251	Down
GRIP2	322.405	2.17007	0.531145	4.08564	4.4e-05	0.000361251	Up
TRPV4	453.794	1.74442	0.427096	4.08438	4.42e-05	0.000363058	Up
PRKX	244.096	1.61166	0.394613	4.08415	4.42e-05	0.00036326	Up
DDHD2	687.898	-1.04914	0.256917	-4.08358	4.43e-05	0.000363986	Down
OTOF	10.3044	3.74349	0.916773	4.08334	4.44e-05	0.0003642	Up
SDHA	6587.23	1.24434	0.304743	4.08323	4.44e-05	0.0003642	Up
FAM214A	710.57	-1.1605	0.284299	-4.08198	4.47e-05	0.000366008	Down
RUNDC3B	92.0474	-1.69345	0.41502	-4.08041	4.5e-05	0.000368167	Down
PLPPR5	15.0182	-3.22112	0.789484	-4.08003	4.5e-05	0.000368592	Down
LARP1B	280.578	1.40131	0.343485	4.07969	4.51e-05	0.000368972	Up
DOK6	7.77475	-3.32224	0.814634	-4.0782	4.54e-05	0.000371188	Down
NT5C3A	441.376	1.06792	0.261929	4.07714	4.56e-05	0.000372707	Up
ARG1	1742.83	-1.61476	0.396226	-4.07536	4.59e-05	0.000375402	Down
SLC22A17	460.539	-1.21553	0.29833	-4.07445	4.61e-05	0.000376547	Down
MEOX2	282.405	-2.13926	0.52522	-4.07307	4.64e-05	0.00037849	Down
RCAN3	295.388	1.23837	0.304039	4.07304	4.64e-05	0.00037849	Up
PHGR1	3079.48	1.89606	0.465583	4.07246	4.65e-05	0.000379276	Up
ABCG2	235.297	-1.8787	0.461355	-4.07214	4.66e-05	0.000379621	Down
PI3	1562.32	5.93295	1.45702	4.07198	4.66e-05	0.00037971	Up
ZBTB4	1641.14	-1.07825	0.264906	-4.07031	4.7e-05	0.000382285	Down
SPRY1	1161.04	-1.05196	0.258466	-4.07	4.7e-05	0.000382615	Down
RUFY4	10.6102	-3.00844	0.739574	-4.06781	4.75e-05	0.000386066	Down
CORO2A	429.686	1.3536	0.332793	4.06738	4.75e-05	0.000386595	Up
MSLN	17.7447	3.27767	0.805984	4.06667	4.77e-05	0.000387607	Up
[truncated: 2,893 more rows]
