# Supplementary material for: Transcriptome Analysis of Bovine Rumen Tissue in Three Developmental Stages
Source: Front Genet. 2022 Mar 3;13:821406. doi: 10.3389/fgene.2022.821406 (PMC8928727; doi:10.3389/fgene.2022.821406)
Supplement: Supplementary file 3 [file Table9.XLSX]

## Sheet: green
Term	Database	ID	Input number	Background number	P-Value	Corrected P-Value	Input
Human papillomavirus infection	KEGG PATHWAY	bta05165	15	345	6.35e-05	0.0146587	PRKCI|WNT10A|LLGL1|PARD6G|ITGA2B|EIF2AK2|RB1|SCRIB|MAP2K1|ITGA6|CDK6|IKBKE|LAMB3|WNT5A|ITGB4
Fanconi anemia pathway	KEGG PATHWAY	bta03460	5	52	0.000772564	0.0892312	BRCA1|BRCA2|SLX4|RMI2|EME2
Lysosome	KEGG PATHWAY	bta04142	7	123	0.00137508	0.0979614	NAGPA|ENTPD4|ACP2|TPP1|AP3B2|CLN3|SORT1
Aminoacyl-tRNA biosynthesis	KEGG PATHWAY	bta00970	5	66	0.00208015	0.0979614	DARS2|YARS2|LARS2|GATB|PARS2
Influenza A	KEGG PATHWAY	bta05164	8	178	0.00265905	0.0979614	IFIH1|DDX58|EIF2AK2|BOLA-DYA|MAP2K1|CDK6|IKBKE|DSB
Homologous recombination	KEGG PATHWAY	bta03440	4	42	0.00271238	0.0979614	BRCA1|RAD54L|BRCA2|BARD1
Pancreatic cancer	KEGG PATHWAY	bta05212	5	74	0.0033173	0.0979614	MAP2K1|BRCA2|CDK6|RB1|RALA
Arrhythmogenic right ventricular cardiomyopathy (ARVC)	KEGG PATHWAY	bta05412	5	76	0.00369486	0.0979614	ITGA2B|DSC2|ATP2A1|ITGA6|ITGB4
Breast cancer	KEGG PATHWAY	bta05224	7	150	0.0039745	0.0979614	BRCA1|BRCA2|WNT10A|RB1|MAP2K1|CDK6|WNT5A
Arginine and proline metabolism	KEGG PATHWAY	bta00330	4	48	0.00424075	0.0979614	GOT2|GATM|DAO|CARNS1
Metabolic pathways	KEGG PATHWAY	bta01100	31	1468	0.00529347	0.106185	AGL|ACP2|TGDS|FLAD1|NMRK1|MOCS1|ENTPD4|FH|CARNS1|ACER2|DAO|MCCC2|GATM|SQOR|GOT2|GBA3|GATB|PDHX|PDHA1|SHPK|CPOX|PLB1|PLA2G4A|SHMT2|COQ6|DGKA|CDS1|PDE6A|XYLB|COX15|GLS2
Peroxisome	KEGG PATHWAY	bta04146	5	84	0.0055161	0.106185	PAOX|PEX1|DAO|PEX16|PEX6
Progesterone-mediated oocyte maturation	KEGG PATHWAY	bta04914	5	88	0.00663071	0.110981	PLK1|CCNB3|MAP2K1|STK10|CPEB2
Riboflavin metabolism	KEGG PATHWAY	bta00740	2	8	0.00672612	0.110981	FLAD1|ACP2
Hypertrophic cardiomyopathy (HCM)	KEGG PATHWAY	bta05410	5	92	0.00789422	0.121571	ITGA2B|PRKAB2|ATP2A1|ITGA6|ITGB4
Small cell lung cancer	KEGG PATHWAY	bta05222	5	94	0.00858474	0.123942	ITGA2B|LAMB3|CDK6|RB1|ITGA6
Pathways in cancer	KEGG PATHWAY	bta05200	14	539	0.0115184	0.156515	BRCA2|NCOA4|ITGA2B|EML4|RB1|PPARG|MAP2K1|ITGA6|CDK6|WNT10A|FH|LAMB3|WNT5A|RALA
Non-small cell lung cancer	KEGG PATHWAY	bta05223	4	67	0.0126277	0.162055	MAP2K1|EML4|CDK6|RB1
Inflammatory bowel disease (IBD)	KEGG PATHWAY	bta05321	4	69	0.0138716	0.168649	BOLA-DYA|DSB|IL17A|TLR5
Hippo signaling pathway	KEGG PATHWAY	bta04390	6	151	0.0151712	0.175162	PRKCI|LLGL1|PARD6G|WNT10A|SCRIB|WNT5A
Thyroid cancer	KEGG PATHWAY	bta05216	3	40	0.0170931	0.175162	PPARG|MAP2K1|NCOA4
Toxoplasmosis	KEGG PATHWAY	bta05145	5	113	0.0173234	0.175162	LAMB3|DSB|ITGA6|IL10RB|BOLA-DYA
Cushing syndrome	KEGG PATHWAY	bta04934	6	156	0.0174404	0.175162	WNT10A|RB1|MAP2K1|CDK6|FH|WNT5A
Glycine, serine and threonine metabolism	KEGG PATHWAY	bta00260	3	43	0.0204519	0.196849	GATM|DAO|SHMT2
Hepatitis C	KEGG PATHWAY	bta05160	6	164	0.0215385	0.199016	DDX58|EIF2AK2|RB1|MAP2K1|CDK6|IKBKE
Cell cycle	KEGG PATHWAY	bta04110	5	123	0.0236841	0.210424	CDC45|PLK1|CCNB3|CDK6|RB1
ECM-receptor interaction	KEGG PATHWAY	bta04512	4	87	0.0285885	0.22908	ITGA2B|LAMB3|ITGB4|ITGA6
Arginine biosynthesis	KEGG PATHWAY	bta00220	2	19	0.0286447	0.22908	GOT2|GLS2
Tight junction	KEGG PATHWAY	bta04530	6	178	0.0301874	0.22908	PRKCI|TJP3|PRKAB2|LLGL1|PARD6G|SCRIB
FoxO signaling pathway	KEGG PATHWAY	bta04068	5	132	0.0305523	0.22908	PLK1|CCNB3|MAP2K1|PRKAB2|SGK1
Epstein-Barr virus infection	KEGG PATHWAY	bta05169	7	228	0.0307423	0.22908	DDX58|EIF2AK2|BOLA-DYA|RB1|CDK6|IKBKE|DSB
Vitamin digestion and absorption	KEGG PATHWAY	bta04977	2	23	0.0395929	0.285812	RBP2|PLB1
Dilated cardiomyopathy (DCM)	KEGG PATHWAY	bta05414	4	99	0.0421165	0.294816	ITGA2B|ATP2A1|ITGA6|ITGB4
Glycerophospholipid metabolism	KEGG PATHWAY	bta00564	4	103	0.0473037	0.317288	CDS1|PLA2G4A|DGKA|PLB1
Measles	KEGG PATHWAY	bta05162	5	152	0.049928	0.317288	IFIH1|EIF2AK2|DDX58|CDK6|IKBKE

## Sheet: cyan
Term	Database	ID	Input number	Background number	P-Value	Corrected P-Value	Input
Pathways in cancer	KEGG PATHWAY	bta05200	46	539	1.47561e-06	0.000360713	TGFB3|RET|SMO|ABL1|FOXO1|LAMB1|EDNRA|AGT|FZD1|CXCL12|FZD7|FGF10|JUN|GADD45G|GLI2|ARNT2|HEY1|APAF1|IGF2|PDGFA|LAMA2|IGF1|LAMA4|TRAF5|DVL2|KIF7|RXRG|CAMK2A|COL4A6|COL4A5|FGF7|KITLG|LAMC1|FGF2|CTNNA2|FGFR1||FGF2|CTNNA2|FGFR1|ADCY5|RPS6KA5|GSTT2|ADCY2|TCF7L1|STAT5B|LPAR4|WNT16|LPAR1|WNT11
cGMP-PKG signaling pathway	KEGG PATHWAY	bta04022	22	169	2.51368e-06	0.000360713	NFATC4|TRPC6|EDNRA|ADRA2C|MYH6|PDE3A|PDE3B|GUCY1A1|CREB3L1|PRKG2|NPPC|NPR2|CREB5|PRKCE|ATP2B3|KCNMB4|ADCY5|ADRA1D|ADCY2|MEF2A|ADRB3|PPP3CC
PI3K-Akt signaling pathway	KEGG PATHWAY	bta04151	34	373	9.57651e-06	0.000916152	NGF|GHR|PPP2R3C|LAMB1|FLT1|TNXB|RELN|EIF4EBP1|ANGPT1|KDR|IGF2|PDGFA|LAMA2|IGF1|LAMA4|CREB5|NR4A1|COL9A3|COL4A6|COL4A5|FGF7|KITLG|LAMC1|FGF2|FGFR1|FGF10|SGK2|CREB3L1|COL1A2|ANGPT4|COL1A1|LPAR1|PPP2R5A|LPAR4
AGE-RAGE signaling pathway in diabetic complications	KEGG PATHWAY	bta04933	15	103	3.03633e-05	0.00151823	TGFB3|STAT5B|COL4A5|PRKCE|JUN|PLCD4|NOX1|COL4A6|FOXO1|COL1A2|COL1A1|COL3A1|PLCE1|AGT|SERPINE1
Neuroactive ligand-receptor interaction	KEGG PATHWAY	bta04080	32	363	3.16792e-05	0.00151823	PTH1R|AVPR1A|GHR|GABBR1|TSHR|GIPR|AGT|GABRA1|LHCGR|S1PR3|S1PR1|CHRNB4|ADRA2C|GAL|VIPR2|GRM7|NR3C1|CALCRL|GRIK3|HCRTR1|NPY2R|GABRB3|TACR3|TACR1|ADRA1D|NPY1R|LEP|ADRB3|GABRE|LPAR1|EDNRA|LPAR4
Hedgehog signaling pathway	KEGG PATHWAY	bta04340	10	47	4.01993e-05	0.00151823	SMO|KIF7|EVC|SPOPL|EVC2|GLI2|CDON|CSNK1B|GAS1|BOC
Wnt signaling pathway	KEGG PATHWAY	bta04310	19	161	4.07979e-05	0.00151823	RSPO3|SFRP2|NKD2|NFATC4|SFRP5|FZD7|JUN|TCF7L1|CAMK2A|DKK1|DVL2|PRICKLE1|WIF1|CSNK1B|CTNND2|WNT16|PPP3CC|FZD1|WNT11
Regulation of lipolysis in adipocytes	KEGG PATHWAY	bta04923	11	58	4.232e-05	0.00151823	AQP7|LIPE|ADCY2|ADCY5|NPY1R|MGLL|PDE3B|ADRB3|PRKG2|TSHR|PLIN1
Aldosterone synthesis and secretion	KEGG PATHWAY	bta04925	14	96	5.45967e-05	0.00164586	ADCY5|CYP11A1|STAR|ADCY2|NR4A2|CREB5|NR4A1|PRKCE|CAMK2A|CREB3L1|LIPE|ATP2B3|AGT|SCARB1
AMPK signaling pathway	KEGG PATHWAY	bta04152	16	123	5.73472e-05	0.00164586	EEF2K|SIRT1|IGF1|LIPE|PRKAB1|PPP2R3C|PRKAG3|CD36|LEP|FOXO1|CREB3L1|CREB5|FBP2|EIF4EBP1|PPP2R5A|ADIPOQ
ECM-receptor interaction	KEGG PATHWAY	bta04512	13	87	8.00073e-05	0.00200253	LAMA2|LAMA4|TNXB|COL9A3|CD36|COL4A6|COL4A5|COL1A2|RELN|COL1A1|LAMB1|SV2C|LAMC1
Cushing syndrome	KEGG PATHWAY	bta04934	18	156	8.37295e-05	0.00200253	ADCY5|CYP11A1|STAR|SCARB1|ADCY2|FZD7|CREB5|NR4A1|TCF7L1|RASD1|CAMK2A|AGT|CREB3L1|WNT16|DVL2|ARMC5|FZD1|WNT11
Longevity regulating pathway	KEGG PATHWAY	bta04211	13	90	0.000108794	0.00240184	ADCY5|SIRT1|IGF1|SESN1|ATG13|PRKAB1|PRKAG3|FOXO1|CREB3L1|CREB5|EIF4EBP1|ADCY2|ADIPOQ
Thermogenesis	KEGG PATHWAY	bta04714	23	239	0.000121617	0.00249315	PRKAG3|MGLL|SMARCA2|PLIN1|CREB3L1|PRKG2|ZNF516|LIPE|KLB|PRKAB1|CREB5|COA3|COX4I2|UCP1|FGFR1|ADCY5|RPS6KA6|ADCY2|ACSL1|COX19|ADRB3|ACTL6B|COX14
MAPK signaling pathway	KEGG PATHWAY	bta04010	26	292	0.000145456	0.00278305	RPS6KA6|NGF|TGFB3|JUND|FLT1|JUN|GADD45G|ANGPT1|DUSP1|ANGPT4|IGF2|PDGFA|IGF1|NR4A1|FGF7|KITLG|DUSP10|MAPK8IP2|FGFR1|FGF2|FGF10|RPS6KA5|RASGRF2|MAP3K14|KDR|PPP3CC
Axon guidance	KEGG PATHWAY	bta04360	19	180	0.00015693	0.00281492	EPHB1|NFATC4|SEMA3D|TRPC1|NTN3|EPHA3|CAMK2A|SRGAP3|SEMA6A|SMO|CXCL12|PLXNA4|TRPC6|ABL1|SEMA6D|BOC|NRP1|PPP3CC|RGMA
PPAR signaling pathway	KEGG PATHWAY	bta03320	12	82	0.000177493	0.00291979	AQP7|ACSL1|ACOX2|ACOX3|RXRG|CD36|LPL|UCP1|SLC27A6|APOA1|ADIPOQ|PLIN1
Focal adhesion	KEGG PATHWAY	bta04510	20	198	0.000183123	0.00291979	PDGFA|LAMA2|LAMC1|LAMA4|SHC2|TNXB|JUN|COL9A3|COL4A6|COL4A5|IGF1|COL1A2|RELN|COL1A1|LAMB1|CAV1|CAV2|CAV3|KDR|FLT1
Basal cell carcinoma	KEGG PATHWAY	bta05217	10	63	0.000339636	0.0051303	SMO|DVL2|FZD7|KIF7|TCF7L1|GADD45G|GLI2|WNT16|FZD1|WNT11
Glucagon signaling pathway	KEGG PATHWAY	bta04922	13	104	0.000391815	0.00562254	SIRT1|PPP3CC|ADCY2|PRKAB1|PRKAG3|CAMK2A|PDE3B|FOXO1|CREB3L1|CREB5|FBP2|PHKA2|GCK
Breast cancer	KEGG PATHWAY	bta05224	16	150	0.000452982	0.00619075	FZD1|IGF1|SHC2|FZD7|FGF10|JUN|TCF7L1|GADD45G|DVL2|CSNK1B|FGF7|WNT16|HEY1|FGF2|WNT11|FGFR1
Insulin resistance	KEGG PATHWAY	bta04931	13	110	0.000634886	0.00828237	AGT|RPS6KA6|PRKAB1|CREB5|PRKCE|CD36|FOXO1|CREB3L1|GFPT1|GFPT2|SLC27A6|OGA|PRKAG3
Protein digestion and absorption	KEGG PATHWAY	bta04974	13	113	0.000797755	0.00995459	ELN|COL5A3|COL14A1|COL9A3|KCNQ1|COL5A2|COL4A6|COL4A5|COL5A1|COL1A2|COL1A1|COL3A1|COL12A1
Vascular smooth muscle contraction	KEGG PATHWAY	bta04270	14	133	0.00112756	0.0134837	ACTA2|ADCY5|NPR2|AVPR1A|ADRA1D|ADCY2|CALCRL|PRKCE|RAMP2|GUCY1A1|EDNRA|AGT|NPPC|KCNMB4
Adrenergic signaling in cardiomyocytes	KEGG PATHWAY	bta04261	15	150	0.00122758	0.0140926	ADCY5|MYH6|ADRA1D|ADCY2|PPP2R3C|CREB5|CAMK2A|KCNQ1|MYL4|CREB3L1|TNNC1|ATP2B3|AGT|PPP2R5A|RPS6KA5
Gastric cancer	KEGG PATHWAY	bta05226	15	153	0.00147061	0.0156772	FZD1|TGFB3|SHC2|FZD7|RXRG|TCF7L1|GADD45G|DVL2|CSNK1B|WNT11|FGF7|WNT16|FGF10|FGF2|CTNNA2
Human papillomavirus infection	KEGG PATHWAY	bta05165	26	345	0.00147486	0.0156772	PPP2R3C|FOXO1|LAMB1|FZD1|FZD7|TNXB|DVL2|CSNK1B|RELN|EIF4EBP1|ATP6V0B|LAMA2|LAMA4|CREB5|COL9A3|COL4A6|COL4A5|LAMC1|HEY1|TCF7L1|CREB3L1|COL1A2|COL1A1|WNT16|PPP2R5A|WNT11
Cortisol synthesis and secretion	KEGG PATHWAY	bta04927	9	65	0.00158266	0.0162223	ADCY5|CYP11A1|STAR|ADCY2|CREB5|NR4A1|CREB3L1|AGT|SCARB1
Apelin signaling pathway	KEGG PATHWAY	bta04371	14	140	0.00175932	0.0174112	ACTA2|ADCY5|GABARAPL1|ADCY2|PRKAB1|PRKAG3|PRKCE|MEF2A|PDE3B|LIPE|MYL4|UCP1|SERPINE1|PLIN1
Ovarian steroidogenesis	KEGG PATHWAY	bta04913	8	54	0.00194211	0.0185795	LHCGR|CYP11A1|STAR|ADCY2|ADCY5|SCARB1|IGF1|HSD17B1
cAMP signaling pathway	KEGG PATHWAY	bta04024	19	228	0.0021819	0.0202002	ADCY5|PPP1R1B|LIPE|ADCY2|EDNRA|ACOX3|CREB5|NPY1R|JUN|CAMK2A|PDE3B|CREB3L1|PLCE1|PDE3A|GABBR1|TSHR|GIPR|VIPR2|ATP2B3
Rap1 signaling pathway	KEGG PATHWAY	bta04015	18	216	0.0028115	0.0252157	PDGFA|NGF|LPAR1|ANGPT1|ADCY2|ADCY5|FGF10|ANGPT4|IGF1|PLCE1|LPAR4|FGF7|MAGI3|KITLG|FLT1|FGF2|KDR|FGFR1
Renin secretion	KEGG PATHWAY	bta04924	9	72	0.00297289	0.0258551	ADCY5|PPP3CC|PDE3A|PDE3B|GUCY1A1|ADRB3|PRKG2|EDNRA|AGT
Melanogenesis	KEGG PATHWAY	bta04916	11	102	0.00310856	0.0262399	ADCY5|ADCY2|FZD7|CAMK2A|TCF7L1|DVL2|CREB3L1|WNT16|KITLG|FZD1|WNT11
Longevity regulating pathway - multiple species	KEGG PATHWAY	bta04213	8	62	0.00419014	0.0343591	ADCY5|SIRT1|IGF1|ADCY2|PRKAB1|PRKAG3|CRYAB|FOXO1
Small cell lung cancer	KEGG PATHWAY	bta05222	10	94	0.00513363	0.0409264	LAMA2|LAMA4|TRAF5|RXRG|GADD45G|COL4A6|COL4A5|LAMB1|LAMC1|APAF1
Amphetamine addiction	KEGG PATHWAY	bta05031	8	67	0.00637768	0.0494701	ADCY5|SIRT1|PPP1R1B|CREB5|JUN|CAMK2A|CREB3L1|PPP3CC
Relaxin signaling pathway	KEGG PATHWAY	bta04926	12	132	0.00724292	0.0535674	ACTA2|ADCY5|ADCY2|SHC2|CREB5|JUN|COL4A6|COL4A5|CREB3L1|COL1A2|COL1A1|COL3A1
Proteoglycans in cancer	KEGG PATHWAY	bta05205	16	202	0.00727919	0.0535674	IGF2|FZD1|IGF1|TIMP3|FZD7|CAMK2A|FGF2|SMO|PLCE1|WNT11|WNT16|CAV1|CAV2|CAV3|KDR|FGFR1
Amoebiasis	KEGG PATHWAY	bta05146	10	100	0.00758011	0.0543873	LAMA2|TGFB3|LAMA4|COL4A6|COL4A5|COL1A2|COL1A1|LAMB1|COL3A1|LAMC1
Hippo signaling pathway	KEGG PATHWAY	bta04390	13	151	0.00800512	0.0560358	FZD1|TGFB3|FZD7|WWTR1|CRB1|TCF7L1|SAV1|GLI2|CTNNA2|WNT16|DVL2|SERPINE1|WNT11
Insulin signaling pathway	KEGG PATHWAY	bta04910	12	137	0.00939631	0.0631507	LIPE|SHC2|PRKAB1|GCK|SOCS2|PDE3B|FOXO1|EIF4EBP1|FBP2|TRIP10|PHKA2|PRKAG3
Parathyroid hormone synthesis, secretion and action	KEGG PATHWAY	bta04928	10	104	0.00965407	0.0631507	PTH1R|ADCY5|ADCY2|NR4A2|CREB5|RXRG|JUND|MEF2A|CREB3L1|FGFR1
Circadian rhythm	KEGG PATHWAY	bta04710	5	31	0.00990168	0.0631507	FBXL3|PRKAG3|PER1|CRY1|PRKAB1
Mucin type O-glycan biosynthesis	KEGG PATHWAY	bta00512	5	31	0.00990168	0.0631507	GALNT17|GALNT14|GALNT15|GALNT13|GCNT4
Hepatocellular carcinoma	KEGG PATHWAY	bta05225	14	174	0.01027	0.0634157	IGF2|FZD1|TGFB3|GSTT2|SHC2|FZD7|TCF7L1|GADD45G|DVL2|CSNK1B|ACTL6B|WNT16|SMARCA2|WNT11
Signaling pathways regulating pluripotency of stem cells	KEGG PATHWAY	bta04550	12	139	0.0103851	0.0634157	FZD1|IGF1|ACVR1|FZD7|ID4|DVL2|TBX3|LIFR|WNT16|FGF2|WNT11|FGFR1
Thyroid hormone synthesis	KEGG PATHWAY	bta04918	8	74	0.0107702	0.0637326	ADCY5|ADCY2|CREB5|GPX1|ASGR1|CREB3L1|GPX7|TSHR
Glycosaminoglycan biosynthesis - chondroitin sulfate / dermatan sulfate	KEGG PATHWAY	bta00532	4	20	0.0108812	0.0637326	CHST13|UST|CHST14|CHPF
Fluid shear stress and atherosclerosis	KEGG PATHWAY	bta05418	12	145	0.0138388	0.0794347	PDGFA|ACVR1|GSTT2|DUSP1|JUN|NPPC|NOX1|MEF2A|CAV2|CAV3|KDR|CAV1
Calcium signaling pathway	KEGG PATHWAY	bta04020	15	203	0.0158164	0.089006	LHCGR|AVPR1A|ADRA1D|ADCY2|CAMK2A|PHKA2|PLCD4|ADRB3|PLCE1|TNNC1|EDNRA|ATP2B3|PPP3CC|TACR3|TACR1
Ras signaling pathway	KEGG PATHWAY	bta04014	17	242	0.0163531	0.0902566	IGF2|PDGFA|NGF|IGF1|RASGRF2|SHC2|FGF10|FGF7|PLCE1|ANGPT4|ABL1|KITLG|FLT1|ANGPT1|FGF2|KDR|FGFR1
FoxO signaling pathway	KEGG PATHWAY	bta04068	11	132	0.017206	0.0931722	SIRT1|TGFB3|GABARAPL1|SGK2|PRKAB1|S1PR1|GADD45G|FOXO1|IGF1|PRKAG3|SETD7
Oxytocin signaling pathway	KEGG PATHWAY	bta04921	12	152	0.0189022	0.0986351	EEF2K|ADCY5|NPR2|NFATC4|ADCY2|PRKAB1|PRKAG3|JUN|CAMK2A|GUCY1A1|PPP3CC|TRPM2
Phospholipase D signaling pathway	KEGG PATHWAY	bta04072	12	152	0.0189022	0.0986351	PDGFA|PLPP3|AVPR1A|ADCY2|SHC2|ADCY5|AGT|GRM7|CYTH3|LPAR1|KITLG|LPAR4
Circadian entrainment	KEGG PATHWAY	bta04713	9	100	0.0196431	0.100671	ADCY5|RPS6KA5|ADCY2|CAMK2A|RASD1|GUCY1A1|PER1|PRKG2|NOS1AP
Insulin secretion	KEGG PATHWAY	bta04911	8	85	0.0216892	0.109207	ADCY5|VAMP2|KCNMB4|ADCY2|GCK|CAMK2A|CREB3L1|CREB5
Neurotrophin signaling pathway	KEGG PATHWAY	bta04722	10	122	0.0246773	0.12211	RPS6KA6|NGF|RPS6KA5|SHC2|MAGED1|JUN|KIDINS220|CAMK2A|NTRK3|ABL1
Adipocytokine signaling pathway	KEGG PATHWAY	bta04920	7	72	0.0266415	0.129595	ACSL1|PRKAB1|PRKAG3|RXRG|CD36|LEP|ADIPOQ
Melanoma	KEGG PATHWAY	bta05218	7	73	0.0283008	0.134612	PDGFA|IGF1|GADD45G|FGF7|FGF10|FGF2|FGFR1
GABAergic synapse	KEGG PATHWAY	bta04727	8	90	0.0286109	0.134612	ADCY5|GABARAPL1|ADCY2|PLCL1|GABRE|GABBR1|GABRB3|GABRA1
Butanoate metabolism	KEGG PATHWAY	bta00650	4	28	0.0292173	0.135248	ACSM1|OXCT1|ACSM3|ACSM5
Morphine addiction	KEGG PATHWAY	bta05032	8	92	0.0317633	0.142438	ADCY5|ADCY2|PDE3A|PDE3B|GABRE|GABBR1|GABRB3|GABRA1
Hypertrophic cardiomyopathy (HCM)	KEGG PATHWAY	bta05410	8	92	0.0317633	0.142438	LAMA2|TGFB3|MYH6|PRKAB1|PRKAG3|IGF1|TNNC1|AGT
Hippo signaling pathway - multiple species	KEGG PATHWAY	bta04392	4	29	0.0323059	0.142643	WWTR1|DCHS1|FAT4|SAV1
Salivary secretion	KEGG PATHWAY	bta04970	8	93	0.033425	0.143179	ADCY5|VAMP2|ADRA1D|ADCY2|GUCY1A1|ADRB3|PRKG2|ATP2B3
TGF-beta signaling pathway	KEGG PATHWAY	bta04350	8	93	0.033425	0.143179	TGFB3|ACVR1|LTBP1|ID4|FBN1|FST|RGMB|RGMA
Proteasome	KEGG PATHWAY	bta03050	5	46	0.0393875	0.166239	POMP|PSMA3|PSMB5|PSMA6|PSMD13
Dilated cardiomyopathy (DCM)	KEGG PATHWAY	bta05414	8	99	0.0446398	0.185676	ADCY5|LAMA2|TGFB3|MYH6|ADCY2|IGF1|TNNC1|AGT
Cocaine addiction	KEGG PATHWAY	bta05030	5	48	0.0453497	0.185934	ADCY5|CREB5|PPP1R1B|JUN|CREB3L1
Prolactin signaling pathway	KEGG PATHWAY	bta04917	7	83	0.0488166	0.197329	SOCS5|LHCGR|SHC2|SOCS2|GCK|STAT5B|TNFRSF11A

## Sheet: darkred
Term	Database	ID	Input number	Background number	P-Value	Corrected P-Value	Input
Metabolic pathways	KEGG PATHWAY	bta01100	25	1468	7.075e-10	9.4805e-08	IDO1|NQO1|URAD|FBP1|HMGCL|PIGH|CBR3|HSD17B8|LTC4S|MPST|GMDS|ACY1|PPCDC|CRYL1|RIMKLA|IMPA2|TK1|BLVRB|ETHE1|BDH1|HYAL3|GSTM3|HMOX2|SDHC|GSTK1
Metabolism of xenobiotics by cytochrome P450	KEGG PATHWAY	bta00980	4	67	0.000184597	0.012368	AKR7A2|GSTM3|CBR3|GSTK1
Sulfur metabolism	KEGG PATHWAY	bta00920	2	10	0.000999231	0.0315665	MPST|ETHE1
Mineral absorption	KEGG PATHWAY	bta04978	3	47	0.00103453	0.0315665	FTH1|ATOX1|HMOX2
Synthesis and degradation of ketone bodies	KEGG PATHWAY	bta00072	2	11	0.00117786	0.0315665	HMGCL|BDH1
Fluid shear stress and atherosclerosis	KEGG PATHWAY	bta05418	4	145	0.00295834	0.0660695	GSTM3|IL1R2|CALML5|NQO1
Butanoate metabolism	KEGG PATHWAY	bta00650	2	28	0.00628671	0.11074	HMGCL|BDH1
Salivary secretion	KEGG PATHWAY	bta04970	3	93	0.00661133	0.11074	BEST2|AQP5|CALML5
Fructose and mannose metabolism	KEGG PATHWAY	bta00051	2	34	0.00896541	0.133485	GMDS|FBP1
Porphyrin and chlorophyll metabolism	KEGG PATHWAY	bta00860	2	40	0.0120654	0.161676	BLVRB|HMOX2
Apoptosis	KEGG PATHWAY	bta04210	3	142	0.0200383	0.244103	DDIT3|ENDOG|DFFA
Glutathione metabolism	KEGG PATHWAY	bta00480	2	60	0.0251775	0.278879	GSTM3|GSTK1
Drug metabolism - cytochrome P450	KEGG PATHWAY	bta00982	2	63	0.027483	0.278879	GSTM3|GSTK1
Hepatocellular carcinoma	KEGG PATHWAY	bta05225	3	174	0.0334346	0.278879	GSTM3|TXNRD1|NQO1
Riboflavin metabolism	KEGG PATHWAY	bta00740	1	8	0.0350764	0.278879	BLVRB
Drug metabolism - other enzymes	KEGG PATHWAY	bta00983	2	76	0.0383887	0.278879	GSTM3|TK1
Pertussis	KEGG PATHWAY	bta05133	2	77	0.0392861	0.278879	PYCARD|CALML5
Chemical carcinogenesis	KEGG PATHWAY	bta05204	2	77	0.0392861	0.278879	GSTM3|GSTK1
Ubiquinone and other terpenoid-quinone biosynthesis	KEGG PATHWAY	bta00130	1	10	0.0427039	0.278879	NQO1
Sulfur relay system	KEGG PATHWAY	bta04122	1	10	0.0427039	0.278879	MPST
Arachidonic acid metabolism	KEGG PATHWAY	bta00590	2	83	0.0448346	0.278879	LTC4S|CBR3
Peroxisome	KEGG PATHWAY	bta04146	2	84	0.0457861	0.278879	HMGCL|GSTK1

## Sheet: black
Term	Database	ID	Input number	Background number	P-Value	Corrected P-Value	Input
Metabolic pathways	KEGG PATHWAY	bta01100	34	1468	9.12731e-05	0.0184372	B4GALNT4|PTGS2|PCBD2|ALDH3A1|MBOAT1|DDOST|AACS|CHKA|ENOSF1|LPIN2|CERS3|GCNT3|DHRS9|NDUFA10|PLA2G4E|B4GALT3|ELOVL7|B4GALT4|HK2|MGAT3|PTGES|MAN1A2|HACD3|ACAD8|PFKFB3|MTHFD1L|ASNS|NT5C2|BTD|ELOVL4|FUT4|RDH11|NDUFS7|SDHB
ABC transporters	KEGG PATHWAY	bta02010	5	60	0.000828899	0.057365	ABCG1|ABCA12|ABCC8|CFTR|ABCA1
Glycosaminoglycan biosynthesis - keratan sulfate	KEGG PATHWAY	bta00533	3	14	0.000851956	0.057365	B4GALT3|CHST4|B4GALT4
Glycerophospholipid metabolism	KEGG PATHWAY	bta00564	6	103	0.00148164	0.0748228	LPIN2|MBOAT1|GPD2|LPGAT1|CHKA|PLA2G4E
Vitamin digestion and absorption	KEGG PATHWAY	bta04977	3	23	0.00302277	0.0793163	BTD|SLC52A3|SLC5A6
Ribosome biogenesis in eukaryotes	KEGG PATHWAY	bta03008	5	83	0.00318881	0.0793163	GNL3|GNL2|LSG1|POP5|MDN1
N-Glycan biosynthesis	KEGG PATHWAY	bta00510	4	51	0.00340881	0.0793163	B4GALT3|MGAT3|DDOST|MAN1A2
IL-17 signaling pathway	KEGG PATHWAY	bta04657	5	91	0.00462745	0.0793163	PTGS2|CXCL3|GRO1|TNFAIP3|CXCL2
Legionellosis	KEGG PATHWAY	bta05134	4	56	0.00466518	0.0793163	TLR2|CXCL3|GRO1|CXCL2
Tight junction	KEGG PATHWAY	bta04530	7	178	0.00510341	0.0793163	TJP2|CLDN17|CGN|CLDN8|CLDN1|RAB13|CFTR
Alzheimer disease	KEGG PATHWAY	bta05010	7	180	0.00540646	0.0793163	ATP2A2|NDUFA10|CDK5|NDUFS7|PPP3CA|SDHB|ERN1
Fatty acid elongation	KEGG PATHWAY	bta00062	3	29	0.00548724	0.0793163	ELOVL7|ELOVL4|HACD3
Glycosphingolipid biosynthesis - lacto and neolacto series	KEGG PATHWAY	bta00601	3	29	0.00548724	0.0793163	B4GALT3|FUT4|B4GALT4
Viral protein interaction with cytokine and cytokine receptor	KEGG PATHWAY	bta04061	5	95	0.00549717	0.0793163	LTBR|CXCR2|CXCL3|GRO1|CXCL2
Biosynthesis of unsaturated fatty acids	KEGG PATHWAY	bta01040	3	30	0.00598633	0.0806159	ELOVL7|ELOVL4|HACD3
Fructose and mannose metabolism	KEGG PATHWAY	bta00051	3	34	0.00824867	0.104139	HK2|PFKFB3|ENOSF1
Cell adhesion molecules (CAMs)	KEGG PATHWAY	bta04514	6	159	0.0111343	0.132302	CLDN17|CD274|CLDN8|VTCN1|CLDN1|NCAM2
RNA transport	KEGG PATHWAY	bta03013	6	164	0.0127547	0.136342	DDX20|XPO5|NUP98|NUP153|POP5|PYM1
TNF signaling pathway	KEGG PATHWAY	bta04668	5	118	0.0128243	0.136342	PTGS2|CXCL3|GRO1|TNFAIP3|CXCL2
MAPK signaling pathway	KEGG PATHWAY	bta04010	8	292	0.0208432	0.209816	RPS6KA3|MAX|PLA2G4E|IL1RAP|DUSP5|PPP3CA|RASA2|TAOK3
Cholesterol metabolism	KEGG PATHWAY	bta04979	3	50	0.0218125	0.209816	NPC2|VAPA|ABCA1
VEGF signaling pathway	KEGG PATHWAY	bta04370	3	58	0.0313991	0.268411	PPP3CA|PLA2G4E|PTGS2
Fatty acid metabolism	KEGG PATHWAY	bta01212	3	58	0.0313991	0.268411	ELOVL7|ELOVL4|HACD3
Mannose type O-glycan biosynthesis	KEGG PATHWAY	bta00515	2	23	0.0318904	0.268411	B4GALT3|FUT4
HIF-1 signaling pathway	KEGG PATHWAY	bta04066	4	110	0.0400239	0.323393	HK2|LTBR|PFKFB3|TFRC

## Sheet: brown
Term	Database	ID	Input number	Background number	P-Value	Corrected P-Value	Input
Metabolic pathways	KEGG PATHWAY	bta01100	44	1468	3.40584e-06	0.000824213	GNS|PTGS1|ATP6V1F|CKB|HYI|GAPDH|PDXP|GRHPR|ME3|UROD|PTGDS|GCDH|UROC1|IDH3G|NME4|VKORC1|PYGB|SAT2|PFKM|KHK|PGP|LDHD|ND3|PIP4K2A|PYGM|GPX4|B3GALT4|ENTPD6|COX4I1|GUK1|GGT7|MCAT|FADS2|THTPA|NTPCR|INPP5A|PTS|ST8SIA5|ALDH2|DPM2|PDE6C|GPAA1|POMGNT1|A4GALT
Oxytocin signaling pathway	KEGG PATHWAY	bta04921	11	152	1.90454e-05	0.0023045	GNAI1|CALM3|CAMK1|HRAS|MYLK2|CALML4|MYL6|PPP1R12C|ACTB|MYL9|CACNG7
Insulin signaling pathway	KEGG PATHWAY	bta04910	9	137	0.000215387	0.0173746	CALM3|HRAS|PYGB|CALML4|BAD|ARAF|FLOT1|FLOT2|PYGM
Focal adhesion	KEGG PATHWAY	bta04510	10	198	0.000710501	0.0401054	ACTN1|HRAS|MYLK2|BAD|PPP1R12C|FLNA|ACTB|VASP|ZYX|MYL9
Vascular smooth muscle contraction	KEGG PATHWAY	bta04270	8	133	0.000828623	0.0401054	CALM3|MYLK2|CALML4|MYL6|ARAF|PPP1R12C|PPP1R14A|MYL9
Glioma	KEGG PATHWAY	bta05214	6	77	0.00106794	0.0403003	CALM3|CAMK1|HRAS|BAX|CALML4|ARAF
Regulation of actin cytoskeleton	KEGG PATHWAY	bta04810	10	212	0.00116571	0.0403003	ACTN1|CYFIP2|HRAS|MYLK2|ARPC4|ARAF|PPP1R12C|ACTB|PIP4K2A|MYL9
Pyruvate metabolism	KEGG PATHWAY	bta00620	4	38	0.00271694	0.0821875	LDHD|GRHPR|ME3|ALDH2
Ubiquitin mediated proteolysis	KEGG PATHWAY	bta04120	7	140	0.00460966	0.113067	NHLRC1|UBE2M|UBE2B|ANAPC10|KEAP1|ELOB|UBE2G2
Tight junction	KEGG PATHWAY	bta04530	8	178	0.00467219	0.113067	ACTN1|MYH7B|CLDN18|TUBA1D|MYL6|ACTB|VASP|MYL9
Leukocyte transendothelial migration	KEGG PATHWAY	bta04670	6	113	0.00648105	0.142583	ACTN1|CLDN18|VASP|MYL9|ACTB|GNAI1
Platelet activation	KEGG PATHWAY	bta04611	6	121	0.00880872	0.177643	PTGS1|VAMP8|MYLK2|VASP|ACTB|GNAI1
Glyoxylate and dicarboxylate metabolism	KEGG PATHWAY	bta00630	3	30	0.0106914	0.189104	HYI|GRHPR|PGP
Endometrial cancer	KEGG PATHWAY	bta05213	4	59	0.0115178	0.189104	HRAS|ARAF|BAD|BAX
cGMP-PKG signaling pathway	KEGG PATHWAY	bta04022	7	169	0.0118756	0.189104	CALM3|MYLK2|CALML4|BAD|VASP|MYL9|GNAI1
Endocrine resistance	KEGG PATHWAY	bta01522	5	94	0.0125027	0.189104	CDKN2C|HRAS|ARAF|BAD|BAX
Aldosterone synthesis and secretion	KEGG PATHWAY	bta04925	5	96	0.0135412	0.192762	CAMK1|POMC|CALML4|CALM3|KCNK3
Apelin signaling pathway	KEGG PATHWAY	bta04371	6	140	0.0166293	0.199996	HDAC5|CALM3|HRAS|MYLK2|CALML4|GNAI1
Melanogenesis	KEGG PATHWAY	bta04916	5	102	0.0170008	0.199996	POMC|HRAS|CALML4|CALM3|GNAI1
Non-small cell lung cancer	KEGG PATHWAY	bta05223	4	67	0.0172395	0.199996	HRAS|ARAF|BAD|BAX
Glucagon signaling pathway	KEGG PATHWAY	bta04922	5	104	0.0182728	0.199996	PFKM|PYGB|CALML4|PYGM|CALM3
Long-term potentiation	KEGG PATHWAY	bta04720	4	69	0.0189021	0.199996	HRAS|ARAF|CALM3|CALML4
Fluid shear stress and atherosclerosis	KEGG PATHWAY	bta05418	6	145	0.0192948	0.199996	SQSTM1|CALM3|SUMO1|CALML4|KEAP1|ACTB
Human immunodeficiency virus 1 infection	KEGG PATHWAY	bta05170	8	234	0.0205473	0.199996	CALM3|HRAS|BAX|CALML4|BAD|ELOB|AP1S1|GNAI1
Renal cell carcinoma	KEGG PATHWAY	bta05211	4	71	0.0206607	0.199996	ELOB|HRAS|ARAF|BAD
Melanoma	KEGG PATHWAY	bta05218	4	73	0.0225166	0.205582	HRAS|ARAF|BAD|BAX
Gastric acid secretion	KEGG PATHWAY	bta04971	4	74	0.0234814	0.205582	CALML4|MYLK2|CALM3|GNAI1
Carbon metabolism	KEGG PATHWAY	bta01200	5	113	0.0247688	0.205582	ME3|PFKM|GAPDH|PGP|IDH3G
Glycosphingolipid biosynthesis - ganglio series	KEGG PATHWAY	bta00604	2	16	0.025478	0.205582	B3GALT4|ST8SIA5
Chronic myeloid leukemia	KEGG PATHWAY	bta05220	4	76	0.0254853	0.205582	HRAS|ARAF|BAD|BAX
EGFR tyrosine kinase inhibitor resistance	KEGG PATHWAY	bta01521	4	80	0.0297936	0.232582	HRAS|ARAF|BAD|BAX
Thiamine metabolism	KEGG PATHWAY	bta00730	2	18	0.0310693	0.234962	NTPCR|THTPA
Neurotrophin signaling pathway	KEGG PATHWAY	bta04722	5	122	0.0325874	0.235151	HRAS|CALML4|BAD|BAX|CALM3
Lysosome	KEGG PATHWAY	bta04142	5	123	0.0335407	0.235151	AP3S2|CTSA|GNS|AP1S1|NEU1
Arginine and proline metabolism	KEGG PATHWAY	bta00330	3	48	0.0340095	0.235151	SAT2|ALDH2|CKB
Salmonella infection	KEGG PATHWAY	bta05132	4	85	0.0357489	0.240312	DYNC1I1|FLNA|ACTB|ARPC4
Hepatocellular carcinoma	KEGG PATHWAY	bta05225	6	174	0.0405439	0.25813	HRAS|BAX|KEAP1|BAD|ARAF|ACTB
Colorectal cancer	KEGG PATHWAY	bta05210	4	89	0.0409732	0.25813	HRAS|ARAF|BAD|BAX
Necroptosis	KEGG PATHWAY	bta04217	6	177	0.0433464	0.25813	SQSTM1|CHMP4A|BAX|PYGM|PYGB|CHMP6
Hypertrophic cardiomyopathy (HCM)	KEGG PATHWAY	bta05410	4	92	0.0451603	0.25813	ACTB|DES|TPM2|CACNG7
Alzheimer disease	KEGG PATHWAY	bta05010	6	180	0.0462676	0.25813	CALM3|GAPDH|BAD|CALML4|COX4I1|PSENEN
Purine metabolism	KEGG PATHWAY	bta00230	5	135	0.0463349	0.25813	NTPCR|ENTPD6|NME4|GUK1|PDE6C
Histidine metabolism	KEGG PATHWAY	bta00340	2	23	0.0468859	0.25813	UROC1|ALDH2
cAMP signaling pathway	KEGG PATHWAY	bta04024	7	228	0.0469327	0.25813	CALM3|FXYD1|CALML4|BAD|POMC|MYL9|GNAI1
Estrogen signaling pathway	KEGG PATHWAY	bta04915	5	138	0.049929	0.268507	POMC|HRAS|CALML4|CALM3|GNAI1

## Sheet: blue
Term	Database	ID	Input number	Background number	P-Value	Corrected P-Value	Input
Hematopoietic cell lineage	KEGG PATHWAY	bta04640	22	110	1.30762e-17	2.95523e-15	CD38|IL7R|CD1D|CD2|CD37|CD5|CD7|FCGR1A|FLT3|BOLA-DMA|BOLA-DMB|BOLA-DOB|DNTT|BOLA-DOA|CSF1R|BOLA-DRA|CD8A|CD8B|IL2RA|FCER2|ITGAM|CD3E
Staphylococcus aureus infection	KEGG PATHWAY	bta05150	18	75	7.61955e-16	8.61009e-14	BOLA-DMA|BOLA-DMB|ITGB2|BOLA-DOB|BOLA-DOA|C3AR1|CFD|FCGR3A|SELPLG|C1QA|C1QB|ITGAL|ITGAM|FCGR1A|C3|CATHL3|C1QC|BOLA-DRA
Cell adhesion molecules (CAMs)	KEGG PATHWAY	bta04514	23	159	1.28491e-15	9.67967e-14	TIGIT|ITGB2|CD226|CD2|BOLA-DMA|BOLA-DMB|BOLA-DOB|BOLA-DOA|SELPLG|CD86|SPN|ITGAL|BOLA-DRA|BOLA|CTLA4|ICOS|CD28|CD8A|CD8B|BoLA|PTPRC|ITGAM|SIGLEC1
Phagosome	KEGG PATHWAY	bta04145	22	170	4.23568e-14	2.39316e-12	TAP1|NCF2|NCF1|NCF4|FCGR3A|CORO1A|FCGR1A|BOLA-DMA|BOLA-DMB|BOLA-DOB|BOLA-DOA|THBS4|C3|BOLA-DRA|BOLA|ITGB2|MRC1|CTSS|BoLA|TUBB4A|CLEC7A|ITGAM
Antigen processing and presentation	KEGG PATHWAY	bta04612	17	85	6.61925e-14	2.9919e-12	BOLA|BOLA-DMA|BOLA-DMB|CTSS|BOLA-DOB|LGMN|BOLA-DOA|TAP1|BoLA|IFI30|HSPA2|B2M|CD8A|KIR2DL5A|CD8B|BOLA-DRA|CD74
Th1 and Th2 cell differentiation	KEGG PATHWAY	bta04658	17	98	5.10259e-13	1.92198e-11	BOLA-DMA|IL2RB|BOLA-DOB|IL2RG|IL12RB1|BOLA-DOA|BOLA-DMB|IL2RA|RUNX3|CD247|ZAP70|TBX21|PRKCQ|LAT|NFKBIE|BOLA-DRA|CD3E
Tuberculosis	KEGG PATHWAY	bta05152	22	198	6.98996e-13	2.25676e-11	CD74|FCGR3A|CORO1A|FCGR1A|BOLA-DMA|FCER1G|BOLA-DOB|BOLA-DOA|CATHL3|CARD9|FADD|C3|BOLA-DRA|NOS2|ITGB2|MRC1|BOLA-DMB|CTSS|CLEC4E|CLEC7A|ITGAM|TLR9
Epstein-Barr virus infection	KEGG PATHWAY	bta05169	22	228	9.08758e-12	2.56724e-10	TAP1|OAS1Y|NFKBIE|B2M|CD247|BOLA-DMA|BOLA-DMB|BOLA-DOB|BOLA-DOA|PIK3CD|ISG15|FADD|BOLA-DRA|BOLA|OAS1Z|BoLA|FCER2|IRF9|RUNX3|ITGAL|CD3E|BTK
T cell receptor signaling pathway	KEGG PATHWAY	bta04660	16	107	1.84595e-11	4.63538e-10	CTLA4|ICOS|CD28|GRAP2|VAV1|PIK3CD|NFKBIE|PRKCQ|CD247|PTPRC|ZAP70|CD8A|LCP2|CD8B|LAT|CD3E
Leishmaniasis	KEGG PATHWAY	bta05140	14	76	2.89669e-11	6.54653e-10	BOLA-DMA|NOS2|ITGB2|BOLA-DOB|BOLA-DOA|BOLA-DRA|BOLA-DMB|NCF4|FCGR3A|NCF1|ITGAM|FCGR1A|C3|NCF2
Natural killer cell mediated cytotoxicity	KEGG PATHWAY	bta04650	17	131	3.2644e-11	6.70687e-10	FCER1G|ITGB2|RAC2|CD48|VAV1|PIK3CD|SH2D1A|FCGR3A|CD244|TYROBP|CD247|ITGAL|PRF1|LAT|LCP2|KIR2DL5A|ZAP70
Th17 cell differentiation	KEGG PATHWAY	bta04659	16	113	3.85163e-11	7.25391e-10	BOLA-DMA|IL2RB|BOLA-DOB|IL2RG|IL12RB1|BOLA-DOA|BOLA-DMB|IL2RA|TBX21|CD247|ZAP70|PRKCQ|LAT|NFKBIE|BOLA-DRA|CD3E
Primary immunodeficiency	KEGG PATHWAY	bta05340	11	39	7.7455e-11	1.34653e-09	IL7R|TAP1|ICOS|IL2RG|PTPRC|ZAP70|CD8A|CD8B|CD3E|BTK|CD79A
Viral myocarditis	KEGG PATHWAY	bta05416	13	76	3.34679e-10	5.40267e-09	BOLA|BOLA-DMA|BOLA-DMB|CD28|RAC2|BOLA-DOA|BoLA|CD86|ITGB2|ITGAL|PRF1|BOLA-DOB|BOLA-DRA
Viral protein interaction with cytokine and cytokine receptor	KEGG PATHWAY	bta04061	14	95	4.04288e-10	6.09127e-09	IL2RA|IL2RB|TNFRSF1B|IL18RAP|IL2RG|CXCR4|CSF1R|CCR2|CCR5|CCR6|CCR7|CXCL11|CCL22|TNFSF14
Cytokine-cytokine receptor interaction	KEGG PATHWAY	bta04060	23	323	8.42611e-10	1.19019e-08	CSF2RB|IL7R|TNFSF14|CCR2|CCR5|CCR6|CCR7|IL18RAP|IL12RB1|CSF1R|TNFSF8|TNFRSF9|CXCR4|IL36A|CCL22|IL36G|CD27|LTB|CXCL11|IL2RA|IL2RB|TNFRSF1B|IL2RG
Fc gamma R-mediated phagocytosis	KEGG PATHWAY	bta04666	13	94	3.43834e-09	4.57096e-08	INPP5D|NCF1|RAC2|VAV1|ARPC1B|FCGR3A|PIK3CD|DOCK2|PTPRC|FCGR1A|LAT|HCK|WAS
Chemokine signaling pathway	KEGG PATHWAY	bta04062	17	189	5.6988e-09	7.15516e-08	NCF1|RAC2|PREX1|VAV1|CCR7|PIK3CD|PIK3R5|DOCK2|CCR2|ARRB2|CCR5|CCR6|CXCR4|CXCL11|HCK|CCL22|WAS
Graft-versus-host disease	KEGG PATHWAY	bta05332	10	48	7.13536e-09	8.48733e-08	BOLA|BOLA-DMA|BOLA-DMB|CD28|BOLA-DOB|BOLA-DOA|BoLA|CD86|PRF1|BOLA-DRA
Autoimmune thyroid disease	KEGG PATHWAY	bta05320	11	71	1.94787e-08	2.20109e-07	BOLA|BOLA-DMA|BOLA-DMB|CD28|BOLA-DOB|BOLA-DOA|CTLA4|BoLA|CD86|PRF1|BOLA-DRA
Osteoclast differentiation	KEGG PATHWAY	bta04380	14	133	2.08057e-08	2.23909e-07	ACP5|NCF1|SPI1|NCF2|TYROBP|CSF1R|IRF9|NCF4|FCGR3A|PIK3CD|FCGR1A|TREM2|LCP2|BTK
Allograft rejection	KEGG PATHWAY	bta05330	10	56	2.61277e-08	2.68403e-07	BOLA|BOLA-DMA|BOLA-DMB|CD28|BOLA-DOB|BOLA-DOA|BoLA|CD86|PRF1|BOLA-DRA
Type I diabetes mellitus	KEGG PATHWAY	bta04940	10	59	4.05733e-08	3.98677e-07	BOLA|BOLA-DMA|BOLA-DMB|CD28|BOLA-DOB|BOLA-DOA|BoLA|CD86|PRF1|BOLA-DRA
Rheumatoid arthritis	KEGG PATHWAY	bta05323	12	102	7.04061e-08	6.6299e-07	BOLA-DMA|BOLA-DMB|CD28|BOLA-DOB|BOLA-DOA|CTLA4|ACP5|CD86|LTB|ITGB2|ITGAL|BOLA-DRA
Measles	KEGG PATHWAY	bta05162	14	152	9.68308e-08	8.75351e-07	OAS1Y|IL2RA|IL2RB|CD28|HSPA2|IL2RG|IRF9|PIK3CD|OAS1Z|TLR7|FADD|TLR9|CD3E|SLAMF1
Complement and coagulation cascades	KEGG PATHWAY	bta04610	11	87	1.27704e-07	1.11004e-06	ITGB2|C3AR1|VSIG4|C1QC|C1QB|C1QA|F2RL3|ITGAM|C3|CFD|PROCR
Fc epsilon RI signaling pathway	KEGG PATHWAY	bta04664	10	70	1.71451e-07	1.43511e-06	INPP5D|FCER1G|FCER1A|VAV1|ALOX5|PIK3CD|LAT|LCP2|RAC2|BTK
Intestinal immune network for IgA production	KEGG PATHWAY	bta04672	9	56	2.91968e-07	2.3566e-06	BOLA-DMA|ICOS|CD28|BOLA-DOB|BOLA-DOA|BOLA-DMB|CD86|CXCR4|BOLA-DRA
Human T-cell leukemia virus 1 infection	KEGG PATHWAY	bta05166	16	234	5.32954e-07	4.15337e-06	BOLA|BOLA-DMA|IL2RB|ITGB2|BOLA-DOB|IL2RG|BOLA-DMB|BOLA-DOA|PIK3CD|BoLA|IL2RA|B2M|SPI1|ITGAL|BOLA-DRA|CD3E
Herpes simplex virus 1 infection	KEGG PATHWAY	bta05168	21	405	7.25041e-07	5.46198e-06	BOLA|BOLA-DMA|OAS1Y|OAS1Z|BOLA-DOB|B2M|TAP1|BOLA-DOA|IRF9|TNFSF14|PIK3CD|BoLA|PILRA|CARD9|CFP|BOLA-DMB|FADD|C3|TLR9|BOLA-DRA|CD74
Leukocyte transendothelial migration	KEGG PATHWAY	bta04670	11	113	1.395e-06	1.00291e-05	NCF2|NCF1|ITGB2|RAC2|NCF4|VAV1|PIK3CD|RHOH|ITGAL|ITGAM|CXCR4
Inflammatory bowel disease (IBD)	KEGG PATHWAY	bta05321	9	69	1.42005e-06	1.00291e-05	BOLA-DMA|BOLA-DMB|BOLA-DOB|IL18RAP|BOLA-DOA|IL12RB1|IL2RG|TBX21|BOLA-DRA
Asthma	KEGG PATHWAY	bta05310	7	38	2.79208e-06	1.91215e-05	BOLA-DMA|FCER1G|BOLA-DOB|BOLA-DOA|BOLA-DMB|FCER1A|BOLA-DRA
Systemic lupus erythematosus	KEGG PATHWAY	bta05322	13	182	3.95847e-06	2.63122e-05	BOLA-DMA|BOLA-DMB|CD28|BOLA-DOB|BOLA-DOA|C1QC|FCGR3A|C1QB|C1QA|CD86|FCGR1A|C3|BOLA-DRA
B cell receptor signaling pathway	KEGG PATHWAY	bta04662	9	86	7.42962e-06	4.79741e-05	RAC2|CD72|VAV1|PIK3CD|NFKBIE|INPP5D|CD79B|BTK|CD79A
Acute myeloid leukemia	KEGG PATHWAY	bta05221	8	66	8.98643e-06	5.6107e-05	TCF7|SPI1|PIK3CD|CSF1R|ITGAM|FCGR1A|LEF1|FLT3
Toxoplasmosis	KEGG PATHWAY	bta05145	10	113	9.18566e-06	5.6107e-05	BOLA-DMA|NOS2|BOLA-DOB|BOLA-DOA|ALOX5|HSPA2|PIK3R5|CCR5|BOLA-DMB|BOLA-DRA
Chagas disease (American trypanosomiasis)	KEGG PATHWAY	bta05142	10	116	1.13684e-05	6.76119e-05	NOS2|C1QC|PIK3CD|C1QB|C1QA|CD247|FADD|C3|TLR9|CD3E
PD-L1 expression and PD-1 checkpoint pathway in cancer	KEGG PATHWAY	bta05235	9	93	1.32942e-05	7.70382e-05	CD28|PIK3CD|NFKBIE|LAT|CD247|ZAP70|PRKCQ|TLR9|CD3E
Endocytosis	KEGG PATHWAY	bta04144	14	246	1.95619e-05	0.000110525	BOLA|IL2RA|IL2RB|FOLR2|IL2RG|ARPC1B|AP2S1|HSPA2|ARRB2|CCR5|CXCR4|WAS|CYTH4|BoLA
Pertussis	KEGG PATHWAY	bta05133	8	77	2.51164e-05	0.000138446	NOS2|ITGB2|IRF8|C1QC|C1QB|C1QA|ITGAM|C3
Influenza A	KEGG PATHWAY	bta05164	11	178	7.54723e-05	0.000406113	OAS1Y|BOLA-DMA|BOLA-DMB|OAS1Z|BOLA-DOB|BOLA-DOA|IRF9|PIK3CD|TLR7|FADD|BOLA-DRA
Platelet activation	KEGG PATHWAY	bta04611	9	121	9.08004e-05	0.00047723	TBXA2R|FCER1G|APBB1IP|PIK3CD|FERMT3|PIK3R5|F2RL3|LCP2|BTK
Rap1 signaling pathway	KEGG PATHWAY	bta04015	12	216	9.4504e-05	0.000485407	ITGB2|APBB1IP|VAV1|FYB1|CSF1R|PIK3CD|LAT|ITGAL|ITGAM|F2RL3|LCP2|RAC2
Lysosome	KEGG PATHWAY	bta04142	9	123	0.000102115	0.000512842	ACP5|NAPSA|LGMN|GLB1|CD68|LAPTM5|LAMP3|CTSS|GUSB
Yersinia infection	KEGG PATHWAY	bta05135	9	131	0.000159899	0.000785591	RPS6KA1|RAC2|VAV1|WAS|PIK3CD|ZAP70|LAT|LCP2|FYB1
Human immunodeficiency virus 1 infection	KEGG PATHWAY	bta05170	12	234	0.000192316	0.000924755	BOLA|BoLA|RAC2|TAP1|FADD|PIK3CD|B2M|CD247|CCR5|CXCR4|TNFRSF1B|CD3E
Kaposi sarcoma-associated herpesvirus infection	KEGG PATHWAY	bta05167	11	206	0.000253878	0.00119534	BOLA|BoLA|PREX1|IRF9|PIK3CD|CD86|PIK3R5|CCR5|FADD|C3|HCK
Ras signaling pathway	KEGG PATHWAY	bta04014	11	242	0.000915706	0.00419236	RAC2|RASGRP4|PIK3CD|PLA2G2D4|CSF1R|PLA2G2D1|PLA2G5|ZAP70|LAT|RASAL3|FLT3
Pathways in cancer	KEGG PATHWAY	bta05200	18	539	0.000927514	0.00419236	CSF2RB|IL2RA|IL2RB|SPI1|RAC2|RASGRP4|IL2RG|IL12RB1|PIK3CD|IL7R|CXCR4|CSF1R|NOS2|F2RL3|FADD|TCF7|LEF1|FLT3
C-type lectin receptor signaling pathway	KEGG PATHWAY	bta04625	7	106	0.00105739	0.00468569	FCER1G|CLEC7A|CLEC4E|PIK3CD|CARD9|CCL22|IRF9
Ether lipid metabolism	KEGG PATHWAY	bta00565	5	52	0.00118584	0.00506109	PLD4|PLA2G2D4|PLA2G5|LPCAT1|PLA2G2D1
Regulation of actin cytoskeleton	KEGG PATHWAY	bta04810	10	212	0.00118689	0.00506109	NCKAP1L|RAC2|VAV1|ARPC1B|PIK3CD|ITGB2|ITGAL|ITGAM|CXCR4|WAS
Toll-like receptor signaling pathway	KEGG PATHWAY	bta04620	7	110	0.00129516	0.00542049	PIK3CD|CD86|TLR7|FADD|CXCL11|TLR8|TLR9
Jak-STAT signaling pathway	KEGG PATHWAY	bta04630	9	202	0.0029709	0.0122077	CSF2RB|IL2RA|IL2RB|IL7R|IL2RG|IL12RB1|IRF9|PIK3CD|IL22RA2
Pancreatic secretion	KEGG PATHWAY	bta04972	6	97	0.00324837	0.0131095	CD38|FXYD2|PLA2G2D4|PLA2G2D1|PLA2G5|SLC26A3
NF-kappa B signaling pathway	KEGG PATHWAY	bta04064	6	102	0.00410332	0.0162693	TNFSF14|LTB|ZAP70|PRKCQ|LAT|BTK
NOD-like receptor signaling pathway	KEGG PATHWAY	bta04621	8	181	0.00521063	0.0203035	OAS1Y|OAS1Z|IRF9|CATHL3|CARD9|FADD|PSTPIP1|TRPV2
Transcriptional misregulation in cancer	KEGG PATHWAY	bta05202	8	188	0.0064494	0.0247045	IL2RB|SPI1|CSF1R|CD86|ITGAM|FCGR1A|PTCRA|FLT3
Human cytomegalovirus infection	KEGG PATHWAY	bta05163	9	245	0.00969854	0.0360267	BOLA|BoLA|RAC2|TAP1|FADD|PIK3CD|B2M|CCR5|CXCR4
Legionellosis	KEGG PATHWAY	bta05134	4	56	0.00981908	0.0360267	C3|HSPA2|ITGB2|ITGAM
alpha-Linolenic acid metabolism	KEGG PATHWAY	bta00592	3	29	0.00988344	0.0360267	PLA2G2D4|PLA2G5|PLA2G2D1
Malaria	KEGG PATHWAY	bta05144	4	59	0.0116118	0.0416551	THBS4|ITGB2|ITGAL|TLR9
Salivary secretion	KEGG PATHWAY	bta04970	5	93	0.0121199	0.0427984	CD38|KCNN4|FXYD2|CATHL3|LYZ
Prion diseases	KEGG PATHWAY	bta05020	3	32	0.0126482	0.0439768	C1QC|C1QB|C1QA
Linoleic acid metabolism	KEGG PATHWAY	bta00591	3	36	0.0169559	0.0580612	PLA2G2D4|PLA2G5|PLA2G2D1
Glycerophospholipid metabolism	KEGG PATHWAY	bta00564	5	103	0.0177943	0.0593288	PLD4|PLA2G2D4|PLA2G5|LPCAT1|PLA2G2D1
Apoptosis	KEGG PATHWAY	bta04210	6	142	0.0178512	0.0593288	CSF2RB|PIK3CD|DAB2IP|PRF1|FADD|CTSS
Adherens junction	KEGG PATHWAY	bta04520	4	69	0.0190516	0.0624009	WAS|LEF1|RAC2|TCF7
Glycosphingolipid biosynthesis - ganglio series	KEGG PATHWAY	bta00604	2	16	0.0255924	0.0826268	ST6GALNAC6|GLB1
MAPK signaling pathway	KEGG PATHWAY	bta04010	9	292	0.0261385	0.0832015	MAP4K1|RPS6KA1|RAC2|RASGRP4|HSPA2|CSF1R|ARRB2|PTPN7|FLT3
Nitrogen metabolism	KEGG PATHWAY	bta00910	2	17	0.0283436	0.0889675	CA9|CA4
Metabolic pathways	KEGG PATHWAY	bta01100	30	1468	0.0304962	0.094413	CD38|ACP5|UOX|MIF|DHDH|INPP5D|PIK3CD|OXSM|PLA2G5|INPP4B|LPCAT1|PLA2G2D4|GUSB|NOS2|ADA2|UPP1|PLA2G2D1|ST6GALNAC6|ABO|GALK1|PLD4|CA9|ALOX5|HACD4|GCH1|GLB1|CA4|GDA|ALDH5A1|AHCY
Mineral absorption	KEGG PATHWAY	bta04978	3	47	0.0325304	0.0993496	SLC26A3|FXYD2|SLC26A6
Arachidonic acid metabolism	KEGG PATHWAY	bta00590	4	83	0.0335419	0.101073	PLA2G2D4|PLA2G5|ALOX5|PLA2G2D1
Fat digestion and absorption	KEGG PATHWAY	bta04975	3	48	0.0342168	0.10175	PLA2G2D4|PLA2G5|PLA2G2D1
Colorectal cancer	KEGG PATHWAY	bta05210	4	89	0.0412767	0.12115	PIK3CD|LEF1|RAC2|TCF7
Glycosaminoglycan degradation	KEGG PATHWAY	bta00531	2	22	0.043716	0.125061	GLB1|GUSB
Proximal tubule bicarbonate reclamation	KEGG PATHWAY	bta04964	2	22	0.043716	0.125061	FXYD2|CA4

## Sheet: greenyellow
Term	Database	ID	Input number	Background number	P-Value	Corrected P-Value	Input
Fc gamma R-mediated phagocytosis	KEGG PATHWAY	bta04666	7	94	5.50153e-05	0.0118833	RAC1|LIMK2|ARF6|PRKCD|PLCG2|CFL1|LYN
mTOR signaling pathway	KEGG PATHWAY	bta04150	8	154	0.000178281	0.0192543	FZD5|PRR5|MAP2K2|WDR24|AKT1S1|DEPDC5|LAMTOR4|NPRL3
Necroptosis	KEGG PATHWAY	bta04217	8	177	0.000436651	0.0268329	TICAM1|RBCK1|CHMP4C|CYBB|PGAM5|CAPN2|SPATA2L|CHMP1A
Mitophagy - animal	KEGG PATHWAY	bta04137	5	66	0.00060646	0.0268329	E2F1|PGAM5|CSNK2B|RHOT2|BCL2L13
NF-kappa B signaling pathway	KEGG PATHWAY	bta04064	6	102	0.000621133	0.0268329	TICAM1|TRIM25|PLAU|PLCG2|LYN|CSNK2B
Endocytosis	KEGG PATHWAY	bta04144	9	246	0.000844454	0.0304004	CAPZB|SMAP2|EHD4|HSPA6|CHMP4C|ARF6|PSD4|PML|CHMP1A
Pathways in cancer	KEGG PATHWAY	bta05200	14	539	0.000988633	0.0305064	TGFB1|TRAF4|FZD5|E2F1|RAC1|CCND2|FRAT1|PML|JUP|CCDC6|LPAR2|PLCG2|FLT4|MAP2K2
Ferroptosis	KEGG PATHWAY	bta04216	4	45	0.0012469	0.0336663	CYBB|LPCAT3|GCLC|PCBP1
Influenza A	KEGG PATHWAY	bta05164	7	178	0.00212799	0.0503111	OAS1X|IRF7|TICAM1|CIITA|MAP2K2|TRIM25|PML
NOD-like receptor signaling pathway	KEGG PATHWAY	bta04621	7	181	0.00232922	0.0503111	TICAM1|IRF7|OAS1X|NAIP|PRKCD|CYBB|RBCK1
AGE-RAGE signaling pathway in diabetic complications	KEGG PATHWAY	bta04933	5	103	0.00389993	0.0664681	CYBB|TGFB1|PLCG2|PRKCD|RAC1
Galactose metabolism	KEGG PATHWAY	bta00052	3	31	0.00418487	0.0664681	HKDC1|B4GALT2|GAA
Gastric cancer	KEGG PATHWAY	bta05226	6	153	0.00442304	0.0664681	TGFB1|FZD5|E2F1|FRAT1|MAP2K2|JUP
Starch and sucrose metabolism	KEGG PATHWAY	bta00500	3	32	0.00454511	0.0664681	HKDC1|GPI|GAA
Kaposi sarcoma-associated herpesvirus infection	KEGG PATHWAY	bta05167	7	206	0.00462945	0.0664681	TICAM1|IRF7|E2F1|RAC1|MAP2K2|PLCG2|LYN
Base excision repair	KEGG PATHWAY	bta03410	3	33	0.00492356	0.0664681	POLE|APEX2|NTHL1
Fc epsilon RI signaling pathway	KEGG PATHWAY	bta04664	4	70	0.00562	0.0696149	MAP2K2|PLCG2|LYN|RAC1
Rap1 signaling pathway	KEGG PATHWAY	bta04015	7	216	0.00591884	0.0696149	RAP1GAP|RAC1|EFNA4|EFNA3|MAP2K2|LPAR2|FLT4
DNA replication	KEGG PATHWAY	bta03030	3	36	0.0061706	0.0696149	POLA2|MCM5|POLE
Cellular senescence	KEGG PATHWAY	bta04218	6	166	0.00644583	0.0696149	TGFB1|E2F1|CCND2|MAP2K2|CAPN2|TRPV4
Neurotrophin signaling pathway	KEGG PATHWAY	bta04722	5	122	0.00768666	0.0718521	MAP2K2|PLCG2|PRKCD|MATK|RAC1
Epstein-Barr virus infection	KEGG PATHWAY	bta05169	7	228	0.00780018	0.0718521	OAS1X|IRF7|E2F1|RAC1|CCND2|PLCG2|LYN
Cell cycle	KEGG PATHWAY	bta04110	5	123	0.00793807	0.0718521	TGFB1|MCM5|CCND2|E2F1|PKMYT1
Hepatocellular carcinoma	KEGG PATHWAY	bta05225	6	174	0.00798357	0.0718521	TGFB1|FZD5|E2F1|MAP2K2|FRAT1|PLCG2
Axon guidance	KEGG PATHWAY	bta04360	6	180	0.00929846	0.0803387	RAC1|LIMK2|EFNA4|EFNA3|PLCG2|CFL1
Ras signaling pathway	KEGG PATHWAY	bta04014	7	242	0.0105151	0.0855204	PLCG2|EFNA4|EFNA3|ARF6|MAP2K2|RAC1|FLT4
Autophagy - animal	KEGG PATHWAY	bta04140	5	133	0.0107731	0.0855204	WIPI2|MAP2K2|AKT1S1|PRKCD|ATG4D
B cell receptor signaling pathway	KEGG PATHWAY	bta04662	4	86	0.011086	0.0855204	MAP2K2|PLCG2|LYN|RAC1
Type II diabetes mellitus	KEGG PATHWAY	bta04930	3	46	0.0115985	0.0863888	HKDC1|PKLR|PRKCD
Amino sugar and nucleotide sugar metabolism	KEGG PATHWAY	bta00520	3	50	0.0143415	0.103259	HKDC1|AMDHD2|GPI
Proteoglycans in cancer	KEGG PATHWAY	bta05205	6	202	0.0154465	0.107627	TGFB1|FZD5|MAP2K2|RAC1|PLAU|PLCG2
Breast cancer	KEGG PATHWAY	bta05224	5	150	0.0170542	0.113869	FRAT1|FLT4|FZD5|E2F1|MAP2K2
Phospholipase D signaling pathway	KEGG PATHWAY	bta04072	5	152	0.0179238	0.113869	DGKZ|LPAR2|ARF6|MAP2K2|PLCG2
Measles	KEGG PATHWAY	bta05162	5	152	0.0179238	0.113869	OAS1X|CCND2|IRF7|HSPA6|CSNK2B
Regulation of actin cytoskeleton	KEGG PATHWAY	bta04810	6	212	0.0190032	0.114528	FGD3|RAC1|LIMK2|MAP2K2|CFL1|LPAR2
Legionellosis	KEGG PATHWAY	bta05134	3	56	0.0190881	0.114528	NAIP|HSPA6|BCL2L13
Inflammatory mediator regulation of TRP channels	KEGG PATHWAY	bta04750	4	103	0.019756	0.115332	TRPV4|PRKCD|TRPV3|PLCG2
VEGF signaling pathway	KEGG PATHWAY	bta04370	3	58	0.0208404	0.118461	MAP2K2|PLCG2|RAC1
Ribosome	KEGG PATHWAY	bta03010	5	160	0.0216935	0.11987	MRPL4|MRPS5|RPS17|MRPS2|MRPS18A
Wnt signaling pathway	KEGG PATHWAY	bta04310	5	161	0.0221981	0.11987	FRAT1|CCND2|FZD5|CSNK2B|RAC1
Hepatitis C	KEGG PATHWAY	bta05160	5	164	0.0237577	0.121583	MAP2K2|TICAM1|IRF7|E2F1|OAS1X
HIF-1 signaling pathway	KEGG PATHWAY	bta04066	4	110	0.0242676	0.121583	CYBB|HKDC1|MAP2K2|PLCG2
Toll-like receptor signaling pathway	KEGG PATHWAY	bta04620	4	110	0.0242676	0.121583	MAP2K2|TICAM1|IRF7|RAC1
MAPK signaling pathway	KEGG PATHWAY	bta04010	7	292	0.0258405	0.121583	TGFB1|HSPA6|RAC1|EFNA4|EFNA3|MAP2K2|FLT4
Carbon metabolism	KEGG PATHWAY	bta01200	4	113	0.0263765	0.121583	HKDC1|PKLR|OGDH|GPI
Toxoplasmosis	KEGG PATHWAY	bta05145	4	113	0.0263765	0.121583	IL10RA|CIITA|HSPA6|TGFB1
Glycolysis / Gluconeogenesis	KEGG PATHWAY	bta00010	3	64	0.0266099	0.121583	HKDC1|PKLR|GPI
Hepatitis B	KEGG PATHWAY	bta05161	5	172	0.0282565	0.121583	MAP2K2|TICAM1|IRF7|E2F1|TGFB1
Aminoacyl-tRNA biosynthesis	KEGG PATHWAY	bta00970	3	66	0.0287035	0.121583	CARS2|FARS2|MARS2
Acute myeloid leukemia	KEGG PATHWAY	bta05221	3	66	0.0287035	0.121583	PML|MAP2K2|JUP
Human immunodeficiency virus 1 infection	KEGG PATHWAY	bta05170	6	234	0.0287072	0.121583	MAP2K2|LIMK2|RAC1|PLCG2|AP1M2|CFL1
Non-small cell lung cancer	KEGG PATHWAY	bta05223	3	67	0.0297822	0.123028	PLCG2|E2F1|MAP2K2
Metabolic pathways	KEGG PATHWAY	bta01100	22	1468	0.0301874	0.123028	NADK|B4GALNT3|PLCG2|GPI|DGKZ|PKLR|OGDH|PDE1C|GCLC|MARS2|ACAA1|MECR|AMDHD2|GAA|DPAGT1|ISYNA1|COASY|MVD|B4GALT2|PLD3|HKDC1|COX10
PI3K-Akt signaling pathway	KEGG PATHWAY	bta04151	8	373	0.0313639	0.125456	CCND2|RAC1|EFNA4|EFNA3|MAP2K2|LPAR2|PPP2R5D|FLT4
Lysosome	KEGG PATHWAY	bta04142	4	123	0.0341804	0.132331	AP1M2|PSAP|GAA|MAN2B1
Renal cell carcinoma	KEGG PATHWAY	bta05211	3	71	0.034308	0.132331	MAP2K2|TGFB1|RAC1
Pancreatic cancer	KEGG PATHWAY	bta05212	3	74	0.0379225	0.143706	TGFB1|E2F1|RAC1
Transcriptional misregulation in cancer	KEGG PATHWAY	bta05202	5	188	0.0387867	0.144447	PML|ASPSCR1|CCND2|JUP|PLAU
Chronic myeloid leukemia	KEGG PATHWAY	bta05220	3	76	0.0404358	0.145359	TGFB1|E2F1|MAP2K2
Natural killer cell mediated cytotoxicity	KEGG PATHWAY	bta04650	4	131	0.0412916	0.145359	MAP2K2|PLCG2|SH3BP2|RAC1
Yersinia infection	KEGG PATHWAY	bta05135	4	131	0.0412916	0.145359	MAP2K2|TICAM1|ARF6|RAC1
Glioma	KEGG PATHWAY	bta05214	3	77	0.0417234	0.145359	PLCG2|E2F1|MAP2K2
Osteoclast differentiation	KEGG PATHWAY	bta04380	4	133	0.0431906	0.148082	PLCG2|TGFB1|SIRPB1|RAC1
Autophagy - other	KEGG PATHWAY	bta04136	2	33	0.044266	0.149398	WIPI2|ATG4D

## Sheet: lightgreen
Term	Database	ID	Input number	Background number	P-Value	Corrected P-Value	Input
Metabolic pathways	KEGG PATHWAY	bta01100	96	1468	2.12825e-29	4.89497e-27	GSR|PCCB|IDI1|NDUFB5|PCCA|NDUFB1|HIBADH|CYP4F2|UGP2|NDUFAB1|AHCYL2|SELENBP1|ALG14|ENTPD5|IDH1|AMACR|ACOT4|ACOT2|HSD17B2|CYP26A1|UQCRFS1|UQCRC2|ALG6|MGST1|TST|UGT1A6|NT5E|HDDC3|PDHB|DLD|HADH|PAFAH2|ATP5PO|GSTT1|ATP5F1E|GLYCTK|ATP5F1A|ATP5PB|ATP5F1C|MAOA|SUCLG1|ELOVL3|ECHDC1|AGPS|LIPT1|KMO|UGT2A1|RBKS|ME1|NDUFV2|FAHD1|NT5C3A|ACAT1|UGT2B10|HMGCS2|UGDH|NAT1|GSTO1|NUDT16|ACADSB|GALM|DUT|ADK|CMBL|ADH5|…
Parkinson disease	KEGG PATHWAY	bta05012	22	150	1.31996e-13	1.51796e-11	NDUFB6|NDUFB5|NDUFB1|VDAC2|VDAC1|ATP5MC3|NDUFAB1|NDUFV2|COX1|NDUFC1|NDUFC2|CYCS|ATP5PO|CASP3|ATP5F1E|ATP5F1A|ATP5PB|ATP5F1C|NDUFS1|UQCRFS1|UQCRC2|SDHD
Oxidative phosphorylation	KEGG PATHWAY	bta00190	20	140	2.65792e-12	1.71074e-10	NDUFAB1|NDUFV2|NDUFC2|ATP5PO|ATP4B|NDUFC1|ATP5F1E|NDUFB5|COX1|ATP5F1A|NDUFB1|ATP5F1C|NDUFS1|PPA2|NDUFB6|UQCRFS1|UQCRC2|SDHD|ATP5MC3|ATP5PB
Huntington disease	KEGG PATHWAY	bta05016	23	198	2.9752e-12	1.71074e-10	NDUFB6|NDUFB5|NDUFB1|VDAC2|VDAC1|ATP5MC3|NDUFAB1|NDUFV2|NDUFS1|COX1|NDUFC1|NDUFC2|CYCS|ATP5PO|CASP3|ATP5F1E|ATP5F1A|ATP5PB|ATP5F1C|CREB3L3|UQCRFS1|UQCRC2|SDHD
Carbon metabolism	KEGG PATHWAY	bta01200	18	113	6.54554e-12	3.01095e-10	IDH3B|PDHB|ADH5|DLD|PCCB|IDH1|PCCA|GLYCTK|HIBCH|SUCLG2|ACAT1|SUCLG1|ME1|MDH1|ME2|MCEE|SDHD|ESD
Alzheimer disease	KEGG PATHWAY	bta05010	20	180	1.62238e-10	6.21911e-09	NDUFAB1|NDUFV2|NDUFC2|ATP5PO|CASP3|NDUFC1|ATP5F1E|NDUFB5|COX1|ATP5F1A|NDUFB1|ATP5F1C|NDUFS1|CYCS|NDUFB6|UQCRFS1|UQCRC2|SDHD|ATP5MC3|ATP5PB
Propanoate metabolism	KEGG PATHWAY	bta00640	10	33	1.625e-09	5.33928e-08	DLD|PCCB|PCCA|HIBCH|SUCLG2|ACAT1|SUCLG1|MCEE|LDHA|ECHDC1
Thermogenesis	KEGG PATHWAY	bta04714	21	239	2.8714e-09	8.25528e-08	NDUFAB1|NDUFV2|NDUFC2|ATP5PO|COX20|COX1|CREB3L3|ATP5F1E|NDUFB5|PRKAG2|ATP5F1A|NDUFB1|ATP5F1C|NDUFS1|NDUFC1|ATP5PB|NDUFB6|UQCRFS1|UQCRC2|SDHD|ATP5MC3
Valine, leucine and isoleucine degradation	KEGG PATHWAY	bta00280	11	51	5.31797e-09	1.35904e-07	HADH|HMGCS2|DLD|PCCB|PCCA|ACAT1|ACADSB|HIBADH|MCEE|ACAA2|HIBCH
Citrate cycle (TCA cycle)	KEGG PATHWAY	bta00020	8	30	1.65771e-07	3.81274e-06	IDH3B|DLD|IDH1|SUCLG2|SUCLG1|MDH1|PDHB|SDHD
Drug metabolism - other enzymes	KEGG PATHWAY	bta00983	11	76	2.02193e-07	4.04445e-06	GSTO1|GSTT1|CMPK1|NAT1|TPMT|UGT2A1|MGST1|UGT2B10|RRM2|UGT1A6|DUT
Non-alcoholic fatty liver disease (NAFLD)	KEGG PATHWAY	bta04932	15	158	2.11015e-07	4.04445e-06	NDUFAB1|NDUFV2|NDUFC2|COX1|CASP3|NDUFC1|NDUFB6|NDUFB5|PRKAG2|NDUFB1|NDUFS1|CYCS|UQCRFS1|UQCRC2|SDHD
Drug metabolism - cytochrome P450	KEGG PATHWAY	bta00982	10	63	3.38274e-07	5.98485e-06	GSTO1|ADH5|GSTT1|ADH4|FMO5|UGT2A1|MAOA|MGST1|UGT2B10|UGT1A6
Glyoxylate and dicarboxylate metabolism	KEGG PATHWAY	bta00630	7	30	2.15639e-06	3.54263e-05	DLD|PCCB|PCCA|GLYCTK|ACAT1|MDH1|MCEE
Pyruvate metabolism	KEGG PATHWAY	bta00620	7	38	8.48061e-06	0.000130036	DLD|ACAT1|ME1|MDH1|ME2|PDHB|LDHA
Chemical carcinogenesis	KEGG PATHWAY	bta05204	9	77	1.26925e-05	0.000182454	GSTO1|ADH5|GSTT1|ADH4|NAT1|UGT2A1|MGST1|UGT2B10|UGT1A6
Cell cycle	KEGG PATHWAY	bta04110	11	123	1.48098e-05	0.000200368	CCNB2|CCNB1|MAD2L1|CCNA2|BUB1B|CDC25C|TTK|CDK1|DBF4|PTTG1|CDC6
Retinol metabolism	KEGG PATHWAY	bta00830	8	64	2.48315e-05	0.000317292	ADH5|SDR16C5|ADH4|UGT2A1|UGT2B10|CYP26A1|UGT1A6|ALDH1A1
Tryptophan metabolism	KEGG PATHWAY	bta00380	7	47	2.91199e-05	0.000341217	HADH|KYNU|AADAT|DLD|KMO|ACAT1|MAOA
Pentose and glucuronate interconversions	KEGG PATHWAY	bta00040	6	31	2.9671e-05	0.000341217	UGDH|UGT2A1|AKR1A1|UGT2B10|UGT1A6|UGP2
Metabolism of xenobiotics by cytochrome P450	KEGG PATHWAY	bta00980	8	67	3.35225e-05	0.000367151	GSTO1|ADH5|GSTT1|ADH4|UGT2A1|MGST1|UGT2B10|UGT1A6
Ubiquinone and other terpenoid-quinone biosynthesis	KEGG PATHWAY	bta00130	4	10	6.45671e-05	0.000675019	COQ5|HPD|COQ3|COQ2
Platinum drug resistance	KEGG PATHWAY	bta01524	8	78	9.00126e-05	0.000900126	GSTO1|CASP3|GSTT1|MSH2|CYCS|MGST1|BIRC5|TOP2A
Fatty acid degradation	KEGG PATHWAY	bta00071	6	42	0.00013435	0.00128752	HADH|ADH5|ACAT1|ADH4|ACAA2|ACADSB
Glycolysis / Gluconeogenesis	KEGG PATHWAY	bta00010	7	64	0.000171827	0.00158081	ADH5|DLD|ADH4|AKR1A1|GALM|PDHB|LDHA
Fatty acid elongation	KEGG PATHWAY	bta00062	5	29	0.000225827	0.0019977	HADH|ACOT4|ACOT2|ELOVL3|ACAA2
Retrograde endocannabinoid signaling	KEGG PATHWAY	bta04723	10	152	0.000382066	0.00325463	NDUFAB1|NDUFC1|NDUFC2|NDUFV2|NDUFB6|NDUFB5|GABRR3|GABRP|NDUFB1|NDUFS1
Pyrimidine metabolism	KEGG PATHWAY	bta00240	6	56	0.000554093	0.00455148	ENTPD5|NT5C3A|NT5E|RRM2|CMPK1|DUT
Terpenoid backbone biosynthesis	KEGG PATHWAY	bta00900	4	21	0.000706546	0.00560364	IDI1|HMGCS2|PDSS1|ACAT1
Tyrosine metabolism	KEGG PATHWAY	bta00350	5	39	0.000769749	0.0056677	FAHD1|MAOA|HPD|ADH5|ADH4
Glutathione metabolism	KEGG PATHWAY	bta00480	6	60	0.000774809	0.0056677	GSR|MGST1|GSTT1|IDH1|GSTO1|RRM2
Peroxisome	KEGG PATHWAY	bta04146	7	84	0.00078855	0.0056677	PECR|AGPS|CROT|AMACR|ABCD3|NUDT19|IDH1
Progesterone-mediated oocyte maturation	KEGG PATHWAY	bta04914	7	88	0.00101762	0.00709251	CCNB2|CCNB1|MAD2L1|CCNA2|CDC25C|CDK1|AURKA
Sulfur metabolism	KEGG PATHWAY	bta00920	3	10	0.00113275	0.00766271	SELENBP1|TST|BPNT1
Ascorbate and aldarate metabolism	KEGG PATHWAY	bta00053	4	25	0.00125919	0.00808341	UGDH|UGT1A6|UGT2B10|UGT2A1
Oocyte meiosis	KEGG PATHWAY	bta04114	8	119	0.00126523	0.00808341	CCNB2|CCNB1|MAD2L1|CDC25C|SGO1|CDK1|AURKA|PTTG1
Ribosome	KEGG PATHWAY	bta03010	9	160	0.00207482	0.0128976	MRPL35|MRPL22|MRPL18|MRPL19|RPLP2|RPL36|MRPL3|MRPS11|MRPL1
p53 signaling pathway	KEGG PATHWAY	bta04115	6	77	0.00254556	0.0154073	CCNB2|CCNB1|CASP3|CYCS|CDK1|RRM2
Purine metabolism	KEGG PATHWAY	bta00230	8	135	0.00267189	0.0157573	ENTPD5|AK2|NT5C3A|HDDC3|NT5E|NUDT16|RRM2|ADK
Hematopoietic cell lineage	KEGG PATHWAY	bta04640	7	110	0.00335485	0.0192904	CD1E|BOLA-DQB|CD1A|CSF3|IL7|CD9|CD3G
Fatty acid metabolism	KEGG PATHWAY	bta01212	5	58	0.00385777	0.0216411	HADH|ACAA2|ELOVL3|ACADSB|ACAT1
2-Oxocarboxylic acid metabolism	KEGG PATHWAY	bta01210	3	18	0.00477581	0.0261532	IDH1|IDH3B|AADAT
Homologous recombination	KEGG PATHWAY	bta03440	4	42	0.00694151	0.037129	BRIP1|RAD51D|RAD51B|RPA3
Steroid hormone biosynthesis	KEGG PATHWAY	bta00140	5	68	0.00721193	0.0376987	SULT1E1|HSD17B2|UGT2B10|UGT1A6|UGT2A1
Human T-cell leukemia virus 1 infection	KEGG PATHWAY	bta05166	10	234	0.00772218	0.0394689	CCNB2|MAD2L1|CCNA2|BOLA-DQB|BUB1B|CREB3L3|VDAC2|PTTG1|VDAC1|CD3G
Cysteine and methionine metabolism	KEGG PATHWAY	bta00270	4	49	0.0113838	0.0569191	TST|LDHA|MDH1|AHCYL2
Butanoate metabolism	KEGG PATHWAY	bta00650	3	28	0.014293	0.0699443	HADH|HMGCS2|ACAT1
Biosynthesis of unsaturated fatty acids	KEGG PATHWAY	bta01040	3	30	0.0169341	0.0811426	ACOT4|ACOT2|ELOVL3
Legionellosis	KEGG PATHWAY	bta05134	4	56	0.0173322	0.081355	NLRC4|SAR1B|CASP3|CYCS
Synthesis and degradation of ketone bodies	KEGG PATHWAY	bta00072	2	11	0.0188324	0.0866289	ACAT1|HMGCS2
IL-17 signaling pathway	KEGG PATHWAY	bta04657	5	91	0.0216289	0.0975422	TAP|CSF3|MAPK6|CASP3|MMP13
Apoptosis - multiple species	KEGG PATHWAY	bta04215	3	34	0.0229804	0.101644	BIRC5|CASP3|CYCS
Lysine degradation	KEGG PATHWAY	bta00310	4	64	0.0261409	0.113441	HADH|AADAT|ACAT1|DLD
Porphyrin and chlorophyll metabolism	KEGG PATHWAY	bta00860	3	40	0.0339627	0.144656	UGT1A6|UGT2B10|UGT2A1
Glycine, serine and threonine metabolism	KEGG PATHWAY	bta00260	3	43	0.0403038	0.165682	MAOA|GLYCTK|DLD
Thyroid hormone synthesis	KEGG PATHWAY	bta04918	4	74	0.0403399	0.165682	CGA|CREB3L3|GSR|ATP1B3
Mineral absorption	KEGG PATHWAY	bta04978	3	47	0.049617	0.200209	CLCN2|MT2A|ATP1B3

## Sheet: magenta
Term	Database	ID	Input number	Background number	P-Value	Corrected P-Value	Input
Calcium signaling pathway	KEGG PATHWAY	bta04020	9	203	0.000348939	0.0701367	PDE1A|RYR2|CCKAR|PTGER3|HTR2A|PRKACB|AGTR1|EDNRB|TACR2
Adrenergic signaling in cardiomyocytes	KEGG PATHWAY	bta04261	7	150	0.00118343	0.118935	SCN7A|RYR2|PPP2R2B|ATP1A3|PRKACB|AGTR1|CACNA2D1
Amyotrophic lateral sclerosis (ALS)	KEGG PATHWAY	bta05014	4	51	0.00239939	0.160759	NEFM|NEFL|MAP2K6|PRPH
TGF-beta signaling pathway	KEGG PATHWAY	bta04350	5	93	0.0033418	0.167926	DCN|PITX2|ID2|SMAD9|BMPR1A
Taste transduction	KEGG PATHWAY	bta04742	4	79	0.0103605	0.239892	PDE1A|PRKACB|HTR1B|SCN9A
cAMP signaling pathway	KEGG PATHWAY	bta04024	7	228	0.0107181	0.239892	RYR2|PTGER3|VIP|MAPK10|PRKACB|ATP1A3|HTR1B
Tight junction	KEGG PATHWAY	bta04530	6	178	0.0117333	0.239892	TUBA1A|CRB3|PPP2R2B|MAPK10|PRKACB|TUBA4A
Insulin secretion	KEGG PATHWAY	bta04911	4	85	0.013132	0.239892	RYR2|ATP1A3|CCKAR|PRKACB
Relaxin signaling pathway	KEGG PATHWAY	bta04926	5	132	0.0133693	0.239892	RXFP1|EDNRB|MAPK10|GNG3|PRKACB
Glycosphingolipid biosynthesis - ganglio series	KEGG PATHWAY	bta00604	2	16	0.0142303	0.239892	ST6GALNAC5|B4GALNT1
Neuroactive ligand-receptor interaction	KEGG PATHWAY	bta04080	9	363	0.0146663	0.239892	RXFP1|CCKAR|PTGER3|VIP|HTR2A|AGTR1|EDNRB|TACR2|HTR1B
Gap junction	KEGG PATHWAY	bta04540	4	90	0.0157707	0.239892	TUBA4A|TUBA1A|HTR2A|PRKACB
Signaling pathways regulating pluripotency of stem cells	KEGG PATHWAY	bta04550	5	139	0.016264	0.239892	BMPR1A|ID2|BMI1|WNT9A|SMAD9
Apelin signaling pathway	KEGG PATHWAY	bta04371	5	140	0.0167089	0.239892	AGTR1|RYR2|SPP1|GNG3|PRKACB
Hippo signaling pathway	KEGG PATHWAY	bta04390	5	151	0.0221432	0.291609	BMPR1A|ID2|WNT9A|FGF1|PPP2R2B
Inflammatory mediator regulation of TRP channels	KEGG PATHWAY	bta04750	4	103	0.0241104	0.291609	HTR2A|MAPK10|MAP2K6|PRKACB
Proximal tubule bicarbonate reclamation	KEGG PATHWAY	bta04964	2	22	0.0246634	0.291609	PCK2|ATP1A3
Renin-angiotensin system	KEGG PATHWAY	bta04614	2	26	0.0328928	0.366974	MME|AGTR1
Serotonergic synapse	KEGG PATHWAY	bta04726	4	116	0.0346891	0.366974	HTR2A|GNG3|HTR1B|PRKACB
Renin secretion	KEGG PATHWAY	bta04924	3	72	0.0413903	0.37916	AGTR1|PDE1A|PRKACB
Biosynthesis of unsaturated fatty acids	KEGG PATHWAY	bta01040	2	30	0.0420335	0.37916	ELOVL2|SCD5
Thyroid hormone synthesis	KEGG PATHWAY	bta04918	3	74	0.0441871	0.37916	GPX8|ATP1A3|PRKACB
Transcriptional misregulation in cancer	KEGG PATHWAY	bta05202	5	188	0.0482816	0.37916	NGFR|ETV1|ID2|BMI1|SUPT3H

## Sheet: royalblue
Term	Database	ID	Input number	Background number	P-Value	Corrected P-Value	Input
Thyroid hormone signaling pathway	KEGG PATHWAY	bta04919	4	118	0.00167054	0.198847	HDAC1|PIK3CB|RCAN2|PLCB4
Steroid biosynthesis	KEGG PATHWAY	bta00100	2	19	0.00337497	0.198847	MSMO1|NSDHL
RNA degradation	KEGG PATHWAY	bta03018	3	79	0.0048001	0.198847	LSM4|HSPD1|PNPT1
NOD-like receptor signaling pathway	KEGG PATHWAY	bta04621	4	181	0.00736939	0.198847	MCU|PLCB4|CASP8|GABARAP
Fc gamma R-mediated phagocytosis	KEGG PATHWAY	bta04666	3	94	0.00764238	0.198847	ARPC2|PIK3CB|PLPP2
Metabolic pathways	KEGG PATHWAY	bta01100	13	1468	0.00825368	0.198847	MSMO1|PLPP2|ATP6V1A|NSDHL|ACACB|PDE1B|HPRT1|COMT|NUDT12|PDE9A|BCKDHB|PLCB4|PIK3CB
Choline metabolism in cancer	KEGG PATHWAY	bta05231	3	100	0.00900486	0.198847	LYPLA1|PIK3CB|PLPP2
Propanoate metabolism	KEGG PATHWAY	bta00640	2	33	0.00920902	0.198847	BCKDHB|ACACB
Inflammatory mediator regulation of TRP channels	KEGG PATHWAY	bta04750	3	103	0.00973594	0.198847	PLCB4|PIK3CB|PPP1CB
Proteoglycans in cancer	KEGG PATHWAY	bta05205	4	202	0.0106446	0.198847	TWIST1|PIK3CB|PPP1CB|PTPN6
Insulin resistance	KEGG PATHWAY	bta04931	3	110	0.0115731	0.198847	PIK3CB|PPP1CB|ACACB
Chagas disease (American trypanosomiasis)	KEGG PATHWAY	bta05142	3	116	0.0132962	0.209414	PIK3CB|PLCB4|CASP8
Platelet activation	KEGG PATHWAY	bta04611	3	121	0.0148379	0.213874	PLCB4|PIK3CB|PPP1CB
Epstein-Barr virus infection	KEGG PATHWAY	bta05169	4	228	0.0158425	0.213874	HDAC1|PSMD14|PIK3CB|CASP8
Dopaminergic synapse	KEGG PATHWAY	bta04728	3	132	0.018572	0.22709	PLCB4|PPP1CB|COMT
Purine metabolism	KEGG PATHWAY	bta00230	3	135	0.0196727	0.22709	PDE1B|HPRT1|PDE9A
Insulin signaling pathway	KEGG PATHWAY	bta04910	3	137	0.0204261	0.22709	PIK3CB|PPP1CB|ACACB
Apoptosis	KEGG PATHWAY	bta04210	3	142	0.0223785	0.234974	PIK3CB|CASP8|BCL2A1
Legionellosis	KEGG PATHWAY	bta05134	2	56	0.0240583	0.239206	HSPD1|CASP8
Oxytocin signaling pathway	KEGG PATHWAY	bta04921	3	152	0.0265784	0.239206	PLCB4|PPP1CB|RGS2
Phospholipase D signaling pathway	KEGG PATHWAY	bta04072	3	152	0.0265784	0.239206	PIK3CB|PLPP2|PLCB4
Longevity regulating pathway - multiple species	KEGG PATHWAY	bta04213	2	62	0.0288768	0.244575	HDAC1|PIK3CB
Acute myeloid leukemia	KEGG PATHWAY	bta05221	2	66	0.0322848	0.244575	PIK3CB|BCL2A1
Cellular senescence	KEGG PATHWAY	bta04218	3	166	0.033117	0.244575	MCU|PPP1CB|PIK3CB
Steroid hormone biosynthesis	KEGG PATHWAY	bta00140	2	68	0.0340452	0.244575	SRD5A1|COMT
cGMP-PKG signaling pathway	KEGG PATHWAY	bta04022	3	169	0.0346174	0.244575	PLCB4|PPP1CB|RGS2
Long-term potentiation	KEGG PATHWAY	bta04720	2	69	0.0349392	0.244575	PLCB4|PPP1CB
Renin secretion	KEGG PATHWAY	bta04924	2	72	0.0376755	0.249126	PDE1B|PLCB4
Inositol phosphate metabolism	KEGG PATHWAY	bta00562	2	73	0.0386053	0.249126	PIK3CB|PLCB4
Bacterial invasion of epithelial cells	KEGG PATHWAY	bta05100	2	74	0.0395438	0.249126	ARPC2|PIK3CB
Chronic myeloid leukemia	KEGG PATHWAY	bta05220	2	76	0.0414467	0.252112	HDAC1|PIK3CB
Platinum drug resistance	KEGG PATHWAY	bta01524	2	78	0.0433835	0.252112	PIK3CB|CASP8
Transcriptional misregulation in cancer	KEGG PATHWAY	bta05202	3	188	0.0449208	0.252112	HDAC1|CDK14|BCL2A1
EGFR tyrosine kinase inhibitor resistance	KEGG PATHWAY	bta01521	2	80	0.0453535	0.252112	PIK3CB|GAS6
Peroxisome	KEGG PATHWAY	bta04146	2	84	0.0493905	0.262843	NUDT12|PXMP2

[truncated: 2 more sheets: turquoise, yellow]
