# Supplementary material for: Transcriptome Analysis of Bovine Rumen Tissue in Three Developmental Stages
Source: Front Genet. 2022 Mar 3;13:821406. doi: 10.3389/fgene.2022.821406 (PMC8928727; doi:10.3389/fgene.2022.821406)
Supplement: Supplementary file 4 [file Table6.XLSX]

## Sheet: Sheet1
Supplementary Table 8.Number of differentially expressed genes for co-expression network analysis.
Gene_name	birth1	birth2	birth3	birth4	birth5	youth1	youth2	youth3	youth4	youth5	adult1	adult2	adult3
ATP5PO	340.001	316.324	401.973	292.89	284.49	506.378	518.267	524.316	402.506	734.715	760.271	380.583	375.094
ITSN1	17.1871	13.1585	8.62686	9.96032	7.32375	3.79057	4.91506	6.37172	5.44491	3.60058	1.56	6.4795	5.11417
SON	84.6687	51.577	60.6973	80.2591	90.7218	47.1965	33.7483	27.2662	55.2729	26.8941	20.4038	14.7696	16.7065
DNAJC28	4.41541	3.63515	4.69358	7.67198	6.98015	13.2599	7.71028	9.98875	9.29107	10.0816	14.5723	4.55497	3.87274
TMEM50B	38.7741	38.7805	38.4503	50.083	73.4008	71.6616	64.1846	76.297	45.0268	80.7189	80.266	38.0676	42.848
IL10RB	20.5138	15.1782	10.5347	14.4071	19.8974	24.8673	24.8768	17.2718	26.7542	18.9114	16.7513	9.82947	14.4651
PAXBP1	35.0763	19.3095	19.9291	29.1677	24.9589	19.4553	11.7451	7.54446	13.3072	8.525	6.84908	6.97862	7.44697
SYNJ1	5.57903	3.00382	1.36529	3.74096	2.95214	4.53096	3.71913	2.72697	4.8064	2.19561	0.930933	0.900441	1.25217
MIS18A	0.6562	0.580446	0.464481	0.782472	0.987404	2.49258	3.23809	1.61929	4.02489	4.17222	6.03968	0.705863	1.63093
HUNK	1.27216	0.817125	0.678722	1.14338	0.619655	0.121436	0.102478	0.131481	0.224981	0.10449	0.08352	0.064745	0.18508
TIAM1	22.533	10.7005	6.88974	48.047	36.3708	9.68319	9.82475	3.87432	13.9784	3.94299	2.55823	0.75467	2.59815
CLDN8	0.261019	0.124539	0.018717	0.039632	0.87048	0	0.025175	0	0	0	0	0	0.058636
CLDN17	2.06515	1.33456	5.40842	12.7391	14.3763	2.89976	4.51145	1.11162	2.0571	2.64952	0	0	0.816254
BACH1	14.467	12.7745	4.50243	12.14	11.7009	6.43729	4.17425	3.35556	5.96043	3.0989	1.97636	2.6653	2.9758
MAP3K7CL	4.26206	5.32055	1.64425	1.05276	2.02058	0.357545	1.00553	0.496324	0.643611	0.838614	0.8548	1.54149	0.620185
LTN1	12.9795	8.78946	10.5476	12.5609	15.9766	11.3825	5.63178	5.0611	8.24215	5.25396	4.92839	3.56167	3.09658
ADAMTS5	4.26658	4.97736	2.46747	2.24408	2.17201	0.587008	0.803271	1.37458	0.880659	0.607627	0.206101	1.28856	1.09457
ADAMTS1	51.399	75.229	9.75872	16.4611	34.6933	7.59479	31.5788	9.38668	10.5642	19.8064	7.77088	6.7553	8.45367
CYYR1	65.1166	81.7854	7.74984	21.7942	16.8868	6.14675	20.7828	12.7166	18.2975	13.8321	5.44493	5.78815	9.43003
ATP5PF	160.898	187.192	170.256	215.32	203.005	385.143	336.771	365.947	335.942	469.861	573.928	473.293	448.418
MRPL39	23.6362	19.7634	18.4135	20.0926	22.0049	32.5106	31.0388	24.6943	31.5122	38.3966	43.9798	26.247	25.8867
NCAM2	3.42454	1.71375	3.28607	3.19883	5.60039	0.44047	1.18217	0.759514	1.06534	0.410502	0.138641	0.098742	0.074837
CHODL	3.51677	3.76166	3.25225	7.96053	3.88978	0.297202	0.278191	1.11377	0.213104	0.486532	0.028572	0.098376	0.087874
CXADR	12.3242	7.77547	10.8582	15.7239	25.2475	34.6455	18.654	15.339	23.0323	14.4595	17.4494	5.59517	8.94698
NRIP1	19.5847	10.1547	10.3584	18.5399	29.979	11.7229	6.3633	4.6527	11.5132	6.2666	5.36988	2.70243	2.63852
SAMSN1	1.22856	0.928109	0.48657	0.851091	7.03571	5.62376	10.4474	4.77572	5.73609	8.54705	6.14639	1.56939	2.47945
HSPA13	26.4169	21.5611	25.1188	31.2766	31.3637	11.7058	9.65668	9.49064	7.68785	11.4983	10.0701	8.08277	7.62976
ROBO2	2.24036	1.90998	0.766189	2.78439	2.65094	6.20201	3.97306	2.44437	6.64466	1.70937	2.06973	0.203159	1.28954
ROBO1	16.9169	8.50421	4.49	18.1687	14.1392	24.8512	15.0222	12.8649	34.6131	10.2875	11.7242	3.85613	5.87379
GBE1	19.6309	20.6962	10.409	19.7756	21.1541	9.5867	5.08595	7.76794	11.8969	9.55577	12.686	6.47923	7.96321
CADM2	1.0908	1.15395	0.582565	0.722799	0.360348	0	0.119637	0.283877	0	0.056624	0	0	0
CHMP2B	32.5463	28.6296	44.1339	50.4657	58.3771	61.2809	41.4538	46.6558	73.3299	63.9383	82.0322	27.7987	35.5753
CGGBP1	43.6692	33.6989	25.5855	43.5135	46.5695	23.75	16.9101	18.4298	23.4579	21.4941	17.9506	12.3472	12.4458
EPHA3	3.03496	1.16881	0.355238	0.207819	0.117502	0.192248	0	0.263566	0	0.207581	0.044634	0.115549	0.052634
ARL13B	15.4158	17.0539	7.7152	13.8897	12.1731	4.79954	4.21723	6.07045	3.96584	4.82574	3.81025	6.90798	4.61025
STX19	12.5229	9.78088	12.4152	17.3986	11.1149	7.03846	3.74758	5.34576	7.28597	6.24462	8.01698	3.81303	3.26873
CRYBG3	9.10741	8.53197	3.3293	10.4449	16.7301	4.38943	4.33985	2.79376	6.16807	2.42519	1.07144	1.06339	1.33534
GABRR3	0	0	0	0	0	4.98456	2.50148	2.06769	4.75911	4.74944	2.88572	1.11086	1.80368
GPR15	0	0	0.257816	0	0	8.83652	5.35451	1.8761	7.8317	2.06058	4.09248	1.05801	0.940858
CPOX	20.4829	12.898	7.75818	22.6601	27.4635	40.7403	40.8997	26.3211	48.2648	27.45	25.147	10.2248	17.4279
ST3GAL6	10.4405	7.95112	8.74796	6.07936	8.96985	5.32986	2.598	3.69636	4.37495	4.64257	3.42292	4.04676	3.29128
DCBLD2	12.3499	6.48189	5.94787	7.23168	20.0795	3.94572	2.05702	4.6657	4.53099	3.52691	0.906254	3.64926	2.99064
FILIP1L	12.0865	21.4732	7.2523	13.0303	8.49583	2.46123	4.58515	4.33822	5.66057	3.20869	5.43671	3.12934	2.57127
TMEM45A	17.979	15.1476	10.5791	10.0569	9.28775	2.79103	3.05708	4.50685	2.37822	3.30179	2.62784	2.25786	1.8037
PCNP	95.3178	96.8776	86.6463	100.216	95.1879	51.905	42.4029	53.4359	60.9472	54.8227	58.6762	74.0475	58.8145
ALCAM	41.2395	19.5279	21.4037	35.2357	55.9938	9.85673	8.87361	7.7886	6.63237	9.29703	4.20706	3.68988	3.27473
BBX	25.4266	20.9418	18.7967	23.3622	20.3078	11.8867	9.58867	10.2126	15.2724	6.3309	4.56439	7.99047	6.59356
HHLA2	0.24542	0.101223	0.072114	0.151783	0	1.48116	0.251326	0.254393	0.478158	0.200946	0.228695	0.073474	0.079781
DZIP3	8.92925	3.37384	4.92739	5.56657	2.78521	1.64183	0.538423	1.07034	0.847574	0.648742	0.666804	1.04363	0.936478
TRAT1	0	0.196507	0.043855	0.210194	0	0.439267	0.158627	0.736281	0.284483	0.969374	0.67717	0.132059	0.185416
ZBED2	16.4367	19.1098	21.6036	45.5048	54.3958	15.1536	20.6986	4.3156	7.07439	17.5882	9.05418	4.82249	9.26407
TAGLN3	2.32377	3.10085	4.64145	0.988054	0.963324	0.4412	0	1.07745	0	0.348502	0	0.108302	0.124306
C1H3orf52	0.863204	0.218359	0.313387	1.07456	0.599726	1.45765	1.13838	0.651505	2.07144	2.01316	2.00195	0.169423	0.494872
GCSAM	0	0	0.053658	0.094916	0	0.424488	0.687079	0.78079	0.268327	0.368996	0.226195	0.077493	0.087521
CD200	8.31372	3.51123	2.58294	0.543848	1.63514	0.822482	0.396803	0.668949	0.769747	0.301556	0.212831	0.625159	0.886284
SLC35A5	34.1448	22.223	27.8293	35.6413	23.7673	19.8068	11.0517	14.182	14.145	14.2679	11.1808	12.7977	12.745
CCDC80	69.26	39.2453	32.4333	32.5402	14.1874	71.3609	51.4693	55.3263	67.625	80.967	22.8331	31.7824	53.8503
BOC	15.2764	9.03853	2.83878	12.1073	7.16844	3.70267	2.39189	2.21792	3.78796	1.95001	2.34333	2.35773	2.39865
SPICE1	14.127	8.40869	9.70237	14.0042	6.44638	7.13461	3.92942	3.65149	6.55823	3.94958	3.32015	5.17289	4.62608
SIDT1	0.022001	0.14733	0.107293	0.091644	0.093849	1.21022	1.01724	0.111005	0.973384	1.00758	0.1939	0.241819	0.100404
USF3	5.77722	3.3219	1.42925	5.64351	5.85671	7.36102	5.09129	2.89352	7.90266	1.78099	0.983649	1.19858	1.23451
ATP6V1A	29.7312	18.8749	30.1355	33.5802	37.0679	50.9059	36.6551	43.6303	41.5202	42.3912	37.24	18.0787	23.5942
QTRT2	7.4947	4.73285	7.92301	10.6114	13.744	3.7849	3.41386	2.62408	3.89657	3.06407	3.48491	1.5798	1.90651
TIGIT	0	0	0	0	0	0.58873	1.66437	0.370137	1.56086	0.40203	0.681777	0.069251	0.115128
ZBTB20	1.90894	1.09942	0.411581	0.934799	1.04131	1.04885	0.3352	0.395429	0.506737	0.128805	0.094022	0.258675	0.09707
GAP43	7.415	5.79985	7.28194	1.69562	1.74165	0.118349	0	1.78859	0	0.34848	0	0.097988	0.187687
LSAMP	0.860168	1.3888	0.620084	0.863816	0.394658	0.321685	0.055399	0.33961	0.066114	0.214868	0.316486	0.308084	0.08511
UPK1B	34.5187	45.2351	62.2347	50.4875	226.373	4.88092	4.81017	5.19598	0.602044	5.95512	2.26063	1.92458	0.602045
B4GALT4	22.2563	19.205	30.1168	37.1853	56.8718	15.1382	16.5724	14.971	14.954	12.2795	12.6262	6.91388	8.61569
ARHGAP31	19.1709	22.4319	4.2731	11.2088	11.742	6.7644	11.3328	6.47588	13.9703	6.2957	3.0893	3.02649	4.1298
TMEM39A	25.2605	21.7875	20.6923	24.9396	29.8628	9.60233	8.41085	7.71295	8.94471	6.56782	6.03806	5.62044	7.15996
POGLUT1	12.3112	7.59178	8.14831	11.8246	12.6419	6.83621	5.65745	4.23284	6.32364	5.24495	4.33189	2.66711	2.92944
ADPRH	13.8543	13.7984	5.80147	9.30686	15.5162	2.86285	4.04763	3.68746	4.34517	3.84855	1.91636	5.6515	4.81698
COX17	102.027	147.48	96.5673	133.021	290.956	166.525	183.02	226.225	157.64	235.646	207.958	252.888	257.27
LRRC58	16.1593	9.51441	7.64472	11.5955	15.6779	8.73671	8.63075	6.03959	6.17251	5.2599	2.7091	2.3128	3.0825
FSTL1	451.787	355.131	296.523	310.602	147.466	56.3551	91.7255	138.156	64.6991	81.197	51.2617	150.866	109.097
NDUFB4	145.979	136.699	187.55	145.416	132.726	182.952	159.112	175.858	117.538	204.305	254.827	223.61	194.42
POLQ	0.243248	0.127039	0.135638	0.323108	0.402688	0.77003	0.66821	0.203622	1.44331	0.451698	0.832921	0.098364	0.137656
GOLGB1	17.9487	12.5004	15.2045	20.6293	24.8078	13.1651	8.36482	6.92806	16.6734	7.08285	4.52363	3.00122	3.99502
IQCB1	11.0057	7.89009	8.83359	8.83628	11.546	2.95366	3.05683	1.73217	2.11917	2.3926	1.96605	2.28988	1.81989
EAF2	2.16742	1.51355	1.30516	2.77647	5.26138	0.409953	0.58765	0.754999	0	0.562352	0.381149	0.416419	0.468416
ILDR1	1.91667	0.730103	0.614422	2.15619	2.48156	0.461131	0.40248	0.049039	0.275514	0.118125	0.324848	0.087908	0.024549
CD86	2.23292	1.79182	2.08629	3.40317	1.08929	2.31233	6.32478	3.97282	3.32088	3.6841	2.08966	1.02112	1.68939
CSTA	11.8506	11.6619	21.128	30.0069	75.6627	1.61783	0.70036	0.208418	0.595912	1.34246	4.92286	0.330804	1.46156
MIX23	5.26944	6.84488	5.15552	8.0638	12.0677	9.27784	9.98596	10.5034	12.4068	14.5857	17.9434	7.6093	10.3031
FAM162A	230.6	209.904	378.71	388.479	356.074	654.737	627.521	539.341	600.157	692.693	739.383	375.916	428.357
PARP9	7.33129	3.7239	5.21197	5.1274	9.13401	16.1919	18.9429	6.74672	7.36891	10.8407	5.87562	2.42181	2.6752
DTX3L	7.30075	4.94913	4.13627	5.48027	9.38725	8.97879	10.8307	3.7567	5.88046	6.21228	2.57851	2.19693	2.05556
PARP14	2.9205	2.32781	2.59721	4.20606	10.0005	9.14863	7.99998	4.78034	8.4912	6.78375	3.87995	1.44009	1.30061
SEMA5B	1.85841	0.467795	0.87288	0.377213	0.119911	0.089089	0.284754	0.051759	0.351713	0	0.064312	0.199835	0.21024
PDIA5	11.8338	8.03175	11.623	8.61535	11.9009	3.50225	3.59042	4.58218	5.73051	2.96138	2.02678	3.27262	2.05388
ADCY5	12.4863	8.88546	2.70536	1.91847	1.77632	1.35523	0.552605	3.21393	1.0797	0.856062	0.280423	1.37028	1.13165
HACD2	42.1402	32.3894	23.2745	38.6633	36.1198	17.8462	15.965	16.0178	10.7259	13.6279	17.2809	9.97555	11.6682
CCDC14	5.30837	2.45839	3.11017	3.37157	3.97905	2.11881	0.698978	0.806825	1.21201	0.739765	0.727464	0.577842	0.668355
KALRN	3.13045	4.25151	0.356326	0.999688	0.468879	0.366074	0.630529	0.26899	0.601066	0.306094	0.15071	0.380143	0.402003
HEG1	19.1277	12.8787	2.08278	13.0385	10.3827	5.46786	9.98723	7.49118	8.71328	4.39675	0.617575	2.27834	3.03638
ZNF148	19.1381	11.8886	14.5201	17.9546	19.5594	14.1782	8.66186	6.71767	10.4513	7.64117	6.15437	5.91727	4.76004
LMLN	1.96321	1.453	1.00521	2.3202	2.84751	1.05813	1.24042	0.761518	1.04384	1.04979	0.599413	0.224618	0.250915
IQCG	0.960158	0.732969	0.319215	0.529723	1.43416	1.6237	0.662315	1.12205	1.36417	1.8801	1.09414	1.02782	0.405729
LRCH3	17.6753	11.2176	8.32478	13.9358	10.497	6.38624	4.11862	4.92021	5.41428	4.18576	2.43518	3.77177	3.11963
MUC20	3.3569	1.37752	3.35075	2.63398	13.4011	2.51364	1.69214	1.70093	2.29135	1.23263	0.502629	0.632346	1.39019
TFRC	37.9031	10.5886	28.5278	34.2741	99.9645	31.1421	13.9297	13.3546	18.1032	11.8412	7.40948	5.28858	8.62841
UBXN7	20.5439	13.4553	9.59402	15.9656	14.7648	15.4386	9.22601	8.05719	12.9892	6.4712	4.87902	5.4623	6.58319
BDH1	20.9829	21.9598	4.13236	9.61557	4.4038	587.436	436.153	409.393	446.694	407.09	385.248	347.244	347.203
FAM43A	34.4229	46.5907	20.0371	93.43	104.885	13.4615	26.1319	13.5873	20.0601	15.1725	7.6431	12.7854	16.3979
LSG1	19.1307	14.8557	12.9728	18.9909	29.6375	10.1824	11.0617	8.94789	10.4621	8.04884	5.96561	6.86265	7.03381
TMEM44	14.0015	11.4169	3.40513	7.83659	4.407	3.50331	5.45727	3.34658	3.41061	2.24388	1.16561	2.12517	1.57252
HES1	69.5872	34.4607	50.2357	82.2788	47.9007	44.4497	26.3847	17.4093	28.3271	15.6536	20.8836	13.4853	14.6808
OPA1	19.3092	9.66109	11.6871	15.0245	17.971	26.1663	16.3087	15.6487	22.0233	20.4411	18.4461	8.53931	8.38895
ATP13A4	1.47292	1.63286	1.23445	3.01218	4.05433	0	0	0	0	0	0	0	0
ATP13A5	0.040564	0.101806	0.145232	0.543944	0.238932	0	0	0	0	0	0	0	0
PLAAT1	0.725602	0.411889	1.00223	0.92221	0.677727	0.281503	0	0.079937	0.468065	0	0.091537	0	0.026042
FGF12	28.6683	7.87894	11.1395	34.7677	25.7226	8.73124	1.3175	2.27484	1.443	1.38937	0.537879	0.436279	1.49763
IL1RAP	18.438	9.01264	10.4828	22.1315	67.7896	10.0881	12.5768	7.10206	12.482	8.626	6.96768	1.69527	3.68868
CLDN1	226.594	92.3274	57.336	136.084	382.601	68.0386	84.9138	54.8267	80.5586	68.8674	45.5964	11.2117	27.9547
P3H2	18.6624	12.0486	6.56525	20.0375	18.2603	2.27135	2.8492	7.40008	4.42753	2.3824	1.43721	9.29296	4.88798
TP63	55.6818	20.1515	18.4165	78.5413	83.6128	150.995	90.1131	58.5518	145.308	50.7106	53.8986	15.3117	28.4241
TPRG1	1.08646	1.96435	1.64758	3.92148	2.23472	4.27469	2.97111	2.31125	2.02099	5.19198	2.32808	1.11847	6.16338
ADIPOQ	845.595	570.229	0.415422	4.31676	1.53579	0	0	0.082936	0	0.801818	0	1.17532	0.122828
RFC4	11.152	8.57792	9.59183	12.7225	19.6408	15.4063	16.1204	13.3187	13.5121	18.1232	24.0653	6.59137	8.87456
EIF4A2	731.248	731.262	580.967	764.142	568.243	379.6	262.003	351.133	287.324	389.225	381.946	420.29	357.628
KNG1	0	0	0	0	0.195455	0.084816	0.234916	2.63374	0.915	0.419963	0	0	0.419258
FETUB	0	0	0	0.05334	0	0.078803	0.376981	0.271211	0.228312	0.511984	0.180007	0.160579	0.249492
CRYGS	0.587861	0.209633	0.685422	0.49073	0	4.50756	10.6156	2.20966	7.95134	10.3773	14.5875	1.5597	8.86294
ETV5	1.81885	2.2893	1.05249	1.5409	1.28193	2.23537	3.28503	2.32944	5.10237	2.37493	2.15617	1.04713	1.07009
IGF2BP2	21.6218	13.1937	8.53491	24.2396	36.5112	7.1727	7.56954	6.34855	13.6886	4.34766	3.5609	1.06677	2.45425
SENP2	39.2082	25.6288	17.4603	29.9487	32.0335	22.1142	15.1741	14.9809	17.2299	15.2225	11.4017	9.76142	11.0235
LIPH	2.40276	1.69571	2.35093	5.20775	10.7824	10.4787	10.3356	8.99416	7.98473	9.30971	3.82226	2.41102	4.8029
MAP3K13	1.97138	1.44956	0.812445	1.35239	1.53412	1.20245	0.695208	0.472935	0.859819	0.489068	0.179314	0.509424	0.33838
EHHADH	23.9431	12.894	25.2934	37.1733	24.8086	7.92075	3.40006	1.83919	5.39326	3.03082	2.24507	2.91534	3.83203
C1H3orf70	7.57546	7.0246	2.31081	7.55566	5.70908	0.922522	1.82006	2.95491	1.50795	1.98602	0.631889	2.25333	1.6053
CLCN2	6.04012	2.13065	1.0055	1.51202	0.656314	25.6204	14.4677	13.6962	14.8954	19.427	8.01627	9.77417	8.54064
CAMK2N2	0.791847	0.535697	0.470656	0.582222	1.12192	0.336077	0.596101	0.039804	0.786023	0.090192	0.046394	0.138078	0
YEATS2	19.1871	14.4	8.70254	19.1832	21.1747	9.06631	6.04047	6.19549	14.1793	6.04042	4.55336	4.35277	4.39608
KLHL6	0.068617	0.121424	0.063169	0.565034	0.036909	0.374937	0.903891	0.435863	0.854136	0.315308	0.554097	0.042641	0.116768
B3GNT5	7.36136	3.1912	5.48037	6.26939	8.30907	5.11123	1.78357	1.164	2.99144	1.29701	1.56554	1.1384	0.922661
LAMP3	0	0.203352	0.386475	0.276075	0.764314	2.36334	5.46936	2.34524	2.98831	2.49078	2.20895	0.115851	1.07615
DNAJC19	57.0774	55.1987	41.9594	60.0967	46.0159	57.8929	53.119	55.1956	29.4414	62.4693	75.3907	59.6663	57.7867
TTC14	31.8392	16.2839	17.4177	31.2921	21.5272	23.5418	7.93737	6.86084	14.1584	11.3074	8.62857	8.15142	7.32532
PEX5L	0.299972	0.373519	0.120951	0.627425	1.01191	0	0	0	0	0	0	0.025801	0
USP13	3.93967	1.57991	1.16161	2.62918	2.35328	0.39036	0.581202	0.58564	0.238144	0.420225	0.143249	1.03743	0.467442
NDUFB5	103.045	69.5711	103.296	95.4988	91.8933	159.977	126.761	119.644	99.8022	175.43	183.005	93.8455	94.3843
MRPL47	26.0782	27.4794	32.9793	30.6655	28.5664	38.6303	35.3764	35.6728	32.4004	44.8273	45.6827	31.599	33.5405
ZMAT3	7.80914	3.54577	2.57864	8.02742	6.77149	11.0923	5.20821	4.77146	8.38391	4.71337	2.71553	1.64166	1.89167
PLCXD1	5.44495	2.75518	2.15178	3.74625	5.45373	3.01541	1.34987	2.49757	2.78776	1.4528	0.544261	1.63397	1.83868
TBL1XR1	33.3036	22.5399	19.37	30.984	45.5147	63.6644	43.0043	46.8234	63.1335	41.9551	40.2787	20.5632	22.6597
NAALADL2	2.92511	2.38673	2.15313	2.994	1.83737	0.40405	0.276735	0.470822	0.243673	0.439099	0.127621	0.224889	0.201888
NLGN1	1.21523	1.3168	1.52253	0.944356	0.796144	0	0.033574	0.187021	0.127534	0.127785	0	0.039761	0.087791
ECT2	3.0102	2.21203	4.12601	4.77658	7.19253	8.88607	7.40538	5.294	8.59749	8.17681	14.3338	1.25662	2.67212
FNDC3B	28.8407	21.6477	12.377	19.607	17.5526	5.88414	6.30952	8.33492	7.47824	6.24777	4.77696	5.00424	4.43443
TNIK	7.23473	4.7489	4.14062	4.2741	10.1801	10.819	7.14528	7.11193	10.5765	6.42268	4.05382	5.87202	4.77482
CLDN11	5.09496	3.88666	5.0857	13.3767	3.31799	0.320904	1.80338	0.193498	0.113834	0.51647	0.473278	0.447661	0.500893
PRKCI	18.4721	12.1995	14.9366	29.9116	32.3608	51.836	28.5055	24.6777	36.9624	34.8637	32.1555	11.8988	14.7392
PHC3	13.8231	6.08547	5.05241	8.27978	7.50631	18.9113	6.79371	5.18665	9.89105	4.05145	2.29	2.33536	2.53646
GPR160	1.89742	2.34893	0.895114	2.29391	5.23622	7.04554	4.63206	4.18703	5.28029	6.83295	9.5716	1.92795	3.72821
Telomerase-vert	10.1048	7.30058	10.8815	5.44304	5.8884	0.234544	2.91307	0.668126	0.454831	1.81852	2.36767	1.10644	0.261889
SLITRK3	4.1457	0.783099	3.84217	1.43875	1.1728	0.31122	0.023538	1.07139	0	0.328484	0	0.290062	0.176964
OTOL1	0	0	0	0	0	0.360101	0.054139	0.198555	0.453346	0.159983	0.406443	0.164751	0.105204
SPTSSB	1.9974	3.87641	3.47478	6.04146	17.1709	112.012	116.897	89.098	131.041	120.801	55.2001	31.5243	123.694
B3GALNT1	11.1143	8.17605	7.81802	3.68765	2.44021	0.832401	0.090811	3.01249	0.199216	1.04017	0.152514	1.06985	0.743182
SMC4	9.05863	7.48726	8.73239	9.16466	8.71897	18.2469	13.5261	10.0005	28.5756	16.7072	21.4104	3.96335	4.59645
IFT80	5.57677	2.92333	4.2357	5.52749	2.96068	7.87418	5.7695	5.55645	5.93532	5.08508	4.46808	2.40299	1.96124
RARRES1	14.7667	14.3498	10.1706	6.94036	3.97004	21.114	40.8928	26.0341	13.2548	28.4524	13.0809	10.2766	11.7777
RSRC1	16.1134	17.2643	17.9907	22.0482	20.3945	25.2623	24.0865	27.4141	41.7616	36.6453	33.444	18.6254	26.177
PTX3	11.1602	23.8122	1.06033	4.01015	26.7186	1.36312	9.23113	2.38137	1.28788	11.9834	2.29988	0.567599	1.63944
CCNL1	47.3482	34.2642	21.3517	37.3303	48.5393	26.9363	14.8106	7.36311	16.3807	12.8452	10.3682	8.60601	8.32221
C1H3orf33	5.72519	3.96181	7.30421	5.66753	3.73251	2.29042	1.68433	1.69697	2.34466	1.58211	2.7103	3.04336	1.53739
PLCH1	0.139344	0.519134	0.201316	0.467799	0.333386	2.13853	1.40823	0.878691	2.06883	0.919665	0.360166	0.311133	0.529828
MME	0.803516	0.612067	0.680441	0.355712	0.066141	0.243207	0.053948	0.02579	0	0	0	0.080141	0.025571
DHX36	19.5609	15.3441	16.6916	25.5067	37.622	11.3089	9.62552	8.87691	11.6818	9.10382	10.2093	7.01559	5.97291
SUCNR1	1.45264	1.31105	0.425241	0.101721	0.213095	1.71921	1.40747	2.08983	1.98218	0.69655	1.72411	0.757018	0.892544
IGSF10	15.5961	6.78854	5.01549	8.91346	2.9679	0.444656	0.662037	1.10127	0.843679	0.956552	0.527666	0.778054	0.44588
GPR171	0.644685	0.138468	0.625068	0.174095	0.692439	1.47285	3.27534	1.27037	2.51844	1.28533	1.63335	0.088899	0.199942
WWTR1	64.8157	59.6912	44.0149	57.0771	53.7321	24.7375	36.1593	49.116	39.554	24.3382	12.8232	23.0862	19.6521
TM4SF4	2.06948	1.7382	1.51652	0.600046	0.401821	0	0	0.535856	0	0.494287	0	0.055662	0.056803
TM4SF1	106.046	103.27	80.4902	92.3202	101.095	33.8946	39.9553	50.3711	36.3782	32.6519	49.0854	25.589	27.2797
TM4SF18	8.71821	5.91635	8.43141	9.20461	7.10617	8.91502	15.3901	10.6415	11.4885	16.8704	12.5934	5.20132	7.15648
AGTR1	19.9791	14.2302	14.7387	1.69006	1.79318	1.42201	2.81773	1.59032	1.5898	2.82908	1.5385	1.64452	1.84407
PLSCR2	24.3056	20.5657	21.6162	22.2235	50.943	17.9479	17.2767	12.0087	11.1592	16.6094	9.64289	5.51344	7.0865
PLSCR4	24.7699	24.2385	16.8746	17.253	16.3619	2.74473	5.311	4.83638	4.98453	6.74759	4.58442	3.25753	4.51217
PLOD2	20.8861	16.6345	13.041	16.715	9.73974	4.15626	3.73316	6.98799	4.00421	5.14549	3.96643	6.17364	4.21455
DIPK2A	46.3402	22.1562	20.5393	37.0179	51.5293	12.8303	9.13683	7.97966	10.6265	11.8933	12.1962	5.52736	6.70105
U2SURP	24.6205	17.7093	14.5459	28.7307	32.623	21.8284	14.0889	7.54828	15.0494	10.7792	7.52484	7.92651	5.0211
PCOLCE2	37.5017	65.7846	3.75084	3.45889	2.03633	3.16896	5.62893	5.85142	1.64071	5.68904	1.78902	30.7886	24.7591
TRPC1	6.75713	7.86919	4.04649	3.28249	3.25382	0.918674	0.572725	1.78639	0.534179	0.77482	0.773457	1.53114	1.03858
XRN1	7.94837	4.99709	4.31829	7.15242	9.17162	5.68674	3.38108	1.68062	3.44385	1.82486	1.14155	1.02525	1.13734
GK5	18.4077	9.99953	10.3095	20.7666	20.4045	9.53858	4.95505	4.29952	7.40099	4.9876	3.32122	2.22921	2.06453
TFDP2	20.7851	15.7884	16.4691	23.634	18.4729	11.9776	6.37214	9.93116	12.3714	8.51837	7.70504	10.8731	10.5641
ATP1B3	422.824	243.491	414.248	587.092	442.065	838.001	755.896	614.932	740.565	601.05	735.92	212.261	365.081
GRK7	0	0	0	0.135464	0	0.541233	0.15469	0.256738	0.183573	0.429553	0.208978	0	0
RASA2	5.07254	4.27217	3.1298	6.13212	13.4042	3.05481	3.20704	1.96183	2.10978	2.50061	1.468	1.35794	1.85121
ZBTB38	16.6719	11.055	7.82181	14.0781	8.23907	6.72198	4.93225	5.90403	6.60395	4.35075	3.80322	5.94927	5.67289
PXYLP1	12.1386	7.94044	4.23812	13.5123	9.58408	3.71374	3.45454	3.0341	4.88185	3.10223	3.28964	1.42839	2.1888
RBP2	26.9348	27.6415	69.8869	71.587	20.6313	163.551	120.393	132.582	92.3831	140.395	60.2261	81.034	116.394
MRPS22	32.4266	33.3956	23.2846	28.9579	36.6583	57.4023	48.6041	45.0843	48.5164	51.8274	61.7785	44.3045	45.1792
PIK3CB	6.77665	4.82677	5.51292	10.0502	17.5984	27.0202	19.7086	21.223	26.0771	19.2896	17.4406	4.32763	8.14859
FAIM	12.014	12.9505	16.1346	21.6753	10.6151	1.19386	0.841096	1.54183	0.509278	1.1127	0.969656	6.76506	3.44545
ESYT3	2.20081	1.32163	0.487347	2.59858	2.4312	1.87099	1.96863	1.39946	2.36703	1.12398	0.357759	0.091153	0.577498
CLDN18	0.056912	0	0	0	0	0	0	0	0	0	0	0.333004	1.07683
STAG1	19.0628	12.8447	17.5011	19.6485	17.7258	8.76964	4.30217	5.3821	7.78311	6.60767	6.90061	3.56914	3.15299
PCCB	49.395	15.7769	10.5733	19.3464	10.5245	78.9328	54.8551	52.5764	48.705	47.0956	97.708	30.0427	35.3098
MSL2	16.5007	10.4414	8.00658	17.8383	21.1464	8.06587	6.46617	4.57418	11.1714	6.15963	4.03845	2.85667	2.43592
EPHB1	0.666095	1.24014	0.14204	0.228407	0.152377	0.060963	0.107299	0.037084	0.105307	0.170127	0.042882	0.109498	0.059588
KY	0.242585	0.592682	0.337767	0.054286	0	0	0	0	0	0	0	0	0
CEP63	9.04558	5.96569	4.99753	7.26285	6.60299	4.82252	3.08595	3.18434	3.81359	3.25411	2.30957	4.19896	3.13231
ANAPC13	32.6928	23.8148	49.1924	33.8275	20.3858	50.9851	40.0289	50.4734	39.0787	56.2288	68.6129	70.535	64.5186
AMOTL2	21.766	50.8273	9.35551	26.273	31.504	6.77893	5.89329	10.5985	11.7493	6.50812	5.40779	16.757	8.4565
RAB6B	2.30805	1.49445	1.15042	0.764882	0.708815	0.410349	1.0056	0.830472	0.445957	0.974558	0.314353	0.235877	0.308359
BFSP2	0	0.199172	0.232457	0.222975	0.065912	0.314696	0.673451	0.681029	0.39181	0.413562	0.636972	0.216563	0.710121
NPHP3	5.60868	2.39791	1.21055	3.63662	4.09967	2.91879	1.2258	1.18757	2.35649	1.14079	0.90314	0.895951	0.992546
MRPL3	81.4957	60.3973	50.8394	54.7135	70.1907	99.9291	82.1	65.2428	85.1131	90.9735	108.913	58.5358	60.4392
NUDT16	9.58224	7.88928	5.54806	8.48692	7.38626	12.0962	10.8663	6.33319	11.0733	10.469	13.1667	8.95973	10.0176
ATP2C1	49.6988	40.088	38.9623	50.7138	48.2567	27.853	21.6105	27.9532	25.2867	25.033	23.5217	13.7427	15.3623
BRWD1	10.9483	6.90017	8.39584	9.79876	9.26891	6.73844	3.83738	3.73239	6.4482	3.46537	2.39841	2.3969	2.24843
IGSF5	3.76781	2.70541	4.64239	6.56037	3.86732	0	0	0.134799	0	0.073562	0.021979	0.433744	0.368005
FAM3B	4.94309	1.29051	6.82777	1.67169	10.0039	20.2353	16.7553	13.7224	19.6028	13.3801	7.98212	4.16652	11.314
MX2	0.150052	0.071386	0.436967	0.09336	12.684	7.46822	3.88638	2.77163	2.63269	3.33698	1.35774	0.520763	0.777703
ZBTB21	4.65503	6.16125	1.54643	5.70187	9.15657	2.77087	4.59809	1.7974	5.62329	2.67392	1.13503	0.764251	0.768779
ABCG1	4.27668	4.59588	0.576846	7.28986	13.3383	0.447244	0.647227	0.350993	0.058526	0.659888	0.226595	0.353929	0.205122
UBASH3A	0	0	0.201946	0.095974	0.058316	0.59199	1.40524	0.367121	0.828394	0.676425	0.881896	0.239522	0.119756
SLC37A1	8.15308	3.87024	3.66167	7.12085	8.21449	13.9373	9.52544	6.03005	10.5194	8.4349	6.41418	7.2603	8.91181
PDE9A	12.6068	9.29799	10.5347	5.14951	3.41527	1.65842	2.33577	3.58735	1.44675	1.33235	0.591216	8.92975	9.2783
NDUFV3	47.1621	36.7503	25.0361	26.503	28.3298	42.6607	49.9142	39.2108	61.8293	43.1395	35.6727	34.8995	35.9637
PKNOX1	12.1631	11.5888	13.6976	15.8813	9.8298	4.36568	6.06708	4.80523	5.55378	4.72021	6.20859	5.77087	4.09907
RRP1B	11.5085	9.68276	4.23496	11.5725	18.4087	4.33592	6.84741	3.4241	6.35382	3.60253	2.58614	2.85114	3.33863
GATD3A	82.8059	71.5192	55.0626	54.4514	45.0052	97.6967	116.282	109.804	134.901	102.328	91.8245	131.929	121.805
TRPM2	0.83088	0.966005	0	0.143506	0	0.331303	0.889841	0.414582	0.610894	0.323289	0.163005	0.08666	0.086596
LRRC3	11.3513	8.68274	1.37498	3.06577	5.76262	0.872608	1.31595	1.89253	0.491767	1.60324	0.169049	1.63184	1.90107
UBE2G2	60.4856	70.1937	56.2179	52.7632	44.9718	31.1185	54.958	63.2621	36.6875	50.919	35.858	191.217	147.941
PTTG1IP	128.565	122.63	79.479	122.077	120.729	49.9329	65.3416	68.5832	61.9895	57.6394	45.9344	71.054	59.3823
ITGB2	1.08832	1.42171	0.436972	1.58973	1.03635	3.00125	10.2707	4.34682	7.36503	4.51928	3.05421	1.99008	2.45658
FAM207A	27.2677	17.9356	41.5039	31.5024	44.9282	18.0163	18.6847	21.9313	12.5264	20.8968	25.6569	35.6651	38.5869
ADARB1	9.5671	11.2216	5.26104	5.01336	4.93332	1.37678	2.90425	3.16516	2.6531	1.95074	0.58858	7.25324	4.674
POFUT2	57.9457	57.4518	24.5756	52.7137	45.9284	15.6414	24.9424	19.722	19.6569	16.3598	15.3641	29.6299	22.0819
YBEY	24.4955	22.2071	22.4749	16.9972	10.8345	16.2548	19.2025	18.8454	12.3732	17.4794	21.3428	38.8125	30.4053
PCNT	6.72355	5.007	2.36505	5.85062	5.14458	4.489	2.84598	2.08631	4.88178	2.29388	1.52107	1.70346	2.09469
DIP2A	18.4856	11.6197	4.63362	17.5978	15.4565	16.2852	13.6732	6.92184	19.8132	6.60285	3.81237	3.80293	4.43895
S100B	37.1779	74.6051	29.6833	18.0457	15.2085	8.67753	13.0966	13.9983	5.69076	11.1053	9.45955	19.3092	20.5477
PRMT2	28.0946	19.5127	18.2553	25.4063	14.4836	11.3467	9.0356	9.47366	12.7696	8.74063	8.13594	11.7849	12.216
CBR3	25.2065	25.0428	22.3155	36.7201	22.9422	74.7551	79.331	53.661	69.1644	61.1194	63.2206	63.319	55.9508
DOP1B	3.11979	1.58046	0.905626	2.58397	3.44721	2.50878	2.7712	1.95907	3.25895	1.85214	0.753696	0.863123	1.19502
MORC3	12.5266	10.6243	13.2703	13.255	23.0274	7.18898	4.2783	4.10466	5.20474	6.1072	5.12204	3.58758	3.36361
RIPPLY3	0.447263	0.378211	0.834429	0.932181	0.203547	4.63176	6.81869	4.22212	5.52037	4.88125	3.89556	0.6918	4.28393
TTC3	32.4494	19.8935	20.4067	17.1698	12.4711	9.3925	6.49008	8.39027	10.6787	6.066	4.61284	5.55576	4.95854
DYRK1A	45.0723	35.0449	19.073	35.8239	36.3996	18.3679	14.3121	15.4394	21.2303	14.3758	11.6097	9.09247	10.2469
PIK3R4	25.2765	19.1586	12.4931	26.1435	30.5443	12.0133	11.7907	10.4188	18.4268	8.67493	7.28607	6.85458	7.09146
COL6A5	1.24135	0.187985	0.131635	0.5725	1.21258	0.155234	0.525366	0.22398	0.206387	0.227341	0.109158	0.059364	0.037913
CAPN7	22.0706	11.801	13.4978	24.2377	21.4357	11.7446	7.69627	7.06206	11.9009	9.61509	9.6236	5.06702	6.11279
SH3BP5	40.6799	51.0264	20.4248	35.5299	20.1919	6.90075	19.2747	15.149	17.313	10.2655	7.06587	22.474	19.5828
EAF1	50.6688	44.7514	16.0789	72.9826	95.6813	76.7786	101.077	63.2056	91.9214	54.9397	40.9727	46.7101	53.1664
BTD	3.4004	2.8702	2.63498	4.38157	5.53553	1.6461	2.0233	1.19062	2.14121	1.29009	2.2516	1.30364	1.48623
ANKRD28	9.55439	4.93228	5.29493	8.79749	10.0017	6.55639	5.13908	4.29743	8.17341	4.61234	2.835	1.43644	1.79073
GALNT15	13.5076	25.6329	9.39016	5.04142	3.75658	0.848005	0.07766	0.585165	0.1555	0.457923	0.241844	2.55833	1.62687
PLCL2	6.92404	6.53456	3.62943	5.97433	3.77636	1.98679	3.55386	2.06677	3.40612	2.16366	1.29527	1.19491	1.39609
SATB1	29.6201	15.9868	14.3289	25.5762	25.1103	2.57916	2.8765	10.9838	1.68906	9.6505	0.820183	10.7716	8.19422
KCNH8	0.265225	0.132638	0.031898	0.146531	0.22472	0	0	0.014427	0	0	0	0.017948	0
EFHB	2.02209	1.29922	1.35784	1.8821	1.23518	1.33894	1.27113	1.69311	1.44517	1.76859	1.35296	1.70094	1.99694
KAT2B	50.9662	44.508	16.2147	34.7111	22.2028	22.6113	14.8106	14.9452	19.9741	13.0188	9.034	10.5568	9.7896
SGO1	0.82011	0.405255	0.212935	0.599442	0.89178	2.44679	2.2742	2.07107	4.01596	2.42964	4.14118	0.518274	0.888573
ZNF596	4.87404	4.24699	4.14429	3.91875	4.04987	1.31643	1.65787	1.6569	1.78648	1.96837	1.53312	2.60777	1.25353
ZSCAN23	2.56222	0.51053	1.60415	2.05971	1.76967	0.117829	0	0	0.142159	0.057429	0	0	0.052817
TMEM39B	16.2264	10.6529	10.9702	13.5824	14.6109	17.6405	15.6448	10.5973	22.9367	10.2613	10.5487	10.6008	13.4322
DOCK11	7.10267	5.96157	6.38269	4.73426	3.16256	11.6251	6.1437	6.71182	9.71964	7.02797	7.02149	3.31083	3.2475
LONRF3	4.83006	8.57246	0.888162	2.78736	6.05282	7.23201	6.9556	2.9029	5.54885	3.70458	1.6949	1.24207	1.90476
SOWAHD	0.372037	0.881876	0.18344	0.553105	0	2.09758	4.01136	2.96818	3.64507	1.43525	1.12689	1.71968	3.01932
UPF3B	17.0877	13.0513	9.85285	14.8208	12.3019	9.00904	4.99164	4.73391	9.66018	6.68404	5.23123	3.76007	5.49636
NDUFA1	147.058	146.048	128.098	146.317	157.31	275.578	288.214	302.09	129.517	325.707	371.632	312.831	260.924
THOC2	17.4799	11.0066	10.6929	18.0283	20.3863	16.4562	8.97291	6.89934	13.262	7.25018	5.61456	4.04606	3.80242
XIAP	15.2155	10.952	8.88977	13.0764	18.5449	12.6486	6.383	5.80951	9.04426	7.14442	4.64193	4.86008	4.51979
SH2D1A	0	0.106156	0.301337	0.193143	0.114076	0.697934	1.48958	1.22156	0.309683	5.29164	0.722198	0.189299	0.40552
SMARCA1	31.7575	26.8423	23.7312	24.6419	18.8005	3.03641	3.8045	9.72818	4.06661	4.64536	2.50162	11.0142	8.11801
OCRL	17.0133	10.4213	10.603	14.8821	13.1536	6.96028	5.39986	6.51761	9.70908	5.01995	4.46229	4.9619	4.96324
APLN	6.46547	8.73455	12.8636	11.5796	5.02323	0.644694	0.393831	7.32207	0.895939	1.14464	1.03488	16.911	12.5463
SASH3	0.737934	0.364553	0.472395	0.866837	0.19056	2.26945	4.31113	3.686	3.57949	3.31407	2.55939	0.830999	0.908653
ELF4	10.6807	4.29879	1.26481	5.76645	9.16024	8.13586	7.90657	3.67938	7.73728	3.39971	1.53953	1.86545	2.77058
AIFM1	40.2958	30.1004	19.9658	25.1003	30.2273	76.0634	51.7711	40.9377	63.9759	52.0257	47.2191	29.9617	41.4578
ZNF280C	2.46973	2.75015	1.72611	1.85717	1.59167	1.14651	0.685109	0.634856	0.859075	0.794094	0.684552	0.433823	0.685254
RBMX2	29.5272	20.1405	9.00903	15.9108	10.8095	10.1469	4.13938	3.1179	7.49944	4.38253	2.81812	6.85981	4.7808
ARHGAP36	0.457459	0.511693	0.683585	0.85858	0.246937	0.106442	0	0.356067	0	0	0	0	0
MBNL3	4.91606	1.70235	0.762215	0.994838	1.1857	1.07137	0.7886	0.616256	1.35322	0.368577	0.229265	0.236359	0.411839
CCDC160	1.83086	2.55263	3.19609	4.0259	1.75121	0.30501	0.36944	0.126863	0.252699	0.321705	0.408405	0.113953	0.08221
HPRT1	43.5682	35.627	57.3169	63.4267	89.7872	63.8941	82.5001	62.8296	77.1595	89.9274	109.889	26.1661	40.0029
bta-mir-450b	1.78065	1.93576	2.49674	1.24972	0.859937	0	0	0	0	0	0	0.201001	0
PABIR2	7.39333	4.65918	2.51468	8.32153	8.86455	10.9138	10.6986	8.13301	18.0309	9.90075	8.92919	3.31413	5.49113
SMIM10	6.40025	5.9457	3.48383	2.61567	0.806729	0.557266	1.25741	1.43926	0.936747	0.895145	0.285266	0.973865	0.663148
FGF13	1.59486	2.41683	2.45267	0.481226	0.941645	0.250849	0.17125	0.735796	0	0.224668	0.235932	0.19629	0.18055
MAMLD1	1.39306	1.23152	0.543106	0.849135	0.924968	0.174568	0.549795	0.300401	0.464237	0.151211	0.23911	0.179249	0.174715
HMGB3	6.09139	2.76955	3.6045	8.97557	7.07276	9.29691	8.23326	4.24943	10.1025	8.4777	10.0467	1.47515	2.53091
GABRE	7.52137	3.17493	2.98888	4.31341	2.15023	0.947404	0.690418	0.683946	0.690133	0.383149	0.368292	0.679446	0.732382
NSDHL	13.8297	10.1552	12.7073	18.076	42.54	33.5612	33.2444	41.0522	66.3221	40.3718	33.1214	21.4223	34.6504
ZNF185	52.039	23.3163	17.1024	80.3902	73.9075	161.726	127.079	64.0465	188.883	69.2878	70.0518	23.9859	50.0884
VBP1	50.4667	46.3622	40.2392	48.3725	60.4494	38.362	45.5168	42.3525	43.1619	56.692	61.5346	44.282	45.1611
F8	9.82219	6.20211	2.08641	3.70229	3.65286	1.60636	0.957299	1.18175	1.85024	1.39606	0.995619	0.850644	0.89284
ATP2B3	0.401436	0.053272	0.050744	0.090534	0.066671	0.021541	0	0	0	0.082712	0	0	0
CCNQ	11.7229	13.3641	8.16376	13.6142	12.1659	7.69938	9.1722	7.99744	8.26354	9.43835	8.85995	15.534	14.3128
PNCK	13.0133	5.49546	6.65436	4.29022	0.891603	7.35292	1.25363	19.0518	2.39584	8.55099	1.32504	58.0935	31.858
SLC6A8	24.5743	15.9298	6.33224	21.1254	32.5492	83.2119	91.5647	58.9832	118.611	52.2464	43.5684	73.6484	77.4269
IDH3G	122.143	98.6277	104.246	69.5475	55.9779	118.821	117.132	100.538	102.276	95.4202	73.1559	154.752	124.2
PDZD4	1.01831	0.873683	0.714102	0.411819	1.46737	0.31889	0.199466	0.267709	0.305709	0.130736	0.10776	0.23456	0.206619
RENBP	14.1255	11.2467	7.63066	12.5221	15.7524	24.9896	34.3471	22.1352	30.0338	21.1779	22.8899	35.3991	32.1846
TMEM187	1.56171	1.39604	0.958836	1.23453	0.667585	3.50378	3.02104	2.41635	3.84511	2.66724	2.154	2.53509	3.09392
FLNA	738.353	436.425	312.129	234.794	228.529	135.659	67.3987	834.922	92.2838	253.468	34.2424	2318.64	1077.33
GDI1	140.052	115.599	70.3417	114.023	112.483	45.927	50.7826	50.8106	52.936	38.658	28.6837	70.7185	67.2162
FAM50A	51.1907	38.3909	32.2592	50.9808	40.1643	22.8541	24.1368	20.7466	23.6731	19.0857	16.896	27.992	24.3325
PLXNA3	23.2469	9.30245	5.97084	20.3639	14.2447	12.421	9.0946	4.74481	10.1584	3.26364	1.67351	3.33078	4.10777
UBL4A	37.9948	30.9555	43.3649	34.9188	28.56	27.4231	47.3937	34.7162	24.7704	32.0532	36.3259	51.9428	40.5625
GPRASP2	5.10022	2.9043	2.91967	3.79285	2.84864	2.16531	1.86564	1.53966	1.46328	1.37635	1.562	1.21428	1.28719
BEX5	10.0233	8.39701	12.3864	18.9716	11.6097	0	0	0.816211	0.183247	0.286842	0	0.284152	0.100223
ARMCX3	43.7983	46.167	31.0791	35.6691	30.816	11.8804	11.7367	16.3588	10.0223	13.3316	8.47338	14.4482	11.1698
ARMCX4	2.20988	1.37271	0.53493	1.55644	0.919693	0.433256	0.761279	0.673113	0.866537	0.457464	0.288819	0.325753	0.290221
RPL36A	1094.18	1374.88	1147.28	1487.94	1251.22	1438.78	1332.13	1588.27	1022.03	1789.79	1978.43	1652.11	1677.82
BTK	0.595069	0.938351	0.375192	1.23542	0.608834	1.85336	2.2506	1.41711	0.808765	1.33637	1.5778	0.776619	0.446233
NOX1	1.47872	0.105957	0.406118	1.51632	0.43924	0.508581	0.158595	0	0.293361	0.221294	0.078252	0	0
BEX3	39.0003	40.6394	37.3237	36.8266	18.835	5.86736	9.49512	22.1119	6.85112	13.7243	11.0428	30.8404	21.75
MORF4L2	204.237	189.864	224.286	279.621	254.732	100.229	95.3678	129.203	91.4131	129.929	139.98	97.0769	111.387
PLP1	2.2516	5.64395	5.11944	0.73446	0.102947	0.120951	0.05233	0.299091	0	0.311722	0	0.084786	0.482413
RAB9B	1.01827	0.294757	1.73289	0.88489	0.495261	0.164585	0	0.069491	0	0.161374	0	0.51883	0.210676
TMSB15A	60.3789	40.791	59.1606	72.2671	33.4029	9.51145	9.58311	16.5107	4.4045	9.90044	10.2213	13.6142	9.2551
NRK	49.9123	23.2581	14.8568	2.87077	1.54728	0.365487	0	1.19245	0	0.79233	0	0.283786	0.191536
PWWP3B	4.64475	2.36124	3.44964	3.82954	3.32185	0.392104	0.235784	0.78087	0.476978	1.1813	0.09994	0.232911	0.034531
RADX	0	0.106723	0.052616	0.36368	0.04247	2.3871	2.51239	1.28029	0.241995	0.468821	0.517897	0.538773	0.032588
RNF128	32.929	17.1686	29.8312	62.3045	64.8252	16.4567	10.6444	10.9703	17.4153	14.0735	16.0302	4.31855	7.07811
DNAAF6	0.250523	0.124107	0.750358	0.170219	0.165387	0.83593	0.648398	0.948406	0.194758	1.30885	1.32221	3.84382	2.22348
FRMPD3	0.061737	0.095017	0	0.03184	0.096981	0	0	0	0	0	0	0	0
PRPS1	31.5191	28.9174	27.6201	30.0535	33.1807	8.95942	12.2129	12.705	8.04628	11.0107	12.1839	13.3319	12.1446
TSC22D3	112.788	117.143	28.112	45.0174	123.92	15.9945	54.7461	17.4893	19.9372	40.3909	11.5277	17.6895	27.2209
MID2	7.16748	5.46962	3.85617	6.9463	5.23896	6.14731	3.05745	3.02815	5.03017	1.72607	1.35515	2.65365	2.13087
VSIG1	0.169898	0.275119	0.086907	0	0	0.080957	0	0.070332	0	0	0.032076	0.982491	1.64957
COL4A6	33.9931	20.1369	10.0768	30.7998	19.8835	7.85232	6.12738	4.97489	6.9008	2.81989	0.872683	1.17743	1.63473
COL4A5	137.781	71.1976	72.8746	130.852	75.6322	35.3182	19.439	21.565	34.7775	15.0364	9.34115	6.82951	8.12092
CHRDL1	109.622	72.2923	37.5265	36.4771	19.0074	13.2145	15.3669	27.6112	9.25904	19.3126	8.27087	46.4035	30.8632
CAPN6	11.796	5.07571	11.4597	3.9137	0.837509	0.026893	0	0.235189	0	0.217103	0	0	0.050675
AMOT	6.95748	5.04104	6.17692	7.2218	3.67202	1.26176	1.31187	2.06432	1.83713	1.09719	0.682759	1.15433	1.00678
CHM	4.97521	3.76182	5.96628	5.56426	5.19646	3.27324	2.04597	1.7344	2.58454	2.35186	2.28166	1.62288	1.2119
POF1B	21.4506	12.6555	29.2574	44.0766	54.1477	73.3952	30.515	33.6829	45.7137	43.3336	16.9732	8.34263	16.5852
ZNF711	11.6671	6.27025	11.8555	12.15	10.0471	8.89231	2.08138	3.38752	6.32728	4.00228	2.55198	1.85812	1.55793
APOOL	15.9224	14.8789	19.9194	13.5527	10.6746	26.5006	20.2094	15.5395	22.9928	24.723	30.2363	12.5988	13.6654
RPS6KA6	18.3891	7.34829	7.95438	13.5691	7.29332	7.68428	1.89795	2.23113	3.26203	2.52682	1.70998	2.43901	2.55684
HMGN5	4.73492	3.45588	6.02452	3.86681	3.98061	6.75259	8.2982	5.48596	10.6003	11.4672	12.4694	3.41415	5.27998
BRWD3	4.76901	3.30577	2.89097	4.46388	9.53228	6.33377	4.46151	2.61748	5.70288	2.61548	1.35691	0.83649	1.61421
GPR174	0.124264	0	0.348379	0.118304	0.021232	2.10303	1.21338	0.611693	1.66248	1.19351	0.186486	0.141824	0.174415
P2RY10	0.377117	0	0.478675	0.326335	0.052352	1.85242	2.00093	1.01307	0.910421	1.95035	2.21236	0.664764	0.463817
LPAR4	0.849507	0.466445	0.564351	0.778276	0.262649	0.110821	0.322535	0.241235	0.079837	0.163662	0	0	0.070483
TAF9B	10.1799	5.86669	6.99642	7.41987	5.22307	3.9991	1.5419	1.41343	5.48794	2.57351	3.61192	1.87815	2.47689
ATP7A	8.39686	7.08619	4.35806	5.86865	8.03103	3.76056	2.42002	2.87107	3.31683	2.36232	1.58466	1.21422	1.27521
COX7B	129.899	128.117	104.507	98.9728	87.5846	253.719	263.094	281.671	227.289	354.801	356.305	262.173	274.288
ATRX	11.4232	7.93691	10.2303	9.84362	10.8319	6.14698	3.79024	3.71554	7.04899	3.44609	2.8552	2.40552	1.80657
NEXMIF	0.806607	0.401312	0.234987	0.493872	0.362657	0.182437	0.088819	0.219847	0.0559	0.09372	0	0.148402	0.118909
SLC16A2	4.65995	4.29041	5.46813	6.64191	2.37033	0.811736	1.56867	1.65165	1.35623	0.861531	0.682477	1.23231	1.27491
RPS4X	2713.3	2157.09	3839.62	2911.69	2303.85	1486.63	1141.01	1401.12	1011.59	1383.69	1569.53	1279.97	1178.53
ERCC6L	0.481709	0.378362	0.906498	0.74944	1.57994	1.59502	1.1817	0.954769	2.54071	1.90315	2.95321	0.22376	0.467308
PIN4	47.7491	53.4764	51.4744	60.2659	55.1275	53.2006	50.0231	56.2188	40.92	68.754	79.8762	80.8228	87.0796
NHSL2	4.29252	2.48305	1.14795	1.80079	1.25376	0.859968	0.90301	1.21582	1.31829	0.586654	0.115716	0.555395	0.386502
RTL5	29.225	32.2419	14.2102	16.0875	11.0012	2.75253	2.84102	5.56178	3.61062	3.10422	1.63267	10.3491	7.73027
OGT	77.4072	27.2165	43.1806	53.8033	41.1042	48.9976	18.1663	10.9642	23.5735	13.9828	13.7446	9.09017	9.79245
TAF1L	11.9352	7.38046	7.40265	11.149	11.5493	10.2208	4.04951	4.10999	9.63246	4.64072	3.80827	2.66127	2.69796
NLGN3	3.23038	2.82813	1.76553	1.98462	1.00914	0.507801	0.727159	0.876764	0.646281	0.697274	0.089362	0.680869	0.875906
MED12	19.2156	10.0763	5.8955	11.9847	11.4151	9.82351	6.24157	4.59537	9.45508	4.68062	2.67521	3.37272	3.8793
IL2RG	2.77867	4.86273	4.05218	2.81357	4.49554	7.00464	15.1345	9.66565	12.6639	13.0431	7.74434	3.49948	3.52852
GDPD2	0.423996	0.235833	0.130683	0.290202	0	10.4311	2.72827	2.51377	4.29912	3.06599	1.34934	1.17909	1.86779
KIF4A	1.26519	0.608451	0.980849	1.34021	1.52424	8.9822	6.90625	4.53376	11.9969	7.14534	9.75041	1.87086	2.55086
PDZD11	74.8141	60.3454	98.1982	76.9631	82.1371	123.035	95.8922	121.724	60.0349	149.726	129.384	90.9387	92.9583
DGAT2L6	0	0	0	0	0	0.219155	0.198974	0.107864	0.322053	0.334098	0.254697	0	0.039855
IGBP1	31.9468	24.0829	40.8402	34.3698	27.0837	64.3684	45.3771	52.8589	46.3852	47.1907	50.6	30.4733	35.799
OPHN1	5.18938	2.9556	2.03647	4.09703	4.15859	2.76215	1.857	1.54281	2.49253	1.53477	1.00021	0.884012	1.06819
AR	3.00442	2.02401	0.366368	1.32835	2.43838	3.24353	1.66477	0.696907	3.35653	1.29595	0.481186	0.201452	0.374791
EDA2R	0	0	0	0	0	0	0.592496	0	1.45222	1.31039	0.591668	0	0
JADE3	4.28977	3.15807	3.69173	2.85778	3.35976	0.748297	1.16466	1.29425	1.203	0.97422	0.806305	1.31621	1.23618
RGN	9.70752	8.54596	5.87528	6.16522	6.37859	0.437288	0.271961	2.52914	0.152191	1.39112	0.090282	2.69091	1.73003
ZNF41	3.02969	2.31346	1.99818	2.86404	2.16129	0.871751	0.525934	0.215747	0.634781	0.647501	0.192078	0.823215	0.591513
ARAF	67.005	57.7809	42.0046	57.2865	71.4752	39.3033	36.8182	44.6233	60.4037	41.5402	37.7586	81.9858	63.4566
CFP	4.7105	5.23315	1.57531	2.33525	2.82977	7.18192	15.269	7.65141	7.74186	8.19643	3.18759	4.08899	3.61245
UXT	54.0497	50.9012	91.7408	58.5835	50.8929	95.2418	106.871	122.888	55.614	125.269	132.292	71.9928	88.2762
CSNK1B	10.3165	5.83476	4.86548	6.9935	3.56904	4.07318	1.29215	1.71144	3.19254	2.14971	2.18548	1.92744	1.81728
ZNF81	0.778431	0.753183	0.35704	1.00965	1.44156	0.71413	0.660193	0.193417	0.751959	0.5071	0.038135	0.03429	0.20695
SLC38A5	4.27037	1.10215	4.07287	0.334287	0.4088	0.298465	1.38424	2.34588	0.351113	0.220868	0.86229	7.0934	4.95132
FTSJ1	25.3846	14.5841	9.94408	24.9149	25.9829	8.31188	6.74189	6.72851	10.2851	4.94807	4.99606	6.30932	6.18647
EBP	15.7324	10.3289	18.1048	22.9192	17.0995	30.4133	32.1059	28.4435	45.2695	32.8967	37.8872	22.7533	32.3301
RBM3	41.9436	40.4249	34.8961	46.3442	58.3605	24.4137	19.537	15.012	12.5776	18.4614	11.7231	26.4516	17.7601
WAS	1.75393	1.46066	0.338439	1.4266	2.25862	4.01698	7.91679	3.30163	4.63546	4.40667	2.14223	1.82544	1.88176
HDAC6	22.5339	9.79323	8.99149	14.1434	10.6012	22.5059	20.7414	10.6747	26.3083	13.099	9.50784	9.53657	9.8921
TIMM17B	75.1825	69.0444	81.3543	111.774	93.9173	78.6857	103.269	81.5076	58.9935	89.0579	102.039	131.682	142.36
PQBP1	29.9282	27.2784	17.0266	33.5673	36.5635	13.6918	14.7889	16.9162	19.9049	12.1898	12.8583	31.8706	25.4197
PIM2	4.43108	1.17216	1.15201	2.28146	1.34148	4.08111	4.25603	2.52743	4.61271	2.7504	3.11222	2.10587	2.85146
GPKOW	13.5919	14.4117	10.5209	14.9738	13.8199	16.1682	17.0832	13.2411	15.2325	12.7814	9.2435	19.7543	17.0754
MAGIX	4.09132	3.63259	5.61464	5.88993	2.07916	25.0536	24.6422	12.113	24.8587	18.9412	17.6822	14.5074	15.0517
PLP2	263.323	194.418	611.098	349.949	235.061	520.774	602.26	473.173	506.618	501.492	651.628	374.14	394.273
PRICKLE3	22.4899	12.9527	7.74144	24.4564	23.8464	39.3618	23.8644	18.0186	40.4543	12.8468	13.4822	18.8562	20.977
SYP	3.69816	3.642	3.12442	2.03043	1.19984	0.317389	0.365208	1.62809	0.281197	0.701315	0.150121	0.523337	0.550764
CCDC22	14.9862	12.1239	8.85417	11.3014	13.4278	13.9632	17.4952	13.025	19.7844	11.1336	9.45083	14.1269	14.6806
USP27X	1.87801	2.40536	0.942667	2.61295	1.99359	0.830733	0.733394	0.30868	0.89946	0.584638	0.950836	0.664845	0.773664
CLCN5	2.39748	1.53436	0.594197	2.34474	2.17123	1.2672	0.720543	0.875023	1.44857	0.432395	0.377787	0.190803	0.376949
CCNB3	1.10614	0.380393	0.584344	0.472818	0.438782	1.72273	1.2526	0.804423	1.59946	0.978285	1.2664	0.523588	0.642644
SHROOM4	12.4373	12.5626	2.14847	8.98328	7.31129	5.21047	4.7279	3.84949	6.63952	2.65329	1.26031	1.65576	2.61204
NUDT10	0.650242	0.779305	0.303498	0.893169	0.403603	0	0.054357	0	0	0.04679	0	0	0
NUDT11	0.730574	0.350671	0.654639	1.13383	1.06697	0	0	0	0	0.104051	0	0	0
GSPT2	10.2342	10.0445	9.22246	10.7959	9.07873	1.59689	2.27879	4.06677	1.93223	2.30731	1.78588	7.88079	4.08453
MAGED1	54.9994	33.7384	32.5261	37.7185	35.5011	16.4491	19.0989	19.0532	25.3617	16.0719	10.3912	16.861	14.4488
GPR173	2.7933	2.60737	1.5398	2.29171	1.18788	0.810244	0.99952	0.579486	0.375824	0.322242	0.138156	0.353988	0.325048
TSPYL2	28.6109	31.2348	18.3039	16.4119	11.4202	5.91043	4.87814	6.50684	5.67331	5.05113	3.4863	13.5854	11.1082
HUWE1	28.9468	17.7559	11.9592	29.9484	34.7077	20.9992	13.2858	9.34688	23.1751	8.06659	4.21548	4.44774	5.80201
WNK3	0.15737	0.060601	0.120308	0.306823	0.403962	0	0.017301	0	0	0	0.034187	0	0
FGD1	8.46624	5.54749	4.82569	5.94351	3.95433	2.6871	3.36464	2.18168	2.87377	2.63901	0.756011	3.93777	3.21617
GNL3L	63.0324	33.059	43.4438	57.5354	60.4823	52.6549	28.2355	21.9603	45.5395	22.0877	16.5895	20.6068	19.9474
MAGED2	78.3199	54.6431	93.9212	58.7397	41.9089	21.4648	19.8514	29.5154	19.3961	22.5929	18.5009	50.9836	34.4507
APEX2	7.25544	4.57013	4.10393	8.4412	7.71557	8.70902	9.95842	7.18511	16.4705	7.49421	6.56099	4.72522	6.85766
MAGEH1	20.285	17.9576	17.7768	21.2171	13.1194	6.2123	5.07602	8.30119	3.89762	6.79684	6.08943	10.0825	6.54892
RRAGB	8.55201	4.86529	6.9327	8.60067	6.86167	4.65067	3.20414	3.10484	2.34057	2.69487	1.40908	1.77326	2.01199
NBDY	43.6406	52.3617	42.7851	38.3375	41.4594	7.90885	18.0068	8.05208	9.38799	6.91458	6.65945	9.72671	9.24438
SPIN2	7.71887	4.30429	5.18545	7.75341	4.49691	2.39102	0.699862	1.14421	2.71528	2.1451	1.95785	1.74884	2.69915
VSIG4	1.97994	1.46684	1.39545	2.17865	0.195779	2.30675	4.45853	3.29493	2.59082	2.46357	1.91253	1.0272	1.07544
LAS1L	47.9726	32.0737	46.2913	52.7932	44.7693	22.9777	15.6347	18.6685	19.2499	18.8548	15.803	21.527	19.8837
AMER1	4.99097	3.45871	2.26186	4.84824	3.72704	6.59371	5.09311	3.67607	6.50425	2.19001	1.02151	1.43867	1.79419
ARHGEF9	6.43568	5.39611	1.68965	2.88376	3.12747	0.929618	1.12808	1.08953	1.35576	0.972991	0.441653	0.662648	0.584999
SPIN4	1.49797	1.95272	0.59614	1.10497	1.08241	0.10648	0	0.049748	0.272852	0	0.103055	0	0
KDM6A	15.222	9.79207	9.31406	14.2815	11.9597	8.75291	3.84116	3.71437	8.24333	4.51649	4.30958	3.29143	3.26306
MAOB	6.88859	3.99564	0.659913	0.707239	0.896008	9.55093	7.70214	7.31808	16.0471	16.2588	9.77255	8.47177	13.4808
MAOA	74.0251	51.7937	47.3415	45.5297	23.4893	231.314	142.526	148.997	199.322	147.905	135.585	53.781	96.5186
CASK	16.9851	13.2468	10.4841	16.8749	18.9681	7.77909	5.57241	7.21631	12.5904	6.6314	5.9121	3.45862	3.24067
USP9X	20.7209	11.7179	13.749	15.8482	19.1162	13.9967	9.53107	10.3559	15.6498	8.1115	6.19187	4.55803	4.74717
SRPX	49.7779	33.6326	20.766	25.6621	11.1201	9.8856	14.319	9.06006	17.251	7.88208	9.1781	4.37933	6.22665
CYBB	4.34183	2.33264	1.50048	5.8337	5.21482	5.11897	8.46466	7.27714	7.81801	4.82487	4.20789	2.81701	2.63069
TAB3	7.9916	5.6045	6.29577	8.51936	14.7725	12.1991	10.1874	6.40212	11.5342	5.8625	3.90859	2.55979	3.02807
TASL	0.167828	0.594059	0	0.673935	0.421609	0.79865	0.931328	0.871841	0.512083	1.25091	0.458797	0.415994	0.27191
PCYT1B	0.251323	0.194676	0.074708	0.175102	0	0.201566	0.456269	0.173824	0.915019	0	0.121809	0.12412	0.11577
PDK3	40.2847	23.086	36.7186	54.9444	44.3624	131.663	112.942	96.3828	71.5244	96.376	91.6691	43.2141	56.5681
ZFX	14.8747	11.6608	12.4554	13.6842	15.2496	8.61286	5.94849	4.46828	6.53881	6.62593	5.96046	3.79557	3.09986
KLHL15	8.40871	8.49388	3.83829	7.25089	6.7014	3.01754	2.83581	2.7407	2.52268	2.06776	1.21145	1.07201	1.55201
CXHXorf58	0.314437	0.227207	0.376801	0.242595	0.088735	1.68468	1.03697	1.23941	0.292324	0.236149	1.1073	1.86183	1.67973
APOO	7.61275	6.69583	11.0217	11.0754	15.2747	23.8748	17.2467	18.0258	21.5538	20.9059	29.0266	9.97817	12.3169
SMS	12.7027	15.9126	10.8577	11.6158	18.6994	18.3953	25.7189	23.5019	23.4524	21.4965	18.0157	19.114	21.1433
MBTPS2	10.0336	5.00069	6.42295	8.24282	6.85654	6.70075	4.41113	3.27564	5.12251	2.76925	3.06565	2.27871	2.3969
SMPX	25.1308	20.356	12.9681	4.60001	4.44882	4.12792	0.424082	78.4005	0	15.4713	0.731221	229.423	134.468
RPS6KA3	9.66515	5.6887	6.66489	9.93789	24.0477	11.4267	11.2213	7.6255	14.9289	8.39214	5.2053	2.31945	3.45632
MAP7D2	0.541074	0.073852	0.607813	0.461767	0.343453	0.035655	0	0.10583	0	0.05788	0	0	0
BCLAF3	7.86149	5.7542	4.94443	7.75779	5.73437	2.54655	2.30133	1.81847	2.83229	2.38673	2.23836	1.89704	1.95217
MAP3K15	1.89945	1.10216	1.69832	3.08699	1.30601	11.6281	2.8746	3.05463	7.64228	2.87906	5.1284	1.86356	2.08731
PDHA1	84.2116	52.1434	35.8675	51.7991	56.1104	103.597	73.485	64.3485	104.033	69.2148	64.6035	33.1976	35.6602
ADGRG2	0.89942	0.763007	0.461084	0.266344	0.502381	0	0	0.137587	0	0.111165	0	0.163823	0.208807
PHKA2	5.27399	4.07082	1.45234	2.53869	3.27596	1.03866	0.595548	0.578187	1.40864	0.944855	0.987861	1.61136	0.798965
PPEF1	3.72376	1.98519	3.54008	2.93327	1.67103	1.67764	0.92243	0.799274	1.41229	0.68029	0.811555	1.00668	0.389048
CDKL5	5.65308	3.07025	2.16203	3.75417	3.13598	1.41322	0.770882	0.722672	0.751852	0.562129	0.038421	0.682299	0.445094
SCML2	5.07939	3.48358	4.20303	3.86709	3.11505	0.532697	0.398426	0.853467	0.175855	0.343718	0.340825	0.568223	0.456136
NHS	2.99351	1.45905	0.330718	1.22181	1.96656	3.04709	2.19297	1.45508	3.02866	1.05442	0.495397	0.476735	0.388014
TXLNG	9.63432	9.16237	5.47119	8.22586	10.7176	9.02369	5.98493	4.68565	4.64437	3.71435	2.46141	2.00752	2.51306
CTPS2	17.6666	17.116	19.1604	17.2056	16.9147	8.08662	6.61724	7.64141	8.99724	7.81728	8.98101	9.91746	7.96587
S100G	12.8045	19.3527	2.36118	1.1635	0.748763	0.11957	0	0.384316	0	0.298666	0	0.755203	2.06783
ACE2	4.76506	4.04149	5.3554	8.43118	4.88395	0.056263	0.33341	0.217995	0.232812	0.149856	0	0.050509	0.040907
BMX	7.0517	7.23172	2.76357	4.9361	5.39992	1.30949	1.94663	2.77739	1.33764	2.25829	0.847556	0.807329	1.77394
PIR	7.82608	8.71019	4.46322	7.0515	2.76135	18.1119	20.2914	17.264	16.559	19.4751	19.1345	11.6086	11.6998
PIGA	7.01537	3.18348	2.70314	6.37734	7.86948	2.97438	2.27523	1.31185	2.19536	1.03893	1.08383	0.756753	0.846779
ASB11	17.187	11.7666	8.55997	14.9931	8.98628	3.91318	3.04214	1.73261	4.15113	2.5078	2.17708	1.6896	1.40455
GPM6B	46.3072	47.4916	18.2927	13.7405	8.41068	1.69495	1.94593	4.36669	1.37286	2.56821	0.852885	1.06407	1.98082
TLR8	0.163364	0.070506	0.137794	0.076499	0.211181	0.381261	1.79223	0.647164	0.332869	0.446849	0.063237	0.054646	0.176906
TLR7	0.327152	0.160349	0.161989	0.527695	0.452117	1.05209	2.03164	0.91811	0.990205	0.701874	0.634595	0.165311	0.285132
FRMPD4	0.290404	0.128936	0	0.098171	0.082933	0	0	0.021696	0	0	0	0	0
CLCN4	2.23447	1.60211	0.611185	2.0087	3.36215	0.111231	0.258179	0.238395	0.295659	0.087907	0.15718	0.01884	0
WWC3	14.2719	14.4539	4.33293	9.18504	17.8017	3.02598	6.94751	5.39472	7.08091	4.0815	1.88406	2.60091	3.62787
GPR143	2.24502	0.98953	0.96645	3.37038	5.02872	7.63966	3.50742	5.1145	7.41386	5.12453	4.27397	5.16817	4.61833
ANOS1	1.76446	0.818275	0.360597	1.38731	1.7575	0.379493	0.314726	0.683642	0.237415	0.146609	0	0.15746	0.443996
PNPLA4	5.86102	6.9407	8.00536	5.17172	4.09001	11.557	14.4253	8.46867	10.141	12.1328	13.3423	7.11219	8.42573
PRKX	8.95191	5.62403	2.76302	13.0431	17.1057	19.7149	26.1196	15.6411	35.7293	13.3646	7.4651	2.89661	9.77052
MXRA5	22.6271	5.43027	3.38454	30.2324	20.8518	3.32395	6.82781	3.16185	4.99216	2.37925	0.86602	1.08707	1.46323
ARSH	2.05477	2.95953	0.941063	2.19836	1.47222	0.69916	0.809664	0.55135	0.724565	0.424832	0.692182	0.720462	0.411785
ARSL	44.3734	15.9156	23.6273	39.6882	40.2373	5.6742	4.82574	3.03472	10.7263	4.4211	4.22595	3.62954	6.38075
ARSD	3.43459	3.37314	2.75218	1.85225	2.30571	0.412823	0.495175	0.392683	1.26151	0.519089	0	3.78972	2.2206
OCA2	2.55287	1.70403	1.10853	1.24433	1.83029	0.226757	0.075388	0.991787	0.009436	0.15433	0.070952	0.297211	0.534984
HERC2	13.1258	9.17611	4.85446	12.7045	12.6122	7.62364	5.29226	4.33638	8.14926	3.69854	1.74879	2.51471	3.01907
IMP4	37.0025	24.763	19.4708	36.0429	56.9537	36.9768	45.3083	36.6939	61.5957	38.6715	39.9143	31.5291	33.687
FAM168B	68.2482	49.8794	30.6683	63.4487	74.4078	28.6584	30.6358	28.9721	38.7022	29.0121	23.6477	26.2637	26.8739
AMMECR1L	13.3608	12.2517	7.08907	12.9543	16.4308	7.20944	8.0923	5.59626	7.64565	5.98211	5.2752	4.67793	4.30727
SFT2D3	12.0783	11.2454	15.6651	17.8801	12.0199	6.36412	7.62442	4.04368	8.30466	5.90841	4.77288	7.69686	6.11438
MAP3K2	7.36531	4.71995	3.62883	6.10921	11.3111	17.8807	8.78087	5.43674	12.8828	5.7412	3.45699	1.98485	1.89336
CYP27C1	7.25085	2.68379	2.41627	11.1187	10.368	0.1361	0.371311	0.155965	0.418788	0.410174	0.199019	0.014518	0.063436
NEMP2	7.1559	3.55052	3.18072	6.93323	7.62096	5.9762	2.84323	0.93071	2.53466	1.85778	0.711078	1.01409	1.26817
HIBCH	30.8209	22.5156	22.6689	25.1518	21.9588	71.0483	46.8509	47.2897	62.1506	66.165	63.3775	41.9806	39.0001
ORMDL1	24.6488	21.7049	27.5195	30.2232	28.5988	14.004	9.14959	10.2995	10.7767	12.2998	14.1826	8.16974	8.73285
COL5A2	222.145	144.007	78.1954	117.046	67.5143	31.4506	53.1934	45.9385	52.5993	31.691	14.9796	24.5829	21.8076
COL3A1	3113.64	1861.21	1135.77	1483.24	841.723	397.688	902.89	769.396	710.758	497.446	194.685	359.702	271.788
GULP1	8.35023	8.78099	9.73519	6.93513	4.08781	0.997654	1.13629	3.71839	1.27005	1.8923	1.12253	3.06911	1.73219
TFPI	3.55805	4.22575	5.48309	6.08051	1.78194	5.62726	8.1333	6.00617	11.6457	5.89482	11.9487	2.43274	2.73597
CALCRL	34.8431	35.6212	19.6418	24.4311	17.2507	10.367	11.8792	11.3497	10.4381	9.10106	7.20382	5.64588	6.23789
DUSP19	10.3913	7.18682	7.77893	9.53539	4.40111	4.76749	2.37352	3.37387	4.28717	3.75574	3.77689	3.42881	3.0011
DNAJC10	47.0768	36.471	47.6126	54.2194	46.1121	20.1803	19.3776	27.3492	19.5541	22.8633	18.9529	16.9329	16.2445
PDE1A	22.2744	16.9449	18.115	12.4361	3.76863	4.29847	5.09849	5.19196	3.64239	4.60452	5.05932	2.44501	2.47457
ITGA4	1.27212	1.82477	0.634381	1.93129	0.610739	0.876217	2.22427	0.672361	1.72785	0.877468	0.205089	0.041943	0.073124
CWC22	13.009	12.638	12.006	15.8366	19.5377	9.11904	5.59912	5.46375	9.33016	6.12162	7.13697	5.59938	4.85049
SESTD1	21.6413	21.8294	10.4317	13.2843	15.2062	7.77746	4.55736	7.18013	5.68271	7.30232	4.65251	8.96069	5.82181
CCDC141	1.05725	1.10405	0.903571	0.395764	0.241391	0.2027	0.240635	0.137667	0.242271	0.272569	0.121279	0.113648	0.128938
PLEKHA3	11.205	10.4375	7.61018	11.3271	12.7126	3.42643	3.08961	4.37958	3.77008	4.41984	2.41844	6.80897	5.04228
FKBP7	57.0953	41.4743	41.6104	28.0523	16.3485	7.61985	11.4858	18.6943	7.58951	14.0854	7.79753	27.6968	17.5089
OSBPL6	11.0271	10.1894	7.21138	8.15048	12.9229	1.93979	1.51305	3.95836	2.45162	2.33314	0.919693	5.10431	3.63192
AGPS	40.6174	28.6597	28.0652	37.599	38.0119	49.9371	35.4793	37.7575	42.8741	40.5755	52.8758	23.1604	25.6912
HOXD1	0.512211	1.02988	0.452173	1.20412	0.633261	0	0	0.259927	0	0.03827	0.075101	0.052895	0.177161
HOXD3	4.52953	2.17415	1.26623	1.962	0.848573	1.05653	1.10759	0.691302	1.23985	0.144694	0.24886	0.712879	0.591738
HOXD8	5.78764	7.39886	3.88037	5.35942	1.65526	0.555283	1.89478	1.74638	2.21784	1.66976	0.447763	1.14166	1.52145
LNPK	13.8831	11.6913	11.1119	15.652	13.3935	9.38226	6.70253	6.24596	7.97498	7.25582	6.41188	4.0175	4.98818
ATP5MC3	215.607	178.086	187.348	189.659	219.162	529.553	574.985	467.824	368.639	630.481	685.713	255.045	326.207
GPR155	4.95126	3.62593	3.52524	6.5237	5.63013	5.86822	3.3341	2.25536	4.3866	2.29661	1.18883	2.13262	1.16203
OLA1	35.4731	34.1077	32.8144	36.565	46.6936	24.8759	30.0374	33.7183	35.6554	37.1784	46.2976	36.2137	36.6179
ITGA6	57.1539	45.2287	17.4678	46.314	39.9519	60.1811	48.8245	37.8498	65.7072	39.3908	48.6002	12.4856	18.7046
SP5	5.5641	3.00416	1.0667	6.1613	2.64356	0.698839	3.2011	0.530091	0.888884	0.990105	0.589476	0.29864	0.692846
UBR3	26.4927	14.8764	13.6157	17.1756	20.4411	13.8501	7.42399	9.59671	11.9174	8.26346	7.31638	6.86428	5.48349
DHRS9	0.836044	1.82194	0.764691	3.07163	5.0115	0.087704	0.567066	0.130233	0	0.22992	0.110629	0.122095	0.480633
SPC25	1.68605	1.93103	0.612719	2.04991	2.20496	4.1159	3.86885	3.55252	5.37015	6.18171	11.5391	0.890463	3.10101
STK39	36.4184	17.2479	28.3797	40.2808	36.6109	1.59176	0.828867	3.51947	0.933847	1.86778	0.578342	4.90876	2.85336
SCN7A	22.2086	19.5661	20.3172	3.98641	3.42754	0.998589	0.079527	2.1818	0.039885	1.70408	0	1.15341	1.81022
SCN9A	0.764423	0.620679	0.566038	0.316707	0.348445	0.190019	0.024453	0.165303	0.136674	0	0	0.040288	0
TTC21B	12.3623	7.57507	9.38457	10.4361	8.91857	4.60976	2.44692	3.22022	3.03696	2.89357	3.09173	3.69088	2.49835
SCN3A	0.595106	0.262032	0.711717	0.807494	0.338267	0.33727	0.135983	0.135745	0.18158	0.157224	0.078109	0.095161	0.048241
COBLL1	10.3577	7.49865	1.67421	7.11071	20.731	4.90272	4.75411	3.91182	10.6015	3.77271	2.14829	0.847242	1.63007
FIGN	3.01095	1.18867	0.511642	0.263512	0.176302	0.25057	0.239853	0.14805	0.143253	0.044539	0.027504	0.164269	0.209721
IFIH1	2.83549	2.17574	1.65165	2.91949	8.6328	7.38142	7.48643	5.27093	7.66649	7.08741	3.93293	1.17183	1.34793
DPP4	1.5158	0.779173	0.414011	0.430309	0.38369	1.53714	1.41546	1.32725	1.53236	2.29753	0.936813	0.318813	0.188372
PSMD14	26.4842	20.0662	30.6785	34.0974	49.5027	46.5811	35.8212	43.3618	48.1807	48.7927	57.4232	23.7408	32.017
RBMS1	47.2886	43.0207	25.7245	30.967	42.4613	18.0544	16.0903	14.6085	22.0547	13.2928	11.5209	10.9572	9.98065
ITGB6	6.64507	3.28286	2.35042	7.24703	20.6712	5.78318	4.03027	2.88942	7.72297	2.90226	1.62338	0.401349	1.28391
PLA2R1	15.5344	6.39996	8.19434	19.76	13.7105	19.3952	7.79071	4.9945	10.8641	5.34128	4.63818	2.39289	2.54681
LY75	0.452828	0.223247	0.344278	0.611098	0.598199	3.44615	4.12492	2.45671	2.36408	5.32675	1.46632	0.418183	1.02403
CD302	22.5388	22.5581	17.9056	14.411	10.9659	8.49878	6.58707	6.71451	6.56267	6.26584	6.65723	5.58315	5.36909
BAZ2B	12.5413	8.71486	11.6807	14.5927	11.9236	7.89099	2.57242	3.15104	6.193	2.27976	2.12676	2.96541	2.39789
TANC1	31.3475	18.3467	8.78959	32.9241	25.7849	32.6665	17.1183	10.2733	32.0744	11.4836	6.90428	4.77611	6.40865
DAPL1	417.065	359.07	818.611	1139.21	601.257	1420.63	2058.54	1584.74	1050.62	2044.15	2870.15	923.416	1390.56
ACVR1	19.3631	17.5002	10.1598	14.7496	10.048	5.30165	5.55159	9.10707	7.83439	5.27625	5.35101	7.31797	6.43342
CYTIP	0.484958	0.433904	0.33896	0.458061	1.38895	3.79647	7.44501	2.04453	4.28357	3.66283	3.26645	0.965785	1.18222
GPD2	9.37238	4.98357	7.78646	14.3619	13.5507	4.72657	3.87173	2.81413	4.84866	3.03516	2.61359	0.696548	1.25991
NR4A2	5.75838	4.16696	1.33337	3.81304	3.10146	0.990003	0.856043	0.883555	0.961045	0.322324	0.335007	0.442462	0.563197
GALNT13	0.268405	0.40581	0.054411	0	0.285957	0	0	0	0	0	0	0	0
RPRM	0.67817	2.3541	0.425052	0.346618	0.311788	0	0	0	0	0	0	0.166413	0.075698
FMNL2	13.9507	11.0971	7.05276	10.5674	15.7358	26.6169	16.0245	17.2456	35.6991	15.3942	15.095	3.39766	6.84866
RIF1	8.54751	4.28411	5.39108	9.62585	12.788	9.16378	4.9131	3.05392	8.41807	3.57673	2.98113	1.30996	1.42503
TNFAIP6	2.28073	2.84224	1.91315	0.595629	1.71571	0.263362	0.115876	0.57602	0	0.983757	0.245526	0.885606	0.819447
RBM43	6.87714	6.16415	7.13442	5.4849	4.45849	2.43396	2.41669	2.7609	1.6728	2.27921	1.27908	2.35258	2.44516
RND3	31.5398	55.5626	41.856	32.4762	108.849	14.3515	17.8675	22.5557	13.7418	17.2846	15.648	29.2114	14.4276
MMADHC	67.9195	64.4517	94.639	75.388	98.1704	146.03	128.385	139.162	115.228	171.04	144.645	80.864	100.15
EPC2	21.7011	16.7509	15.7408	18.3997	16.318	4.16508	2.54143	3.71921	4.69521	3.85391	4.6099	4.50405	4.6518
MBD5	4.79149	2.59568	2.09446	2.40769	2.09021	2.34486	1.25647	1.87695	2.42113	1.11042	0.565396	1.04131	0.859661
ORC4	39.9619	31.01	32.0942	35.3432	32.5084	18.7579	14.8696	14.2086	14.2093	21.5767	17.5763	16.8763	15.3708
ACVR2A	25.1854	11.4252	17.8156	21.7575	17.3568	6.20973	3.05829	5.54446	3.80162	4.52238	3.65356	4.55226	4.28427
GTDC1	11.8542	7.9177	8.78489	10.7579	11.1691	2.51249	2.60057	3.20166	2.93104	2.52701	3.13117	2.00291	2.62901
ARHGAP15	1.78021	0.950499	1.19431	0.80887	0.722365	2.95437	4.16549	2.25097	2.90811	3.54933	2.39711	0.514143	1.62519
KYNU	2.12315	0.837187	2.15008	0.772524	0.138087	21.0486	7.09184	7.37396	13.1732	10.48	10.2032	3.72501	3.44272
SPOPL	9.53755	11.4174	6.03174	8.09566	8.80417	5.41829	4.32269	3.88887	3.62029	4.35888	2.91044	6.95803	4.45698
HNMT	6.15174	4.77584	5.8578	5.07554	1.27332	1.93853	1.15542	1.9812	0.955147	1.84882	3.09691	1.80592	1.09031
CXCR4	4.92527	3.05893	4.11346	5.74861	1.81969	7.69539	16.4968	6.67229	8.63316	14.6226	10.8463	4.26569	3.51268
CCNT2	35.4152	20.2524	24.3769	32.5581	27.7124	23.4149	10.3955	7.78651	14.1434	11.1456	9.71162	9.68356	6.83537
TMEM163	1.20937	1.10907	1.07742	1.26466	0.927244	0.625946	0.380444	0.482563	0.541985	0.18646	0.238714	0.228837	0.349666
NCKAP5	0.618417	0.542319	0.182668	0.631771	0.644776	0.116684	0.287944	0.141478	0.101981	0.113692	0.041805	0.062208	0.108409
GPR39	2.16146	0.757487	1.24102	2.19388	1.04383	5.33859	4.04085	5.45794	4.53053	3.29424	4.52597	3.10387	4.0861
DPP10	1.12229	2.00533	1.67944	0.224262	0.144744	0	0	0.165048	0	0.092245	0	0.068797	0
STEAP3	15.9396	9.49981	8.22256	5.79289	7.97793	23.7792	17.831	21.751	25.6285	18.4817	15.4483	32.7366	27.5046
C2H2orf76	13.4674	12.874	15.7039	15.6313	16.7456	8.92476	7.9505	7.01524	7.12168	12.7672	14.0218	16.8783	15.1568
DBI	264.623	267.492	142.022	179.341	98.0195	266.347	256.428	295.941	216.438	303.214	378.625	220.235	268.085
EPB41L5	8.59897	7.9408	5.74526	14.0732	14.4367	16.9886	13.491	13.4524	15.3337	13.3537	11.8213	4.42548	7.95569
GLI2	4.3011	1.86252	0.965516	2.87051	1.34908	0.421481	0.70003	0.420255	0.481659	0.313885	0.075384	0.520146	0.804185
TFCP2L1	9.68499	5.73348	0.690866	9.28945	39.5247	4.80029	5.23207	1.34917	4.30416	2.41797	1.4784	0.469153	1.07451
GLS	37.9074	25.3816	26.6002	35.1058	38.1755	23.7319	16.0146	14.0252	19.2351	13.3476	9.9295	14.0269	10.1275
SLC39A10	16.8091	11.9305	16.8457	20.5971	24.5876	6.35265	6.87964	6.12662	6.02854	5.66061	5.44277	3.58396	3.38198
STK17B	7.33463	6.23627	5.85229	7.05026	6.42973	16.6495	14.42	7.84071	14.0161	8.70826	7.91234	3.52062	3.7098
HECW2	23.2521	11.9588	4.99077	23.4154	31.0783	22.9045	9.8488	6.24687	24.5268	7.33256	5.92863	1.73357	3.71024
GTF3C3	14.7935	9.2223	11.0946	18.0714	18.3242	11.8765	6.73598	5.82564	9.02654	6.0086	6.04405	3.38069	3.40696
SF3B1	179.433	121.073	125.48	164.154	132.92	85.4565	50.6278	47.8829	71.0375	53.6103	40.2287	41.1001	34.1102
HSPD1	176.545	128.765	121.092	183.972	320.717	213.732	183.4	212.798	276.211	258.024	299.635	101.73	124.382
HSPE1	481.024	502.952	333.159	524.229	668.395	691.336	737.078	856.74	668.049	1137.15	1487.09	689.242	661.632
RFTN2	23.4966	23.9066	16.7834	13.3	6.583	3.50289	4.78024	4.96966	3.47986	5.74635	3.07776	5.11966	4.86495
MARS2	5.63763	4.37325	2.91287	6.54643	15.1641	9.51104	12.3434	10.1454	9.29716	8.68134	8.03019	5.16461	4.75866
PLCL1	6.69801	6.22245	3.28074	2.61747	1.07156	0.853296	0.872525	1.54609	0.89584	0.971527	0.455089	1.43545	1.0274
SATB2	0.086107	0.133057	0	0.061743	0.038593	0.272292	0.183572	0.144976	0.252096	0.125082	0.070719	0.106031	0.123721
MAIP1	14.9739	9.81225	8.74747	13.3309	15.718	15.3716	14.7628	10.8038	20.4584	16.1964	13.8046	9.54795	9.74589
SPATS2L	104.186	87.5707	67.8532	95.759	73.7585	21.5239	15.4282	23.1993	25.8938	17.9541	17.8043	20.4555	18.2542
SGO2	5.01766	2.98876	4.24036	4.00613	3.88805	7.95244	5.99894	3.75125	16.0163	5.79371	6.19088	1.61418	2.23307
AOX4	7.31913	0.80498	3.7116	10.8834	3.92266	0.979985	0.011239	0.2663	4.64864	0.288649	0.139045	0	0.487222
CLK1	157.574	96.6313	155.087	184.697	62.931	83.7238	19.003	36.031	51.4515	49.8737	41.5932	49.405	60.224
PPIL3	12.9514	14.262	14.9342	17.0008	16.8751	15.4423	14.5579	11.8616	15.9956	23.084	28.6372	12.9026	18.5078
FAM126B	10.7844	6.01309	5.63932	6.68385	11.9118	22.1292	12.928	12.8042	14.5749	10.5203	7.83492	7.24806	6.80774
NDUFB3	116.19	139.793	87.0949	101.262	85.1946	306.927	256.717	242.881	175.521	289.459	330.979	237.938	261.843
CASP8	7.68436	8.12548	9.14398	11.4064	11.6281	16.177	11.8803	8.80573	12.0327	14.6586	14.2374	5.85692	7.37556
TMEM237	7.7605	7.42707	5.77881	5.8182	3.07623	2.26041	0.986778	2.20609	1.08663	2.18254	1.84686	3.57848	3.17683
FZD7	24.062	15.2787	9.67347	11.7232	16.6661	4.18197	3.24861	10.2475	3.68205	3.39931	1.70718	11.8093	8.84461
SUMO1	31.1781	31.271	25.4656	48.0965	38.6925	32.2397	33.3008	35.5282	24.4078	35.3341	41.0266	43.024	40.6255
FAM117B	14.1811	5.60134	3.46747	15.2725	11.6471	19.9332	15.7743	9.42689	24.8177	9.93484	6.09721	2.17055	3.69328
NBEAL1	5.42527	2.97949	2.6754	4.37025	4.49724	5.99396	2.34309	2.08157	4.35967	1.95648	0.93425	0.870314	1.12834
RAPH1	2.3255	2.72452	0.059159	1.06581	2.00526	2.83201	1.48873	0.905883	2.3685	1.101	0.247428	0.424602	0.330123
CD28	0.199008	0	0	0	0	0.299426	1.02914	0	0.532847	0.286799	0.140395	0	0.090389
CTLA4	0	0	0	0	0	0.293617	1.32762	0.653648	1.15649	0.288529	0.316957	0	0.051618
ICOS	0.050329	0.08473	0	0.088694	0.294612	4.56049	5.27607	2.13006	5.56922	3.3241	2.14685	0.246194	1.0867
PARD3B	4.34717	3.81589	2.08926	3.18074	3.96128	1.5259	1.32591	2.24902	1.36282	1.00432	0.331298	1.44237	1.01626
INO80D	3.98259	1.55502	1.07159	1.71228	2.12185	3.17044	1.3095	0.474949	2.05144	0.903564	0.341505	0.444293	0.280586
NDUFS1	62.18	34.3655	40.1981	47.8343	45.456	151.951	86.4728	79.419	108.519	106.347	107.564	48.0904	52.4797
ADAM23	3.72986	5.64129	4.48351	1.38072	1.41834	0.350998	0.757353	1.03062	0.863137	1.42077	0.382207	0.677006	0.347321
CREB1	12.6713	9.54161	9.18497	11.8623	10.8295	5.60386	6.00501	4.04026	4.30119	3.20723	2.62283	4.04307	3.39939
FZD5	1.71666	0.979521	0.351556	2.29243	2.91072	3.4077	5.52698	1.70386	4.5591	1.50443	0.823107	0.287782	1.59827
IDH1	168.202	144.724	67.2155	96.0933	55.5581	358.496	202.536	216.608	157.313	223.566	273.216	125.921	143.566
KANSL1L	14.3791	10.4303	6.90405	12.3699	7.59304	6.40925	3.74336	3.52681	6.07951	3.68514	3.62708	3.75351	2.92731
IKZF2	10.7442	2.87806	4.78118	12.0909	17.177	0.138013	0.355487	0.650515	0.452202	0.267814	0.134688	0.028687	0.245144
BARD1	1.45957	0.969165	1.08968	1.70805	1.73904	2.01435	1.58266	1.3329	2.76589	1.55582	2.1026	0.356288	0.561228
ABCA12	0.313402	0.292539	0.313035	1.04716	5.27779	0.081231	0.035805	0	0.366639	0	0.009194	0	0.060219
ATIC	96.9829	59.1379	58.9023	62.3609	69.1419	38.3084	27.3647	36.5799	33.062	35.0838	30.9493	40.8235	31.4634
PECR	38.995	29.9151	42.1175	45.6584	27.9216	98.7926	69.0561	64.241	72.4935	97.4265	82.5193	40.0384	46.6271
IGFBP2	286.773	143.301	213.725	474.835	332.229	5.55046	5.13848	4.72668	18.2117	9.91473	15.3663	17.2928	6.83326
RUFY4	0.506612	0.188361	0.773531	0.567731	0.84389	0.147644	0	0	0.095036	0.035947	0.103366	0	0
CXCR2	4.5117	4.42721	9.68425	12.2591	16.1192	0.608498	1.1216	0.314823	1.91912	0.307914	0.565773	0.089966	0.471621
ARPC2	169.558	159.474	199.096	222.756	280.688	318.008	346.613	283.002	320.156	341.976	296.147	220.195	236.401
GPBAR1	0.224026	0.533828	0.481755	0.800302	0.946774	1.48254	4.65087	3.64462	3.19614	2.30959	1.07129	1.67251	2.56711
SLC11A1	2.21384	1.89561	0.251929	0.799305	0.687625	0.711172	2.20215	0.512192	0.566344	0.772818	0.211451	0.165511	0.251039
PLCD4	1.9822	0.570294	0.701879	0.906478	0.833191	0.317324	0.582211	0.44099	0.279058	0.188805	0.117584	0.781539	0.570537
BCS1L	10.6313	6.25912	13.3306	13.9216	16.9692	15.2207	16.5219	17.3599	21.1173	17.7051	21.1909	21.3235	22.3919
PRKAG3	0.609502	0.393641	0.361464	0.267127	0.183295	0.026131	0.116034	0	0.157002	0	0.060173	0.395542	0.049282
WNT6	3.27986	2.89365	3.69126	7.62106	2.08586	12.7499	12.4644	7.49314	13.8435	6.06755	4.10397	3.47472	4.82557
WNT10A	4.78678	1.29388	5.2553	14.4122	4.46705	15.9649	9.01922	6.92083	16.2708	5.87634	6.68934	4.99572	6.65355
SLC23A3	0.319941	0.259325	0.141633	0.338562	0.158963	0.689081	0.369419	0.258937	0.522767	0.455852	0.121137	0.170097	0.088356
ABCB6	21.957	14.9899	7.8913	16.9193	13.4161	39.1219	35.5146	21.56	45.0747	25.501	26.5301	23.7992	25.3093
STK16	30.5791	26.0412	27.0698	32.0565	35.3939	29.7974	39.0562	38.057	32.9711	35.4962	28.9786	37.2782	38.354
TUBA4A	53.0674	45.9599	102.257	232.186	369.165	288.692	386.971	242.365	426.336	288.232	285.927	216.595	320.087
TUBA1D	10.8107	6.5153	16.023	16.2477	12.6311	33.0645	22.2915	56.1482	25.3454	36.5321	16.5907	190.043	128.803
RESP18	0.291782	1.00277	1.92291	0.501094	0.260518	0.125072	0	1.17977	0	0	0	0	0
DNPEP	45.1474	32.3927	31.2678	39.96	49.9147	31.9704	37.3002	30.1606	34.5713	25.765	27.5013	48.434	47.5326
DES	1887.35	1609.52	3080.5	966.978	338.4	648.205	11.6919	6748.52	30.8879	1798.17	161.23	24383.4	10271.9
CHPF	57.3413	39.967	19.2589	35.6838	23.8468	6.3744	15.4178	17.7439	10.2831	6.8178	4.58392	25.9181	18.7451
TMEM198	2.38643	1.92197	0.788852	1.37192	1.00393	0.247381	0.248012	0.429748	0.467962	0.131519	0.109482	1.77607	0.973966
OBSL1	31.2045	16.9728	10.5744	21.3963	14.0803	2.06109	2.37891	4.47571	2.00542	1.71676	0.792991	9.72866	5.72405
SLC4A3	4.54979	2.20367	1.56021	1.31239	0.615079	0.491543	0.296455	1.04659	0.204402	0.583951	0.085386	3.24439	2.02388
EPHA4	25.1079	8.05707	14.0206	30.0288	29.163	7.21399	3.28713	2.88373	7.49453	2.38822	1.7278	1.03146	1.63387
SGPP2	1.14171	0.584417	0.464083	2.37024	2.56593	5.17469	3.93472	2.22058	5.72726	1.99871	2.90066	0.663074	0.898764
MOGAT1	0.070788	0	0	0.033308	0	0.052526	0.360162	0.051114	0.530157	0.139539	0	0.128585	0.041451
KCNE4	19.7467	7.39968	33.6576	18.426	17.2125	3.55548	2.2288	3.93626	2.21646	4.58386	4.44019	11.8514	9.30688
SCG2	13.0434	10.6916	15.1105	4.53777	5.60367	0.2724	0	10.1263	0	1.6794	0	0.133263	0.262091
MRPL44	22.4053	22.9839	26.1438	28.1462	38.7046	34.3882	33.9902	35.4173	25.2885	43.2545	45.6903	20.7724	21.9246
NYAP2	0	0.021435	0	0.209561	0	3.81659	1.79476	2.15221	4.31553	1.23698	0.993852	0.504266	0.771352
IRS1	12.1263	7.16332	2.6686	13.3592	15.457	3.99877	4.8918	2.99022	4.64954	2.53245	1.40316	1.69227	2.05814
RHBDD1	12.9879	10.4026	9.7326	17.135	26.1294	6.19817	7.38205	7.68973	8.6943	4.9799	5.89082	6.41839	5.02469
CD24	39.9641	17.4733	103.874	59.5164	32.8314	14.2334	2.2737	6.05939	3.57061	7.48088	1.47498	4.45594	4.25811
SLC16A14	2.41723	2.54759	0.537707	2.30251	1.66366	0	0.437728	0.053336	0.693547	0.388239	0.253133	0.108533	0.039985
SP110	3.801	2.47389	1.77219	3.01893	3.90666	4.27949	3.22408	2.25987	7.07806	3.36475	2.39175	1.45054	1.76322
GPR55	0.41008	0	0	0	0	0.965627	1.21013	0.078075	1.65666	0.275804	0.35667	0	0.058774
NPPC	1.88791	3.31771	1.09324	2.13088	0.898117	0.16563	0.138595	0.451112	0.082949	0.732721	0.171587	0.256158	0.08823
PHC2	35.5009	40.3091	19.0636	30.8566	36.5219	12.5056	18.097	18.3785	19.0368	14.9568	10.8583	30.5108	25.811
ZNF362	17.9607	12.3226	5.09166	17.6372	7.28607	1.56381	2.33479	3.33099	2.88724	2.14737	0.825446	5.73091	3.2982
AZIN2	8.49524	2.50894	2.78593	6.42422	7.08771	2.20767	1.42734	0.944273	1.85825	1.00531	0.510877	0.535212	1.17323
AK2	254.773	166.806	299.325	381.059	344.539	868.346	779.058	597.933	643.997	668.626	888.64	355.044	516.777
TMEM54	10.4128	12.4048	19.5908	32.7314	39.4956	31.1852	42.8013	21.9918	35.5368	28.6102	21.887	18.4168	36.7064
FNDC5	7.65489	4.36996	5.14045	8.5588	2.70112	2.83431	7.17029	10.8353	4.2936	4.70778	3.04735	20.7765	9.89258
RBBP4	133.446	111.687	120.641	119.707	120.326	64.8282	52.0119	64.4885	55.4865	60.9905	67.9855	63.1756	65.9169
ZBTB8OS	29.6744	28.8809	27.595	45.0309	36.4042	37.0905	32.8796	44.1017	30.8164	47.8676	46.9659	30.0713	34.951
ZBTB8A	12.4933	10.448	8.32462	11.1469	11.5788	6.34664	2.46332	2.44544	3.28765	3.91483	4.18128	1.6863	2.19778
MARCKSL1	84.2249	73.82	73.571	162.244	226.857	15.8286	20.5085	24.0341	21.4258	17.1153	8.17328	11.9812	16.2828
HDAC1	109.131	86.7182	140.48	171.837	140.548	219.586	167.613	145.947	151.275	165.368	184.538	106.156	116.896
FAM167B	11.6606	8.92296	12.0022	9.10455	3.35736	0.917804	3.65008	1.96113	3.53355	1.69835	0.630064	1.19769	0.608367
ADGRB2	2.79863	0.96134	0.892006	1.1262	0.771868	0.475093	0.463995	0.544951	0.437612	0.395147	0.103059	0.360606	0.250754
COL16A1	42.3702	22.4485	15.1054	44.0139	33.3749	12.8927	12.402	7.71189	10.2434	5.56604	2.45527	6.1794	5.17054
HCRTR1	15.1406	11.7014	0.288438	0.939678	0.420453	0.191695	0.157346	0.28464	0.394165	0.247696	0	0.913959	0.253186
TINAGL1	150.847	186.139	8.199	22.9987	13.8738	21.1177	26.6517	46.0647	30.7906	29.2723	17.4845	131.46	69.068
SNRNP40	40.8488	28.4118	24.8062	38.8975	30.1083	18.9909	15.5604	14.3386	19.3892	16.0268	17.7497	13.1188	14.7209
NKAIN1	6.26671	3.68431	3.70138	3.85695	1.01628	0.495473	0.945433	1.02885	0.39504	0.4757	0.505522	1.73571	0.884563
PUM1	47.0552	36.616	28.07	45.1487	46.6783	20.7602	18.71	17.2754	26.8697	16.3323	13.6038	12.3264	14.4194
LAPTM5	18.6457	14.5201	15.0336	18.4435	9.45148	36.2242	104.28	54.716	58.7621	53.1373	44.8675	20.491	27.9964
MECR	16.6094	12.6877	5.48581	17.4582	21.9606	20.7759	24.3949	13.7839	27.8686	15.5537	12.1868	20.365	20.8253
EPB41	36.7314	21.936	12.1291	38.3243	40.6178	23.478	22.7094	15.1861	28.5197	11.5561	7.35988	8.42896	9.05132
GMEB1	13.1815	7.84856	6.91925	9.1219	10.8904	6.28469	5.58665	2.76278	6.3623	3.67618	3.27322	2.58648	2.98588
PHACTR4	19.859	12.4454	9.5445	18.9376	17.2456	10.9084	7.28988	6.24815	11.521	5.93874	4.67956	3.90202	5.37717
SESN2	8.17491	3.84961	1.63753	5.32649	43.461	3.12942	3.09578	2.46788	4.89319	1.94666	0.941477	2.9278	3.83091
ATP5IF1	360.758	355.034	250.447	345.581	349.663	618.448	746.345	589.726	508.629	713.633	742.447	537.888	540.523
DNAJC8	46.0871	44.7146	34.4775	64.3724	55.8413	23.7529	21.8408	24.8492	28.6968	20.9668	17.8362	38.8282	35.4046
IFI6	16.452	21.6723	32.7745	8.20043	11.7829	40.49	132.241	119.884	34.0473	67.6367	24.9605	35.9326	11.764
CD164L2	1.02958	0.389754	0.124613	0.661741	1.21388	1.52653	2.45581	0.341182	1.63596	1.2422	0.579742	0.527611	0.805758
TENT5B	18.1574	22.0904	11.0859	23.8321	36.5672	30.4064	24.8868	41.5964	32.3673	34.5497	14.9305	91.9163	90.1283
TRNP1	14.077	13.5309	5.92722	4.58898	4.37599	1.19314	1.98879	3.52486	1.78248	3.22263	1.40506	5.94492	6.10965
NUDC	135.588	143.503	108.408	153.236	194.092	54.9223	71.2964	67.7289	71.6789	59.7915	47.4789	185.392	149.689
ARID1A	30.5323	16.9868	7.90776	31.246	32.0763	18.323	14.0264	9.22306	19.24	8.03884	4.32809	5.68681	6.9968
RPS6KA1	6.84621	4.066	3.68599	9.33168	10.7308	14.819	22.8298	13.8714	25.5124	11.6598	9.18619	5.72928	10.1642
ZNF683	0	0.057153	0	0.221779	0.03661	0.447024	0.834579	0.636812	1.67542	0.396764	0.071242	0.323876	0.282099
CRYBG2	6.5925	3.25562	3.31879	13.7669	20.6449	5.81119	6.95664	3.84867	6.73504	4.96275	2.43692	2.09144	3.84043
UBXN11	3.6324	2.47092	2.41761	1.84987	2.28767	3.27808	3.23436	2.19713	2.98612	2.08938	2.48094	8.07209	5.07845
SH3BGRL3	349.314	309.635	162.367	321.12	346.809	213.174	359.508	312.932	444.903	257.181	219.407	348.371	316.683
CEP85	4.50685	2.54596	2.6039	3.84698	3.15264	6.01295	4.23814	3.01713	4.47133	2.53152	1.68259	2.49756	4.06277
PDIK1L	7.80968	5.39972	5.82966	10.5706	10.1086	4.74131	3.06021	2.88697	4.07582	3.03634	3.76864	2.73112	2.80174
EXTL1	9.57453	9.04701	0.173889	0.804056	0.318104	0.426209	0.18749	0.393576	0.496769	0.099575	0.056143	0.29162	0.290634
PAFAH2	9.84211	6.99906	5.49676	16.2952	13.5514	48.4575	30.8742	26.4409	30.8669	30.5453	34.5202	13.453	24.3029
SELENON	48.9164	40.6542	13.3085	38.328	39.7028	10.6339	14.2125	15.6621	16.6685	9.51655	4.69799	22.5609	15.3719
MACO1	26.3512	24.2604	19.1835	23.1893	31.8355	14.9247	15.7704	12.5891	17.0595	12.0676	12.4239	10.4511	11.2825
SYF2	49.0145	61.8032	40.4548	63.271	42.1841	30.4744	28.7318	32.0026	20.8813	31.4536	38.7876	57.6471	49.1749
RUNX3	0.412191	0.086078	0.045979	0.889957	0.724843	2.83528	7.71597	2.53481	6.68862	1.77739	1.82506	1.29004	2.32739
NCMAP	7.25039	2.99427	3.17445	7.50837	1.97832	4.86814	3.04365	1.46304	3.06175	1.64565	0.214803	0.776979	0.984243
RCAN3	4.43006	3.46874	4.82295	10.2278	5.27651	9.23322	9.61121	7.34994	16.5803	9.50304	10.263	4.02742	6.53475
GRHL3	33.1586	17.9517	19.9462	59.9625	88.8923	23.3209	27.7683	14.7941	39.532	11.9691	9.02598	6.35782	13.9809
IFNLR1	1.38992	1.20933	1.05478	3.91461	7.03356	7.25766	6.57618	6.31694	9.19675	3.19588	1.36248	1.11662	3.3821
IL22RA1	0.139419	0.118558	0.116803	0.150769	2.09914	1.54527	2.75999	1.52799	3.90606	1.09865	0.509594	0.438985	2.50203
FUCA1	71.8695	43.5797	57.1182	88.7976	44.4582	109.367	103.676	72.5544	77.2761	67.9314	86.0511	40.2139	45.0969
HMGCL	47.7853	31.0136	49.4209	68.9694	59.262	333.738	377.927	269.682	349.665	301.82	304.545	259.59	259.285
ID3	74.8264	133.303	135.381	127.353	93.6849	26.7705	44.3716	40.1705	27.1955	30.0781	28.19	41.1071	33.6311
E2F2	0.256051	0.194823	0.027138	0.785869	1.87591	2.72303	2.51412	1.52957	5.28913	2.87906	1.84973	0.393334	1.47392
LACTBL1	1.56931	0.334402	0.197653	1.10857	0.624648	0	0.282545	0.11327	0.068898	0	0	0	0
EPHB2	10.2452	5.09776	7.21267	13.8981	20.3414	3.80694	6.46128	4.65071	9.5598	3.50974	3.71901	2.24481	3.33958
C1QB	23.4777	24.4275	16.67	11.2543	6.71537	49.8279	176.685	110.025	77.1546	61.0753	28.5524	41.0018	35.4716
C1QC	24.861	34.6162	19.7699	10.9641	6.1196	57.9465	210.925	120.722	84.1162	62.7075	32.2728	52.2935	43.425
C1QA	22.8507	37.6536	17.3437	9.19116	5.11437	55.0441	147.077	98.2404	51.0753	62.1848	25.3797	39.2571	32.2399
ZBTB40	14.2484	8.24351	3.37026	12.2044	11.3622	29.2679	13.23	7.73055	21.4163	7.19421	5.6344	7.52661	6.9307
bta-mir-2284u	3.126	0.553075	0.589278	0.644692	0.262156	10.0529	1.66448	0.731937	3.21922	1.76058	0.279394	1.20601	0.523602
WNT4	7.66002	2.33134	2.27312	9.70284	6.80472	0.571315	1.05374	0.316904	1.51819	0.331225	0.485382	0.178682	0.306965
CELA3B	0	0	0	0.334894	0.097605	0.162745	0.404701	0	0	0.147847	0.367459	1.84952	0
RAP1GAP	3.72693	2.20656	1.56998	3.31175	8.24907	5.2535	7.09736	4.18941	10.4596	4.98182	2.11962	3.11723	3.8679
ALPL	4.83685	8.62689	0.471683	2.7241	8.57202	36.8619	32.848	35.9093	50.855	40.288	9.46012	14.23	36.4677
HP1BP3	61.4574	50.8199	45.1176	55.5868	43.7535	24.7037	19.7297	24.321	29.2834	20.0253	18.5193	35.7608	25.1474
DDOST	125.069	94.2453	90.9414	139.284	158.557	68.6961	62.4433	68.424	80.5112	62.1421	57.9612	49.4139	71.1589
PINK1	53.3288	44.2986	25.8919	29.855	40.3331	38.2719	43.828	52.0891	61.5664	42.9391	40.0657	76.3331	67.25
CDA	0.210482	0.232387	0.367159	0.192697	5.28838	36.5029	29.3696	23.1951	57.4376	24.7025	24.2735	15.0815	21.2445
MUL1	20.8991	21.6558	13.5542	24.6442	26.5284	21.0406	30.4604	21.6978	29.9274	22.5045	18.4636	35.3718	29.9572
CAMK2N1	27.8927	20.2366	14.893	18.1844	13.614	6.28242	6.68195	7.77805	5.11141	4.96286	2.85812	5.09014	5.57456
PLA2G2D4	2.21306	6.37214	2.18963	2.8023	0.931069	4.46543	30.9993	6.68812	4.42738	2.17849	4.28285	0.571266	1.50622
PLA2G2D1	1.83328	1.12839	0.488624	3.54962	0.619907	3.43743	20.5207	8.26384	12.3147	1.48583	2.32439	0.914777	0.488547
PLA2G5	0.239692	0.079655	0	0	0.316681	0.17964	2.43943	0.402625	0.581089	0.793268	0.09943	0	0.577564
PLA2G2A	0	0	0	0	0	0.180442	0.369798	0.514377	0.599306	0.155734	0	0	0.447562
CAPZB	145.548	140.832	87.2823	140.297	161.279	127.097	181.312	143.242	168.967	125.324	115.987	155.05	147.913
SLC66A1	7.27319	4.64417	2.41599	4.31546	3.60881	7.55886	10.7427	3.60923	6.82957	4.0893	2.68798	6.20047	5.76053
AKR7A2	64.0045	27.3687	33.6736	62.2927	47.7299	199.862	210.1	171.093	158.116	85.0048	137.639	103.117	130.98
ALDH4A1	50.9971	32.3594	12.2971	32.8787	28.5172	49.4066	61.1104	49.6992	72.9428	33.8453	27.5165	38.0632	42.0886
TAS1R2	0.153517	0	0.19566	0.131816	0	0.046667	0	0	0	0	0	0	0
KLHDC7A	2.9843	1.12797	0.462502	0.918346	0.387512	0	0.059247	0	0	0	0	0	0
IGSF21	0.329339	0.385061	0.048172	0.362506	0.267468	0	0	0	0	0	0	0	0
ARHGEF10L	43.7994	29.3241	12.2136	41.0258	33.2434	10.4406	10.3557	10.3446	19.3978	9.6011	3.67505	15.3875	13.5279
SDHB	228.792	221.767	232.698	209.349	171.942	269.379	294.387	265.082	257.408	244.355	265.04	242.345	222.366
ATP13A2	30.9221	12.3412	5.61884	24.504	13.3893	25.7358	28.7548	15.2442	33.9161	13.3812	6.32178	7.81131	12.669
MFAP2	121.703	97.6735	79.9742	118.381	62.1548	16.7573	47.5859	40.9534	22.9947	22.4907	12.5266	42.1232	37.1447
SPATA21	1.7541	1.01109	0.650657	0.743288	0.861089	0.351937	0.525676	0.387887	0.43649	0.152629	0.096623	0.428862	0.398016
ARHGEF19	30.833	7.11541	7.90165	30.8551	26.3673	9.19398	8.40712	4.01165	6.78432	2.29341	1.11759	1.34614	1.82143
HSPB7	6.77717	3.77871	1.39672	2.33716	0.641615	1.54887	0.145058	14.3086	0.36887	2.42263	0.358482	59.2385	16.7288
MPC2	97.4964	96.1337	75.3536	77.6538	70.4493	103.848	130.833	119.045	84.2902	131.012	139.165	107.724	89.4258
MPZL1	61.8389	55.6537	34.6338	56.1395	38.6099	14.4072	14.8919	17.4057	13.0814	13.2066	11.7788	16.4247	12.2663
CD247	6.78227	5.63186	3.9508	6.49968	2.55004	6.95695	12.222	8.04052	9.60318	16.8607	6.83646	8.05694	4.56106
POU2F1	3.55151	2.04173	0.79465	2.4556	2.02434	2.03376	2.18158	0.949212	2.01273	0.966314	0.542196	0.305487	0.383419
GPA33	1.24835	0.660333	1.0164	0.935532	3.61326	0.228091	0	0	0	0	0	0	0
TADA1	16.7928	12.8488	11.0184	15.5956	13.8657	6.02453	3.7267	3.94725	4.49565	5.12333	5.93223	4.76849	4.66366
POGK	29.4248	21.8907	17.0334	29.5338	26.365	11.7416	9.08947	8.64973	12.9197	7.64446	6.13371	10.2677	6.73641
FAM78B	4.57062	3.38413	0.383565	0.911027	0.279471	0.34596	0.250291	0.107123	0.290463	0.201073	0.161987	0.563027	0.267664
TMCO1	38.0814	35.2611	41.2397	51.0421	45.1755	61.032	42.3925	45.0377	44.6559	53.0193	62.6824	32.5728	42.7632
MGST3	273.475	208.751	158.394	136.753	58.91	1053.3	890.668	1160.42	603.074	1204.96	1055.17	587.504	612.167
RXRG	20.4412	18.4174	1.93781	0.570072	0.308641	0.111356	0	0.276615	0	0.221689	0	0.111845	0.183651
PBX1	33.8212	27.816	21.6695	38.0985	28.1332	16.3605	10.1443	18.783	23.7824	12.7111	5.94236	12.3871	11.8597
NUF2	2.77631	1.44621	3.87464	2.77171	2.97313	9.3059	12.1175	6.07381	12.2542	11.3499	19.7892	2.35493	4.86165
RGS4	10.6773	9.00559	16.7948	17.9166	12.4534	1.49831	0.897224	1.89876	0.808996	1.24246	1.33567	2.1442	0.52205
CCDC190	11.3028	13.3419	7.71982	5.7079	9.97596	1.44703	0.864905	5.94134	0.995546	2.93388	0.386093	17.8609	8.42641
DDR2	17.2538	16.3626	11.5963	10.0891	11.9861	4.11861	4.27165	10.088	4.68261	3.35492	1.15572	6.02888	4.5355
UAP1	54.719	56.0217	47.6213	48.0844	48.5679	30.4649	21.2973	22.3654	20.8159	22.9893	21.3367	24.6254	22.6497
C3H1orf226	7.38951	4.67542	3.479	7.53854	12.1438	1.0678	0.682068	1.864	0.594127	0.724584	0.249256	2.91861	2.81271
NOS1AP	3.0839	2.47712	1.88433	2.43636	3.1729	0.669627	0	1.17539	0	0.392593	0	1.77512	1.15462
FCGR2B	0.314337	0.100243	0	0.167208	0.758691	2.75123	4.35546	2.60133	4.56625	2.49203	1.65109	1.64651	2.40089
FCGR3A	0.530122	0.331396	0.258336	0.660906	0.564545	9.92488	26.429	21.339	11.259	11.6508	8.9522	2.96771	5.79281
HSPA6	3.29146	5.31009	1.05496	2.16308	0.527116	1.07136	0.258139	0.307745	0.558674	1.69863	6.47502	2.20285	3.08239
SDHC	88.9197	60.9943	69.1064	77.5298	90.1266	203.323	149.041	150.081	122.147	165.637	190.378	144.129	139.657
TOMM40L	17.2323	12.5601	6.52009	15.1543	12.8185	22.4895	23.0303	17.4883	24.8594	19.7913	18.6298	18.1211	18.6691
FCER1G	18.578	14.4	6.87232	9.89685	13.536	9.47077	24.727	16.8735	22.6205	14.2787	10.2618	12.2369	8.90095
NDUFS2	188.893	144.751	114.884	106.932	112.565	288.977	269.269	232.14	206.15	248.758	259.05	233.076	236.978
ADAMTS4	11.5387	7.93401	1.05289	4.34009	8.64062	2.11743	4.62637	1.53897	2.53853	2.84487	1.06916	1.1346	1.62482
B4GALT3	22.9812	15.1146	12.8617	31.9547	50.0744	6.95768	6.25848	6.3706	10.075	6.62583	4.392	7.64856	6.85068
NIT1	15.6519	11.5714	12.4604	13.0024	12.246	12.5554	11.6126	15.7544	12.2773	10.9257	11.6496	15.6689	15.4944
PFDN2	112.308	163.139	68.2527	138.019	134.872	88.9296	81.3871	76.2046	74.5983	94.6226	111.498	174.449	161.544
ARHGAP30	1.32656	1.41004	1.0032	4.88806	6.32246	12.7524	14.7124	5.88191	13.3156	6.16692	4.57868	2.6241	3.18018
USF1	42.6715	36.0389	32.0782	43.994	28.8149	25.7215	27.1528	23.4142	22.8532	20.7487	21.3238	43.6861	36.9538
TSTD1	184.913	90.319	131.83	208.833	200.221	174.98	214.077	149.871	204.701	200.555	180.401	162.076	283.932
CD244	0.837105	0.540374	0.455069	0.570069	0.564758	1.09593	1.79173	1.02086	1.54403	1.60796	1.21193	0.323941	0.581207
LY9	0.614877	0.354956	0.650743	1.27668	0.573424	2.9451	7.62464	3.33717	3.52304	2.76831	3.18201	1.16234	1.58827
SLAMF7	0.257304	0	0.18717	0.527642	0	1.34046	3.25163	2.462	1.89866	1.12434	0.817217	0.249492	0.721674
CD48	2.58897	3.16952	5.16962	2.91188	2.7135	8.55495	16.3522	9.98614	6.54163	14.3356	9.72234	3.06531	2.22273
SLAMF1	0.27702	0	0.237726	0.315071	0.199998	0.841394	1.38895	0.92831	0.823693	2.36887	0.703786	0.091375	0.473241
CD84	0.099563	0.424246	0.246338	0.442455	0.044668	0.909388	1.9077	0.879657	1.12458	0.982083	0.883158	0.14097	0.216217
SLAMF6	0.134072	0.191646	0.143383	0	0.782177	1.60693	1.54451	0.936073	1.7522	1.43186	1.17392	0.219996	0.255168
VANGL2	6.18284	3.05036	1.75427	9.83922	7.72158	0.380725	0.43749	0.222161	0.242147	0.309644	0.113818	0.360914	0.392784
COPA	94.8792	68.0954	66.5917	77.4556	83.6947	41.8491	35.1831	39.0985	45.555	31.0436	29.4469	33.1084	31.4755
CASQ1	1.35832	1.426	0.147482	0.169813	0.378684	0	0.222285	1.29948	0.128811	0.764777	0.287969	4.59269	1.33566
SLAMF9	0	0	0	0.064953	0	0.782323	0.809289	0.213427	1.20648	0.757395	0.849616	0.416137	0.505032
TAGLN2	296.734	279.325	252.744	431.755	522.133	414.206	643.147	509.863	542.453	386.605	429.277	321.467	397.335
VSIG8	2.19674	1.13475	0.870363	1.8254	0.90063	17.119	24.9848	15.9898	43.1346	17.9979	8.3166	6.19566	28.586
DUSP23	19.6921	15.7538	16.6423	12.7535	15.578	22.5062	31.6639	23.7537	20.6289	24.8306	31.9669	24.7981	27.2516
FCER1A	0.85243	0.521297	1.2628	1.7409	2.43612	9.83337	17.7618	6.10632	4.79339	14.4923	10.6103	4.01332	5.13346
CD1E	0.324317	0.388729	0.394762	1.51352	0.716855	5.32685	4.51823	3.80018	4.43139	13.4826	8.68814	2.48816	2.31196
CD1A	0	0	0.104535	0.046241	0	0.399508	0.287347	0.209737	0.160125	0.439932	0.359093	0.074689	0.021988
CD1D	1.69556	0.407031	1.01946	0.4443	0.523231	1.44552	1.51239	1.06337	2.49677	2.85006	0.656469	0.229145	0.412814
FCRL5	0.518609	0.259313	0.048658	0.266899	0.19946	0.294858	0.971997	0.341428	1.21853	0.356442	0.722555	0.176175	0.129602
SH2D2A	0.14172	0.09615	0	0	0.153551	0.065806	0.773188	0.158299	1.06194	0.658204	0.54738	0.045163	0.061664
CRABP2	20.7875	12.9183	25.5529	42.8138	51.0902	4.56335	9.89097	7.74097	8.74436	7.19283	8.23734	5.9803	5.02036
NAXE	50.0529	35.74	38.3231	48.9082	49.1952	73.1012	81.2371	60.9016	67.9352	60.1649	65.5364	67.5547	70.6704
IQGAP3	1.39458	0.676724	0.387687	0.742045	0.995745	3.89831	4.94965	2.29195	7.03351	2.48335	2.89886	0.397103	1.48578
CCT3	203.767	144.185	206.095	195.864	249.459	246.244	225.242	210.649	232.937	223.884	279.789	132.935	164.639
GLMP	22.283	15.0559	15.2659	21.9343	24.648	30.1619	39.4452	45.1481	45.4227	25.9703	31.1134	31.1798	38.2206
TMEM79	68.468	47.6447	44.2052	126.851	105.382	307.222	252.785	157.638	320.102	182.104	161.565	105.655	171.812
SMG5	38.0329	25.6454	19.7935	42.4511	48.0554	51.7334	44.5289	33.5113	70.1791	36.0653	27.6636	45.2397	41.2755
PAQR6	69.4618	53.3862	43.5077	71.895	28.6741	220.19	241.135	141.75	249.296	171.472	162.226	138.383	163.446
BGLAP	0.526044	0.615419	0.153282	0.677372	1.26408	1.22576	1.21164	0.876746	3.91637	0.377163	0.156726	0.845282	0.477093
RAB25	36.9982	25.2315	75.5462	76.5602	152.408	133.884	125.719	96.0293	174.415	103.4	119.008	57.651	101.758
LAMTOR2	31.5859	45.8609	50.0784	51.5781	40.519	58.0233	75.2909	62.829	37.6652	63.9106	76.4361	69.1343	71.0324
KHDC4	30.7879	21.3175	19.9051	30.3129	24.8801	25.7939	12.2054	9.92537	19.7474	11.6933	9.84684	8.83201	11.0388
GON4L	10.3178	6.71025	4.57631	9.53249	10.5822	6.16721	4.39323	3.2906	6.23045	3.05889	1.83648	2.95805	3.06769
MSTO1	14.8502	14.5431	7.22619	11.3708	12.4972	3.62761	4.81339	6.03083	10.6876	4.505	4.88577	8.55189	7.82988
DAP3	16.8221	11.6261	10.3537	17.6299	22.3895	21.1173	19.7127	15.8481	21.1553	16.2581	13.7885	10.2496	13.4841
ASH1L	22.0262	15.1936	10.7688	18.1513	17.3667	11.2325	6.81193	5.77513	11.678	5.68316	3.2898	3.7888	3.72439
PKLR	0.319914	0.082652	0	0.038849	0.118177	0.239725	0.39554	0.136537	0.775207	0.053315	0.110116	0.239087	0.240146
FAM189B	13.4333	9.30985	4.06732	10.8751	10.431	11.624	12.255	10.9462	14.6755	9.72531	4.71735	15.9543	14.3779
MTX1	19.2382	15.7592	20.5222	23.1454	29.1327	23.6888	21.7201	22.5345	34.1291	23.9526	25.974	21.1647	21.1939
KRTCAP2	140.759	122.241	191.268	130.707	117.954	106.728	85.339	106.917	80.4687	93.8903	123.734	148.543	143.556
SLC50A1	39.322	22.9978	16.3041	25.2975	17.1941	33.9423	22.526	28.2151	31.2399	23.2669	31.2853	25.2057	26.5747
EFNA3	4.5235	5.16499	2.10281	9.98124	17.837	19.3623	35.1022	15.9187	39.6367	12.1561	10.7591	12.3747	25.04
EFNA4	14.1006	10.0407	13.8785	23.6644	17.5935	19.9063	19.5101	16.9836	27.0706	13.6437	16.5604	13.5026	20.5989
ADAM15	72.0604	62.4216	29.7185	70.1242	73.3465	68.0513	68.425	51.1591	90.9767	44.1065	30.0986	46.3489	48.4096
ZBTB7B	50.4555	45.1547	21.6359	79.1176	129.41	100.606	131.809	66.1851	168.831	81.5395	40.4506	69.9128	91.6988
FLAD1	23.6325	13.1156	10.5434	13.0705	19.0433	23.7913	24.3969	21.5381	28.1576	15.6678	13.191	15.264	17.5111
CKS1B	50.7385	54.5929	40.632	53.8993	56.5612	61.0597	73.9525	49.0737	50.5107	77.4993	88.0564	36.5535	50.3487
PMVK	33.455	32.6225	14.1019	49.3087	97.9064	99.6358	98.8161	61.5792	105.022	88.1151	90.7958	57.0616	99.7157
ADAR	16.1302	9.68225	3.5377	15.3007	22.4791	17.3463	17.9384	10.376	17.9162	9.50077	4.47523	5.0725	5.44464
SHE	7.97185	7.59127	1.51319	6.48554	3.54361	3.70414	4.41332	2.35419	3.24023	2.02143	0.974059	1.36746	0.988652
HAX1	26.5517	16.6771	20.7417	25.9053	33.1528	34.835	31.5564	30.5679	24.8669	36.3828	55.8132	32.7302	36.0269
RAB13	63.6422	78.9625	62.8543	63.5897	31.3326	67.9473	80.6504	73.3667	63.8578	81.803	95.4712	79.2074	65.979
SLC27A3	12.2172	7.0313	3.69671	16.926	9.97433	4.17216	4.54964	2.20286	6.487	2.4323	2.34234	2.70179	3.2205
SNAPIN	37.6908	49.1102	38.7148	48.1935	30.1173	27.2717	30.7612	22.6968	19.7201	24.336	40.4474	52.7348	38.6822
CHTOP	63.7251	54.4662	45.6471	75.737	76.8586	35.711	29.0974	26.448	32.8543	26.6126	24.2459	31.1708	28.9304
S100A1	1.90674	3.50621	5.95417	2.15287	2.03039	3.46025	16.1812	11.041	3.78155	15.0712	26.1445	15.4381	20.9969
S100A16	210.012	195.186	213.699	433.004	857.133	118.38	140.213	115.504	226.835	112.642	94.7449	133.732	157.983
S100A2	861.714	705.225	1529.17	1487.51	3831.5	3960.14	3981.35	3681.32	2137.74	4101.07	5270.06	2207.15	3278.25
S100A3	0.411348	0.371545	0.379784	0.501631	1.67464	1.59755	0.951608	0.765462	1.21004	2.08861	1.17999	0.986674	1.42924
S100A4	369.173	259.481	382.668	480.519	467.998	1229.72	1044.62	1546.52	1125.74	1379.73	1427.71	664.142	1154.66
S100A5	0.814545	1.50142	0	0.340254	0.909688	0.929568	1.807	1.85257	1.00478	4.15556	4.81911	0.495767	1.44177
S100A7	11.2881	41.9467	131.512	26.4604	176.489	1.24778	0.487523	0	0.260762	0.726074	0	0	0
S100A8	190.876	189.856	765.396	875.593	3443.27	3039.17	5912.16	3707.59	3000.54	4123.27	2547.07	498.197	5737.55
S100A12	6924.66	6171.54	14509.3	18119.5	31060.5	31911.5	46249.2	33969	22869.5	40410.3	32363.8	11737.1	50110.9
PGLYRP4	2.35068	1.53017	1.55655	5.07434	8.9573	8.72005	7.87776	4.61859	11.3263	3.87864	1.90233	0.436985	4.4759
PGLYRP3	2.57566	1.60348	0.881741	4.80458	10.7576	7.32034	8.67431	5.9306	11.7965	5.30423	2.03281	1.10599	7.75617
LORICRIN	98.1994	69.9	21.6216	171.57	164.626	0	0	0	0	0	0	0	0
IVL	949.29	634.402	1556.28	1915.12	1615.22	619.402	622.181	489.999	725.652	542.054	382.429	149.21	348.925
CRCT1	26.7376	37.304	45.4567	79.5706	278.937	1.55217	6.04773	1.55058	5.31803	1.55757	1.74227	0	10.0995
CRNN	68.659	75.2235	51.9004	179.238	270.196	0.337956	0.244847	0	0.223389	0	0.042159	0	0
RPTN	94.4702	71.5113	80.4105	233.813	117.087	0	0	0	0	0.042374	0	0	0
S100A11	307.985	271.107	418.649	484.168	1117.29	136.572	151.503	149.034	229.547	171.866	149.904	161.693	144.361
THEM5	1.56246	1.97076	2.90654	4.44484	3.3876	0.112424	0.137931	0	0.236094	0	0	0	0
C2CD4D	5.09872	2.27154	0.488292	0.565561	1.79389	0.179924	0.241429	0.273046	0.71269	0.155157	0	0	0.055172
RORC	11.008	7.06998	5.20683	13.6218	8.28801	8.80902	6.82125	2.9926	6.38538	4.54495	2.28497	2.73235	2.80742
TDRKH	1.2686	0.763495	0.5571	0.603622	0.181085	0.608336	0.199397	0.181502	0.662704	0.355231	0.071666	0	0.035731
MRPL9	124.638	110.66	90.2918	105.242	99.642	136.959	140.365	116.004	98.3335	120.842	138.366	61.7418	67.3313
CELF3	0.444113	0.39017	0.325073	0.597124	0.441098	0.053614	0	0.082899	0	0.06071	0	0	0
TUFT1	32.0922	19.7212	16.6074	39.6584	69.1453	19.4746	12.1871	13.3798	16.1166	6.59662	10.5332	14.0231	11.8375
CGN	36.6014	27.4374	15.8844	56.6893	71.2745	27.4071	20.9133	14.4118	30.1577	15.3693	8.31441	7.43927	14.1524
POGZ	21.4519	12.3226	9.72922	14.4274	12.5086	8.15647	5.16096	4.27926	7.82596	3.92448	2.73488	3.81644	3.77259
SELENBP1	145.368	103.437	81.6834	162.499	105.969	1353.32	880.411	748.629	1395.37	1031.78	788.567	489.175	742.361
PIP5K1A	35.1199	26.9127	18.1073	29.1753	39.1397	20.1598	12.5672	12.9168	18.2746	10.0739	8.17711	11.7936	11.6746
TMOD4	4.31149	2.77439	9.86	0.712518	0.539149	0.468785	0.110806	0	0.282225	1.03704	0.509661	0.405532	1.1268
LYSMD1	7.83606	7.87998	8.66525	8.73676	9.34638	5.40404	3.61799	4.5395	3.65094	3.96956	2.72224	8.29095	7.21569
TNFAIP8L2	1.59891	1.65532	3.04517	2.60564	1.58226	2.52595	9.89248	4.30617	3.83208	3.73744	4.66446	2.50896	3.19244
GABPB2	9.8917	5.44844	5.16203	9.07116	8.74355	5.57459	4.00124	3.32508	5.06112	2.37306	2.19616	2.04231	2.32058
MLLT11	36.5896	30.8626	30.7115	20.0771	21.3298	7.17653	3.95095	15.6399	8.03278	9.09916	7.49758	16.2274	14.0382
PRUNE1	5.73841	3.85571	4.25666	5.71051	6.05647	5.97341	5.76119	4.38581	6.83463	4.64736	3.62295	3.48276	3.76376
MINDY1	29.9502	20.0858	15.0053	24.3624	20.7502	31.8249	32.2113	22.1993	44.3364	17.8207	13.4357	22.236	26.5438
ANXA9	4.96134	3.54685	2.27056	8.29447	18.1779	0.478165	0.046257	0.106754	0.491003	0.211949	0.021938	0.296089	0.117123
ARNT	39.8964	26.998	18.6331	26.835	25.925	22.2913	18.2544	14.0741	23.3339	9.87626	9.09034	9.8047	10.5029
CTSS	47.8337	31.5237	39.2588	52.1491	29.9787	46.9994	101.908	61.369	44.2539	75.3899	54.7855	25.8712	29.0174
ENSA	74.8084	68.8682	74.4835	92.4553	81.6288	150.635	116.955	92.3364	127.581	125.147	140.271	85.695	101.248
ADAMTSL4	58.5946	36.8984	7.94983	24.9792	28.2272	10.5574	15.9406	10.1762	11.8631	7.59553	3.29274	22.8154	15.6718
ECM1	64.1475	36.4644	27.9815	55.2209	78.8418	132.118	113.357	78.839	147.848	77.8423	62.3444	60.6148	81.245
TARS2	38.8587	22.7084	11.8079	30.748	20.9728	56.2325	39.891	27.8497	59.1445	33.5584	37.8151	27.2925	29.7604
PRPF3	41.3454	24.3002	27.7059	36.7434	34.2167	19.529	9.06477	7.96368	13.1697	9.71016	7.30271	9.72302	10.0477
CIART	10.9975	7.20542	10.9729	7.79046	11.5571	3.66612	4.70674	1.4505	1.63021	3.07892	1.10939	6.80486	6.7278
PLEKHO1	73.0682	52.4232	62.6316	45.3843	39.8971	18.4462	27.8713	49.3183	17.2398	29.3345	12.9161	126.601	101.618
BOLA1	13.3914	11.4317	16.5967	13.5543	11.4124	17.2328	21.2653	17.6601	15.3869	23.5628	22.8834	25.7553	21.1727
FCGR1A	1.19696	1.27139	1.47564	2.42988	1.96656	5.66321	14.5631	7.72192	4.42331	8.28103	5.15767	2.83487	3.11708
ANKRD35	6.99213	5.15721	3.80104	14.0285	12.5356	0.827851	1.16586	1.07528	2.19	0.661027	0.440778	1.81029	1.9145
POLR3C	19.9932	13.401	17.5988	16.416	14.722	10.563	9.20853	8.50106	9.34018	7.38113	8.49314	10.343	10.2349
RNF115	29.083	25.8726	15.6103	23.5737	21.2369	12.5264	13.754	10.726	11.4539	9.98231	10.4992	9.26817	10.5258
BCL9	11.4279	9.7284	3.21774	11.0743	10.2091	3.37736	3.44307	4.34238	4.34978	2.23411	1.11236	5.42465	4.18211
CHD1L	15.7349	10.826	10.5292	11.513	10.4903	25.2165	17.2567	10.4287	24.2791	14.1282	9.98933	8.88398	7.75434
FMO5	5.58471	4.08509	5.11244	7.32784	3.17494	51.5558	28.4781	25.8812	36.6574	31.6352	20.1802	15.8747	18.0249
PRKAB2	15.4889	8.64014	9.37317	9.28554	6.09011	19.4569	10.319	10.1556	15.5462	10.9624	5.23661	10.2146	7.19527
NOTCH2	17.4863	10.8847	3.75635	19.081	20.8451	7.02565	9.24107	5.44129	11.2554	3.39609	1.59466	1.69879	2.76479
HMGCS2	1.08986	0.328268	8.89704	4.98045	0.097798	1912.85	1387.75	1329.06	1723.96	1356.32	1496.28	774.044	775.491
ZNF697	3.05262	2.41963	1.63639	3.36197	5.76875	0.913029	1.33413	0.399434	1.43059	0.913903	0.617285	0.451766	0.499668
TBX15	4.97188	0.921513	0.752827	0.578086	1.3182	0	0.290097	0.306665	0.655303	0	0.142878	0.589016	0.316956
TENT5C	2.91591	2.63886	0.949104	4.10813	2.97404	2.8959	4.86761	3.1952	6.69467	2.18613	1.93778	1.71381	4.13158
MAN1A2	13.2312	11.8607	6.50572	13.5733	25.5992	9.88031	6.15001	6.99165	11.4869	5.53365	3.79354	2.75748	3.2291
VTCN1	3.17782	1.05858	2.4329	3.65463	20.4065	0.092256	0	0	0.031506	0	0	0	0.03605
TTF2	4.8249	2.61183	3.24685	4.25744	5.22331	8.2051	8.03118	4.32367	13.5482	4.95285	5.58127	3.21345	4.01378
CD101	0.114243	0.135678	0.458384	0.39462	0.459965	1.57608	1.0899	0.481762	1.99048	0.613956	0.696743	0.295704	0.302528
CD2	0.207881	0.173715	0	0.146182	0.089297	2.55882	6.43721	2.74216	3.58157	4.12194	2.91836	0.589529	1.10659
SLC22A15	0	0	0	0.144209	0.447586	0.759699	0.551451	0.150201	0.292817	0.343141	0.21475	0	0.289841
VANGL1	5.95353	4.46186	1.53079	7.05055	12.1783	6.83656	7.9937	4.60464	8.74889	4.05628	2.21139	1.92637	2.64245
NGF	2.43053	1.73911	1.44044	2.65151	0.852462	0.561107	0.284146	0.813318	0.3805	0.312225	0.607208	0.708091	0.746016
OLFML3	49.3675	29.9354	37.6322	26.4977	17.5399	7.94904	11.6292	18.5427	7.78803	11.0509	3.67752	31.0629	18.0309
HIPK1	27.0182	16.1806	10.1591	28.6385	37.2493	15.4258	15.0323	9.07535	17.9797	6.2137	3.77169	3.94493	4.89065
DCLRE1B	1.21485	0.641319	0.574621	0.914674	0.816177	2.40094	1.92367	1.71879	3.22791	1.14533	1.46091	0.648024	0.823052
RSBN1	10.1784	6.14069	4.31086	7.62844	8.40449	5.11479	3.71263	3.10622	5.65623	2.77345	2.52601	2.24112	1.73317
PHTF1	3.28497	2.48474	3.08049	4.27019	5.45066	2.53095	1.2307	1.26388	2.16565	1.2671	1.51707	1.08507	0.638109
MAGI3	9.46389	6.80306	6.28154	7.80791	5.97419	1.94452	1.41208	1.30596	2.70923	1.31744	1.06891	1.53202	1.37973
LRIG2	13.3112	5.13629	5.12924	9.05893	8.08106	18.5199	5.65646	3.62368	9.4313	4.1706	2.88474	2.02535	2.66487
SLC16A1	66.1053	80.7315	70.4086	61.9829	72.338	961.23	601.579	467.391	415.804	650.413	715.41	206.928	277.344
PPM1J	0.472017	0.713996	0.431138	0.861885	0	1.30529	1.57827	1.50455	1.96652	0.868992	1.58068	0.897837	0.959968
DDX20	24.5032	18.7783	20.9434	25.5852	30.8702	13.2037	14.339	12.5583	12.9617	11.8803	13.5615	10.9451	8.61892
INKA2	15.4371	17.8688	17.3332	13.1938	6.14004	2.61434	3.4911	5.70125	4.02841	2.33754	1.41131	11.2902	8.33831
ATP5PB	213.697	200.299	220.169	217.247	223.924	390.583	370.709	396.559	298.184	477.627	557.149	259.699	260.97
CHI3L2	0	0	0	0	0.469025	3.80684	1.75596	1.3233	4.037	3.02922	0	0	10.8628
DENND2D	5.03392	2.77303	2.44287	5.57616	3.71931	10.885	7.88508	4.28135	11.1186	5.62183	3.27582	1.02232	3.72582
DRAM2	11.2896	8.77532	10.7432	8.6896	5.956	11.1508	10.4216	17.7685	8.69696	12.0585	10.1859	16.9663	11.5494
LRIF1	13.8862	10.7088	10.9444	16.5566	11.9959	5.41831	2.94694	4.24447	5.79784	4.82622	3.6583	3.58262	3.96615
CD53	2.34847	1.4879	2.32301	3.67636	4.05272	12.9564	20.922	13.3741	10.8642	13.0285	12.9256	4.36088	4.39499
KCNA3	0.879432	0.462493	0.240614	0.374057	0.416311	1.60831	3.30964	0.78968	1.97593	0.317803	0.671079	0.047725	0.256551
LAMTOR5	53.1786	68.4446	87.6425	76.518	77.4568	85.0482	65.1256	92.2117	55.712	110.632	115.716	87.3193	93.9462
SLC16A4	1.39609	0.189622	0.475343	0.515327	0.475791	1.61526	0.219697	0.328373	0.961631	0.119723	0.040342	0.059349	0.091165
KCNC4	3.38757	2.28007	0.971757	9.24993	5.16256	13.2923	13.2625	4.68905	26.6805	8.27025	4.40265	5.7961	6.32825
SLC6A17	1.14754	0.41343	0.214329	0.398219	0.126007	0.328513	0.095667	11.1341	0.171467	0.472811	0.238035	32.9226	14.2563
AHCYL1	57.8318	51.6472	21.7821	30.7206	32.2778	54.5415	48.8004	45.0007	55.184	42.2286	37.4789	30.2937	31.2812
CSF1	9.00539	11.1048	2.06925	7.90112	5.65661	9.50934	14.839	7.21076	15.3299	10.1577	5.98236	8.21483	10.0843
GSTM3	86.7535	62.6946	90.8467	107.827	81.58	179.135	259.106	279.078	175.048	276.906	225.263	108.502	139.602
GNAT2	4.47068	1.79144	2.1803	2.41189	3.81894	3.91327	1.29547	1.33072	2.44951	0.767805	0.542291	0.648823	0.888675
AMIGO1	6.8111	6.01283	3.77281	9.46887	8.1252	2.96015	3.68383	3.27528	4.58373	3.30045	2.43927	5.05936	4.16909
PSMA5	78.7898	66.7639	103.656	90.4072	108.091	115.6	133.725	123.923	166.265	122.754	124.453	86.0002	112.975
SORT1	26.2267	15.674	13.0239	23.7651	17.3455	39.2443	23.566	23.7687	32.1007	17.7341	18.5315	14.3943	16.1754
PSRC1	5.86767	3.15231	2.80974	10.2213	5.62846	6.84005	6.45146	7.14066	12.6737	5.15897	7.23658	3.32385	5.36793
CELSR2	14.4834	6.12988	3.31456	21.2956	18.086	16.4138	13.3244	7.13725	16.2588	6.62068	2.82904	3.00161	4.81888
TMEM167B	45.7048	39.5433	34.2812	43.5419	52.3794	27.5544	20.5794	23.5073	22.2477	21.905	23.6992	18.684	16.7888
TAF13	16.1575	15.7007	9.70957	15.1187	15.2434	15.1631	14.8745	18.3847	12.9669	16.1742	15.2196	13.5015	14.8237
PRPF38B	62.4221	50.7682	55.765	79.1588	77.7315	28.5787	21.4327	25.5536	39.2668	26.0439	22.2048	23.8945	21.2666
HENMT1	0.438595	1.84757	1.42279	1.06861	0.453021	0.494645	1.30258	3.19442	0.760243	2.51928	1.2451	3.99186	3.43146
NTNG1	12.689	7.16723	9.05098	6.75852	2.69918	0.617519	0.208625	2.27142	0.137614	0.862086	0.044711	1.50149	0.905229
PRMT6	25.7714	19.0917	15.4971	34.4	41.1912	21.8573	47.1874	31.692	28.6988	25.2222	21.7464	38.4738	33.9752
AMY2B	16.5348	7.26632	11.9186	10.68	3.27775	7.02217	1.4226	0.830222	0.539432	2.20031	0.452301	2.48632	2.20792
RNPC3	24.8294	11.9703	15.4804	16.7968	12.2544	22.8658	7.43727	5.46152	11.1529	6.42805	4.51301	6.33501	5.65956
S1PR1	90.3846	86.765	12.4808	23.1594	24.3416	9.39472	18.3758	15.3352	14.0133	13.7964	6.73457	10.3986	13.4162
EXTL2	5.43845	2.77575	2.35592	5.50939	5.38455	1.22877	1.45824	0.829122	1.49755	1.34781	1.72728	1.79238	0.985363
SLC35A3	12.3789	9.56103	10.4092	18.843	16.0822	61.0987	26.2092	28.7607	47.9353	41.9862	41.1913	16.4787	21.7594
AGL	9.2565	5.09729	5.60084	7.14821	5.16201	15.2944	5.74019	7.19231	10.2923	6.3505	5.15403	4.38804	3.65939
PLPPR5	4.5273	1.12052	1.22235	1.15203	0.824929	0	0	0.272491	0	0.250362	0	0.276678	0
DPYD	32.5294	19.4244	28.3618	24.8032	21.1671	12.0677	9.17789	12.1978	5.80557	9.46767	10.085	10.0821	7.10712
PTBP2	21.1056	13.1558	16.3596	12.6433	9.61429	7.74031	2.63052	8.88868	3.30217	4.89387	2.92909	12.1087	8.46212
RWDD3	2.66133	2.39375	2.57344	3.37022	4.59266	9.7277	6.86835	7.9611	9.75157	8.00691	7.05937	4.33833	4.41374
TLCD4	7.3971	4.00617	5.8437	4.65762	3.76802	68.7135	63.9672	58.6965	31.4503	50.6122	65.2403	18.105	26.9016
ALG14	26.9265	19.9536	38.1862	29.3251	32.3645	55.1042	50.4661	67.9671	54.5524	72.6375	82.1434	29.1358	42.6128
F3	167.511	107.486	38.4282	100.913	460.486	12.2967	13.8277	9.74156	17.7273	11.8574	17.6158	3.50846	7.10163
ABCD3	20.4951	13.3535	19.1041	21.1983	23.5153	27.8316	17.8941	21.0397	24.8111	23.3251	26.5882	12.0428	14.6364
BCAR3	3.18874	2.95236	1.15277	1.9262	1.94317	0.213957	0.238791	0.708436	0.275431	0.449778	0.131587	0.759203	1.5657
FNBP1L	22.7134	21.5576	18.9154	20.0199	21.1478	15.1098	11.799	8.95317	14.6945	12.6776	7.92586	6.13334	6.04083
TMED5	36.1393	30.3496	30.4295	40.0807	56.9975	22.6431	15.4098	17.1521	20.0141	18.4675	18.091	12.1627	11.2437
EVI5	8.98686	6.77501	5.40602	8.13209	9.49756	5.52527	4.76064	3.68079	5.91951	4.41574	2.82789	2.43236	2.69563
GFI1	0.053184	0.05056	0	0.084675	0.160124	0.084441	0.454666	0.276419	0.356657	0.74385	0.154343	0.052659	0.027975
RPAP2	9.67512	4.68752	4.94263	7.21523	5.87816	5.78846	2.81163	2.88505	4.67013	3.66838	2.57737	2.15708	2.04283
GLMN	7.54206	7.07163	8.63701	9.89791	13.1454	3.75689	3.54639	3.81699	5.04515	4.17001	5.11604	3.89012	3.15931
TGFBR3	101.531	95.9452	23.2857	33.0359	21.1725	4.80887	7.06887	8.14744	6.25338	5.5698	1.89787	7.21455	7.09033
HFM1	0.191089	0.09032	0.134669	0.133116	0.205872	0	0	0	0	0	0	0	0
ZNF644	21.0179	13.9501	18.1703	18.0325	18.7606	11.3577	6.33023	6.28311	10.182	9.22909	9.10239	8.52171	6.32986
ZNF326	43.964	36.6245	36.7907	55.3772	38.7324	28.0199	11.4311	15.393	22.7097	19.2249	14.4195	14.3222	15.6482
LRRC8D	17.7088	12.8069	8.55853	17.5238	38.0363	8.10193	7.34987	5.78802	10.1283	6.82678	5.48238	4.18309	3.66829
LRRC8C	4.90036	6.73568	2.11499	3.14791	3.20384	1.80642	2.72864	3.23408	1.58582	1.74565	0.974861	1.00327	0.862602
LRRC8B	5.84631	4.88363	0.928716	3.30005	10.6027	1.11679	1.66776	1.23619	2.47636	0.830643	0.46537	0.290395	0.399033
GBP5	1.16538	0.681365	0.589604	0.727683	1.10897	1.52507	1.61714	3.12344	2.47875	3.12891	1.21566	1.40531	0.953713
GBP2	0.294165	0.033733	0.274043	0.472818	0.450433	0.979155	1.41299	1.12912	0.88137	1.85518	0.599685	0.506289	0.32189
GBP4	2.13323	0.517261	2.45867	2.56534	1.17955	12.3915	8.59826	3.99222	3.64066	9.60091	2.51485	1.2629	3.31266
CLCA2	140.451	86.8696	226.964	252.041	278.267	565.544	399.183	423.858	522.942	534.639	535.915	132.129	210.881
ZNHIT6	10.0574	10.9766	13.0398	13.5717	17.1273	3.73918	7.70186	4.52135	5.72769	5.97215	6.02343	3.28592	3.43425
CCN1	106.893	233.14	19.4407	52.7456	163.902	23.0629	25.8768	35.5033	35.3682	33.8632	69.842	17.1318	19.8391
C3H1orf52	13.4027	13.1192	18.7611	19.4399	23.2109	6.96952	7.97288	8.66484	8.93906	9.58543	10.6475	7.25311	9.32178
MCOLN2	1.07635	0.187178	0.474183	0.318575	0.316223	1.26545	0.939343	0.511866	0.545408	0.996151	0.687227	0.236935	0.285916
SSX2IP	5.29933	3.54852	3.55563	5.06814	3.42237	0.7671	0.943443	1.17285	1.11492	1.6975	1.20736	0.99969	0.83884
UOX	0	0	0	0.079451	0	0.082703	0.721713	0.087787	0.403587	0.294689	0.175488	0.073275	0.449159
PRKACB	20.4337	15.6819	17.516	11.4772	11.3073	7.49111	6.793	9.81101	6.54768	5.80396	4.45331	9.97635	6.1458
ADGRL2	28.5891	16.4352	16.4653	31.8159	32.4619	12.0629	12.6991	10.2088	14.0524	11.7991	6.01988	4.63688	4.72475
IFI44	1.35858	0.495229	0.342431	1.15564	7.89098	4.63748	8.00028	4.4865	3.13672	7.61351	2.73441	0.975637	0.768252
PTGFR	7.22104	2.65102	5.8314	23.6547	5.64483	1.31652	1.28731	1.7262	1.23717	0.758705	1.00981	0.798389	0.262535
GIPC2	1.95545	4.579	0.446512	0.392065	0.263427	0.284961	0.280299	0.283661	0.72664	0.276987	0.178742	0.770454	0.811634
DNAJB4	46.0645	177.93	41.0505	47.1324	36.4011	29.697	14.9821	28.1059	21.4754	23.2107	27.3035	27.7026	22.2252
FUBP1	66.061	49.6823	40.5258	69.6657	69.1844	52.6021	29.7719	26.9305	50.5244	26.6788	25.849	13.6816	20.7785
MIGA1	6.08941	3.96594	6.11026	3.30835	1.60357	0.925459	1.2949	1.37545	0.935821	1.39169	0.81946	2.80184	1.51026
USP33	21.6632	14.0236	17.6362	19.2926	11.7704	11.7476	6.67192	8.60173	9.09614	7.69261	7.79344	8.44262	6.14913
ZZZ3	22.555	13.2761	19.5431	24.0173	24.4723	13.1266	7.09736	7.41127	12.9152	7.80329	8.50925	6.82559	5.72409
ST6GALNAC5	0.483137	0.290949	0.343315	0.371568	0.057488	0.051248	0.051545	0.046155	0	0	0	0.295275	0
SLC44A5	0.080395	0.322783	0.172901	0.098498	0	0	0	0.077836	0	0.030894	0	0	0.017061
NEGR1	1.51539	1.50473	0.59807	0.649528	0.329448	0	0	0.480599	0	0	0	0	0
PTGER3	27.59	14.7434	17.2439	10.8886	8.30451	2.68542	2.43009	4.36987	1.50184	3.04543	1.22867	6.46482	3.33019
SRSF11	126.113	60.991	60.0516	106.274	80.7323	109.951	61.1864	37.8676	74.1786	42.0981	32.128	30.4099	31.574
DEPDC1	0.964815	0.25441	0.769213	0.554439	0.519134	3.42527	2.43005	1.60365	4.20865	2.40351	4.69045	0.267743	1.05654
WLS	87.5945	49.1692	63.4545	104.182	108.11	40.9755	37.1993	38.906	33.5042	29.7097	40.8414	27.2453	31.1812
DIRAS3	22.8364	14.0485	21.2916	32.2738	9.43636	0.757946	0.302482	4.44165	0.358935	1.43272	0.253034	0.523671	0.878484
IL12RB2	0.242276	0	0.113494	0.393789	0.270623	1.25861	0.827589	0.752881	1.0316	0.722943	0.632802	0.10517	0.105367
C3H1orf141	0	0	0	0	0	0.247726	0.172925	0	0.618819	0.277897	0.215033	0	0.314071
SLC35D1	5.6878	3.58941	1.36244	10.1422	4.78032	50.1467	26.734	18.9321	37.8897	20.8051	17.9406	5.92736	11.5227
MIER1	23.5268	18.8276	20.3194	23.1141	22.3573	58.3271	25.5838	26.469	39.7991	37.7591	29.6217	17.388	19.2765
DNAI4	1.66375	0.70602	1.25246	1.06106	0.849445	3.57133	1.10769	1.09136	2.77934	1.92061	1.63848	0.256457	0.641592
DYNLT5	0.381152	0	0	0	0	1.13398	0.520108	0.079272	0.272808	0.577882	0.563718	0.183076	0.356834
CACHD1	31.4549	14.6147	13.3584	33.8506	31.8839	19.535	11.8358	9.24842	22.9588	8.57618	9.36088	3.32713	5.54088
ROR1	2.24516	2.23619	0.48477	1.12342	2.14968	0.510964	0.656683	0.42152	0.474873	0.626435	0.116622	0.171456	0.198439
PGM1	39.4782	28.9454	16.0275	20.7667	16.2897	43.5861	50.8954	44.5579	52.1987	39.2664	40.2641	31.3224	32.4415
ALG6	4.96057	3.43483	5.31571	5.83749	4.81126	8.26596	5.60727	5.32788	7.79939	8.61811	8.64437	2.94138	4.79995
FOXD3	1.42457	2.00694	2.85211	1.14719	0.497081	0.228234	0	0.796425	0	0.05345	0.041158	0.570621	0.259082
DOCK7	12.7399	9.04236	10.8254	8.20225	9.33063	5.14644	2.86077	4.01817	4.10983	3.0643	2.72225	3.34085	2.41661
KANK4	10.6723	9.78266	11.6264	1.841	1.52203	1.12556	0.249835	3.33235	0.35068	1.87847	0.015823	9.9916	8.7196
NFIA	27.2788	17.4095	8.71244	11.4671	10.8139	7.90613	7.14391	7.34021	8.54084	4.36522	2.61322	5.24757	4.84706
HOOK1	26.9827	15.0555	22.9692	41.541	36.6294	23.3555	10.785	9.54015	19.1662	14.3926	11.3287	3.66053	5.26978
JUN	373.164	383.237	186.388	195.984	203.718	213.361	94.0355	69.9242	113.314	66.1109	66.9378	90.2486	141.279
MYSM1	23.8293	12.096	13.9385	20.0475	16.4225	14.4475	7.20022	3.70882	8.23223	5.95911	4.23405	4.08601	4.22283
OMA1	4.71123	5.01706	4.14249	4.73271	2.97426	10.3188	4.64883	4.00964	7.74392	9.50678	12.8032	2.52996	4.10843
PLPP3	227.024	191.168	95.6134	228.075	93.3071	39.9887	77.8414	66.177	59.5301	47.1392	55.0177	32.2712	38.0594
USP24	15.7315	9.05353	5.56181	16.0491	21.6206	17.6658	10.9807	8.67841	20.0917	7.67936	5.52448	2.53415	3.69228
TMEM61	2.75029	2.4488	0.98447	0.638574	0	8.63659	6.13001	5.78118	3.66691	5.29725	7.15626	15.4745	7.99074
TTC22	9.97507	7.97555	5.29817	21.6798	18.7329	30.1497	35.936	16.5964	44.4109	18.7544	18.5667	10.0646	15.9162
PARS2	3.03481	2.56275	0.673676	3.74173	4.35818	5.64569	5.47977	3.12305	6.38318	2.96632	1.97545	1.85162	1.50822
SSBP3	42.0681	39.6241	22.9946	43.1905	32.2233	13.241	17.4279	17.316	21.3813	13.1014	7.56719	26.4288	18.7189
MRPL37	54.2694	33.5804	40.6141	41.6005	54.0596	61.5773	70.0265	55.8334	66.1359	56.1619	58.4047	56.0805	63.2513
CYB5RL	4.06096	2.34314	1.84506	3.64995	2.33935	5.88003	4.69039	3.76981	6.89171	4.28037	4.4752	3.74911	2.90978
HSPB11	12.5127	15.0564	10.7669	12.7553	8.32024	7.00287	4.80664	5.55934	5.25681	5.67455	5.65833	13.0004	8.43548
LRP8	1.7684	0.652556	0.326476	1.72547	13.9612	0.74651	1.0864	1.04844	1.60859	0.585687	0.409606	0.156575	0.469728
CZIB	41.8629	43.5472	47.6492	46.0801	42.8079	22.2499	23.4203	18.7596	15.5764	23.5509	30.3014	33.2199	29.0058
CPT2	29.9198	20.1585	16.5791	23.8556	23.9632	41.3731	36.3163	31.2696	52.436	28.7462	30.3431	19.8868	22.3704
ECHDC2	41.9151	38.8432	33.2756	45.3539	24.8333	44.5197	39.0676	38.6144	33.0322	36.9541	33.5897	89.6821	53.0613
GPX7	59.3037	51.9942	33.6441	28.6192	23.8181	3.17664	8.1336	10.5378	5.58049	7.37568	2.93278	9.16085	5.87678
TUT4	20.3098	11.6353	8.23661	15.5856	18.5985	5.42617	4.53749	2.92918	5.81628	3.10909	2.03935	2.02129	2.07367
PRPF38A	17.9204	14.7886	17.0914	19.3467	18.623	9.77403	7.81917	6.55731	9.53416	9.30954	8.09313	6.61544	6.10678
ORC1	0.346082	0.32788	0.626029	1.22723	2.32802	4.31568	2.32988	2.06833	8.50111	4.19792	4.0449	0.757537	2.27201
CC2D1B	19.641	9.80218	5.00371	22.0003	23.2174	28.631	27.6081	15.3179	39.3731	18.7879	12.3833	12.7414	13.6122
ZFYVE9	16.0107	10.9946	10.4054	15.6812	19.8164	8.70705	7.04478	6.7615	11.0512	7.57387	5.3383	4.11063	4.39613
TXNDC12	54.9893	52.5998	61.2918	51.0577	59.9075	29.4517	22.904	22.7563	19.3441	22.824	24.8606	22.982	20.6867
NRDC	37.6719	26.2235	34.2274	35.2901	39.7175	22.5413	15.0861	16.8212	16.6376	18.1545	17.9725	16.0443	13.3333
EPS15	45.9931	34.2705	32.6924	36.7489	49.3805	24.825	19.8809	21.0125	22.6781	20.9929	18.6505	16.0183	15.2663
TTC39A	12.2883	10.9212	3.2615	12.8867	14.644	0.34177	0.652891	0.75855	0.766658	0.227869	0.25278	0.463249	0.468156
CDKN2C	9.59458	14.2292	6.44246	7.39585	3.21606	5.11889	9.54944	8.8904	9.3602	6.95363	8.29813	17.3218	14.1838
ELAVL4	1.80856	1.32421	0.870859	0.434255	0.405886	0.065437	0	0.136495	0	0.131764	0	0.017751	0
BEND5	9.62167	10.0365	9.25312	6.75895	3.42235	1.03478	1.24415	2.62857	0.829645	1.43494	0.533462	10.6824	6.29472
SPATA6	4.15928	2.72184	1.49126	1.89606	2.42363	2.65982	4.13525	2.835	5.75706	2.09222	1.90509	1.17807	1.25428
SLC5A9	5.64744	3.18639	2.30358	6.29638	10.1922	0.53953	0.630423	0.387235	0.815312	0.730292	0.505325	0.259816	0.542058
CMPK1	34.7403	28.1423	51.5381	55.355	44.3257	116.695	85.0531	81.0806	98.0432	120.552	121.535	58.5197	62.5276
STIL	0.356619	0.33999	0.592926	0.813966	0.557935	1.64849	1.17064	0.618392	1.63606	1.05944	1.67656	0.189768	0.260505
CYP4B1	9.54665	5.24662	8.15697	5.92628	6.15598	0.105568	0.085431	0.118412	0.320441	0.060929	0	0.243354	0.124613
ATPAF1	42.9647	28.9868	26.6486	40.9579	40.1526	52.2151	47.3102	37.931	45.6622	48.5532	51.0451	29.4254	30.1851
UQCRH	700.859	685.887	657.713	644.669	469.738	1089.16	1167.9	1117.44	656.035	1275.62	1590.34	963.06	840.093
RAD54L	2.9998	0.859287	1.73063	2.45896	3.16809	5.4995	3.66619	1.27236	7.00858	2.25048	2.80333	0.48811	1.13794
POMGNT1	28.0906	20.171	20.117	27.7668	25.3623	17.0335	15.3726	31.6412	16.7029	15.7141	16.3029	54.2308	20.2018
TSPAN1	0.410752	0	0	0.101727	1.16099	0.196701	0.121191	0.277519	1.1463	0.063362	0	1.99038	6.14342
TMEM69	13.8169	11.5534	13.9008	14.0869	7.79934	30.9643	12.4528	25.1706	24.3904	20.9919	27.6769	17.2689	15.6693
AKR1A1	60.5939	53.2847	63.5736	57.5762	51.7458	154.275	130.798	127.376	110.481	106.9	105.2	76.0418	95.1811
MMACHC	13.1757	8.46213	12.0531	13.5203	12.8945	16.9272	16.2286	11.387	18.5048	16.4284	17.2175	11.6128	11.2813
UROD	26.9323	27.9322	41.6244	27.4156	22.6824	31.5514	32.8174	32.432	22.1932	28.6394	32.5742	52.7279	43.7904
HECTD3	24.1289	14.4058	11.6523	19.245	13.1057	34.3763	38.3622	22.651	49.1447	23.0543	18.2561	26.6989	26.8283
PLK3	3.66099	5.00278	1.40928	4.2017	11.0976	1.79089	2.68236	0.89868	4.46525	1.322	0.90414	0.876292	1.43813
KIF2C	0.662988	0.456908	1.823	0.738934	0.589314	4.16842	6.14416	2.46635	9.63432	4.54604	5.83529	0.64588	2.25298
SLC6A9	7.4522	4.54721	2.83365	9.04863	33.6554	27.5226	28.0222	17.9328	35.1072	14.5222	16.0812	11.2168	18.7553
CCDC24	0.555361	0.144153	0.965921	0.548663	0.073132	2.67041	1.34524	0.95829	1.18691	0.484145	0.708013	0.697089	0.655581
B4GALT2	49.7317	36.2097	27.6636	58.3949	56.5386	44.7838	52.9864	40.5132	70.162	35.4884	35.1134	55.4377	49.638
ATP6V0B	103.431	96.5424	112.788	145.037	129.69	145.079	158.977	155.659	112.377	134.98	137.264	141.116	177.831
KDM4A	33.8714	21.6339	15.2654	30.5507	50.6095	19.9789	13.7525	10.4739	20.8532	9.39082	9.03376	9.50261	9.04136
HYI	14.5355	14.2568	18.6944	10.6487	5.3973	8.76953	9.8931	10.3582	7.25065	9.41342	5.07499	41.6793	21.9895
CDC20	3.89748	1.62049	2.00835	3.80865	2.55206	9.17393	19.3256	10.1915	22.757	11.7802	23.4002	2.08586	6.50075
C3H1orf210	5.91962	6.49984	11.2666	10.9233	11.5614	15.2235	16.3055	10.8467	19.4349	10.3388	11.9063	5.43022	12.0308
TMEM125	12.4089	9.75215	16.3917	21.9827	40.4129	25.4834	43.5981	22.4917	43.7602	28.825	23.6651	15.4235	30.3859
CFAP57	0.167208	0.151106	0.93021	0.429801	0.602416	3.70508	2.19328	1.96704	5.8148	2.50917	3.80297	0.696904	1.83479
SLC2A1	56.4203	31.0617	24.7113	54.3455	65.1201	13.4867	12.0984	12.6319	16.76	9.09933	9.84397	8.38196	11.1339
SVBP	44.5882	53.0543	53.9513	45.459	23.5253	10.4335	12.0564	23.2239	9.43609	19.8602	16.7776	30.9626	16.159
CLDN19	0.292436	0.139768	0	0.357366	0.149492	4.28756	3.48139	3.3823	4.09518	4.12659	3.92652	1.47005	0.862672
YBX1	1266.74	1119.24	1313.2	1265	1552.69	1320.19	1879.2	1985.77	1618.11	1703.19	1895.38	1953.86	1571.2
RIMKLA	0.399659	0.270929	0	0.109725	0	1.28279	2.02856	0.515929	0.763666	1.77664	0.30962	0.260737	0.84977
FOXJ3	16.7804	9.30765	9.35244	10.6619	14.63	10.2876	8.14917	7.30731	9.56212	6.03797	4.61766	4.55652	4.20809
FOXO6	4.7081	2.1701	6.56788	8.74507	3.07837	1.19495	0.736095	1.998	0.275627	0.590513	0.040988	1.45386	1.73718
SCMH1	9.95657	6.95231	3.0034	7.48591	6.41971	2.35969	2.71673	4.06503	2.38402	1.92427	1.61078	5.97291	4.03421
CITED4	16.643	17.2796	6.88383	15.7299	98.3343	5.96785	12.8425	5.77104	6.10913	5.83032	3.44873	9.06439	8.96619
NFYC	61.453	52.6746	37.4489	52.7145	40.0573	21.1049	20.0914	19.1729	28.1531	16.5915	16.6791	28.5568	25.1509
SMAP2	11.5577	10.4495	4.78386	10.516	25.7183	16.0352	32.0478	13.4499	28.703	16.0934	10.1762	6.11212	12.5613
RLF	15.3242	10.6421	11.7287	11.4878	12.8614	6.20632	3.8808	4.22179	6.57619	4.63867	4.33549	3.14969	3.00197
MYCL	3.50783	1.20413	4.27993	13.5434	4.97074	0.862081	1.82129	0.802766	1.46687	1.29252	0.879113	0.359439	0.30683
MACF1	41.9294	29.866	15.439	39.3757	67.1242	37.8922	27.2443	24.3269	43.4625	18.5027	7.78102	10.7	12.1309
NDUFS5	346.461	391.283	439.954	404.74	294.402	361.981	450.786	433.93	242.959	460.016	542.117	424.495	397.186
RHBDL2	4.04086	5.11314	4.22086	11.6998	19.4143	30.1386	27.5466	23.7778	20.5698	38.7986	26.7228	9.061	21.7531
C3H1orf122	54.7841	38.5643	42.1645	55.8317	61.0444	45.474	59.2377	47.9254	49.1711	41.4473	50.4926	112.394	103.812
MANEAL	3.14592	2.74211	1.51582	1.8667	1.4301	0.198076	0.073546	1.02942	0.179334	0.339119	0.13849	0.937613	0.589125
CDCA8	1.87058	1.1941	1.95229	3.27772	2.06415	6.82827	10.3725	4.35807	10.8801	9.2489	12.5928	1.51904	3.73664
GNL2	16.7787	14.1592	16.1006	14.4544	26.3341	8.96461	8.1505	6.25265	10.2634	6.95645	5.42717	5.46573	5.63966
MEAF6	33.5235	30.4348	25.1532	40.286	41.2434	20.0376	18.6741	17.2697	19.8935	16.6386	19.8892	17.6348	16.9601
GRIK3	2.13638	2.25727	0.598292	0.976507	0.615016	0.193139	0.069653	0.357633	0	0.455806	0	0.286616	0.502381
MRPS15	39.3137	41.9336	40.1867	43.7522	52.9954	61.234	50.2034	45.9603	48.999	55.6736	58.245	51.8473	47.2574
SH3D21	30.2765	19.1538	5.35277	12.7186	10.703	106.168	56.362	22.8275	64.8144	34.2821	21.8011	23.1169	29.6816
COL8A2	3.00956	2.73786	1.28454	7.97292	2.70951	5.53222	9.0279	9.42726	10.1152	4.35722	3.51631	5.54353	3.95221
ADPRS	15.9091	17.8095	9.63287	18.7157	17.7353	16.0862	22.5386	15.4285	21.6802	18.5551	14.8968	21.8004	17.1053
AGO3	3.60008	1.56723	1.52368	2.07792	3.81083	3.73339	1.24369	1.19718	2.45996	1.00957	0.532923	0.48241	0.79307
CLSPN	1.09634	0.389679	0.374656	0.884195	2.37756	2.52987	1.9133	0.789611	4.73387	1.68482	1.78622	0.330512	0.520255
ZMYM4	8.55022	5.45809	6.1595	8.80552	7.43898	2.87196	1.52072	1.83131	2.15007	1.56833	0.950133	1.9677	1.35646
SFPQ	160.824	124.472	81.5015	135.528	157.62	67.3032	62.4362	39.0501	67.1736	56.1711	56.8571	25.7021	38.3627
ZMYM6	10.6115	6.74606	7.82776	8.40928	7.03996	5.71099	3.50819	3.44012	3.80109	4.18786	3.9432	2.59631	2.58216
TMEM35B	10.1399	3.29841	7.49962	7.15729	11.8327	1.39223	2.22367	1.88161	1.42408	0.941756	1.30922	1.82562	1.45842
GJA4	51.6436	60.03	10.82	22.8393	7.49609	5.85563	16.5808	10.7035	6.62862	7.39427	5.35352	15.81	12.9543
GJB4	0.672809	0.713239	0.407276	1.58192	2.57243	0	0.064706	0	0.246423	0	0.051769	0	0
GJB5	8.96894	9.9764	17.7278	28.5893	26.1057	3.87415	2.94386	1.38569	4.02177	3.70339	6.56176	0.851767	1.77377
EFHD1	27.0897	44.4932	1.38056	3.39063	1.91018	2.0594	2.22354	3.21671	2.25411	2.53322	1.52116	4.35252	4.44005
GIGYF2	28.4017	20.2315	17.3364	26.0419	25.8573	17.4481	13.4628	11.4023	19.6227	9.55559	7.77103	10.0428	9.91269
NGEF	9.01029	2.56478	3.94665	10.3236	12.0757	45.4455	43.2226	34.4357	70.659	36.9442	29.1177	34.4554	27.2472
INPP5D	2.27937	1.72167	0.422502	2.02637	1.312	2.60929	5.99561	2.3555	3.83909	2.45998	1.76529	1.02722	1.12013
UGT1A6	28.5061	26.5164	29.1296	81.086	98.9535	504.986	415.023	345.327	412.317	358.719	336.038	160.362	216.519
DNAJB3	0.235048	0.257109	0	0	0.045298	3.15799	1.4571	1.21502	1.49681	0.892655	0.610411	0.356704	0.364017
HJURP	1.44713	1.22382	1.12143	2.57617	2.06364	8.248	9.33289	4.05572	10.7406	3.22259	6.08729	1.0571	1.84873
SH3BP4	13.9673	10.9804	5.0896	13.1462	12.1695	13.1095	15.4339	11.9251	19.3876	6.18394	4.87287	7.29615	6.66283
COPS8	53.115	53.8919	47.2881	50.2032	46.1831	20.344	26.3724	28.0951	22.83	22.0601	23.7096	51.715	39.8351
MLPH	5.86345	2.1172	1.75779	5.43682	1.90242	0.255378	0.154752	0.315987	0.18468	0.083294	0.07265	0.218528	0.482393
RAB17	0.421269	0.090623	0.125726	0.579727	0.145932	0.113532	0	0	0	0	0.073303	0	0
KLHL30	0.383567	1.07246	0	0.527148	0.998132	0	0.327156	0.346013	0.119995	0	0	0.06238	0.034894
ERFE	1.03034	3.84943	0	0.332785	0.298394	0	0	0.31912	0.36453	0.203666	0	0.131622	0
ILKAP	75.2456	79.6464	46.7454	62.277	50.0818	28.4996	33.8679	30.7658	26.9525	29.0783	27.5209	46.9088	39.0547
TRAF3IP1	9.28267	7.10691	5.62726	7.10984	5.4532	3.92013	3.40164	2.45074	3.41998	2.74651	2.27164	3.59849	3.30602
TWIST2	33.3372	20.6154	17.079	78.3717	14.5854	9.51444	15.7739	12.808	23.4512	6.17363	9.54437	6.81611	4.99495
HDAC4	10.0891	7.99769	1.99349	9.59701	15.5553	3.15666	4.07479	3.57792	4.11602	2.76635	0.760608	3.32935	2.3937
NDUFA10	115.898	90.1821	103.869	83.1528	86.3315	109.425	108.065	93.1131	113.332	116.311	106.1	117.871	109.689
COPS9	140.454	141.836	95.0662	165.386	154.012	139.185	140.158	127.79	110.83	166.844	161.692	164.559	177.073
RNPEPL1	56.5	45.2718	20.2719	47.1183	46.3303	43.8278	48.1404	63.1867	74.6841	38.1783	24.0388	135.769	82.1963
GPR35	0.387606	0.04776	0.117354	0.47252	0.151349	0.453536	0.822491	0.397598	0.661778	0.398861	0.277772	0.265778	0.269971
KIF1A	2.74385	1.73305	0.71071	2.0927	1.45328	0.426025	0.33138	0.677613	0.265047	0.216565	0.06476	0.221369	0.085026
AGXT	0.186004	0.260896	0	0.404609	0.197126	0	0.099239	0.150876	0	0	0	0	0
MAB21L4	65.7599	27.4875	38.0785	121.636	89.7692	12.1055	11.2875	6.779	14.2722	6.51897	7.90768	6.1179	7.60414
SNED1	11.0381	7.71838	1.78219	8.64315	6.09523	1.30324	2.78821	1.16679	1.41408	0.780267	0.265662	0.883038	0.666911
PASK	1.94544	1.0547	0.573428	1.73227	2.1831	2.98359	2.29281	1.07955	3.69723	1.12121	1.05417	1.22674	0.973644
PPP1R7	54.7472	50.0167	70.8885	62.7755	57.9096	78.1841	77.7667	68.2605	71.5749	65.0446	64.7613	72.5136	62.6655
STK25	53.8664	41.5027	27.4229	62.455	45.9381	43.3205	57.0667	47.3361	63.3804	39.3178	32.0567	57.2338	46.3501
BOK	32.8845	30.2216	17.0793	37.3898	16.6984	24.9355	34.0557	33.7406	33.628	23.983	24.2506	57.7087	40.2946
THAP4	30.7963	31.0606	38.3543	45.6661	34.3216	73.4986	71.2478	53.6397	78.5562	64.7949	64.4393	50.157	50.6594
DTYMK	20.9905	16.0066	20.3727	27.6844	48.9338	28.3091	54.1982	31.7362	42.7619	39.4976	68.7618	26.8005	55.9323
ING5	14.6306	13.3656	6.03655	19.6919	20.3464	7.27182	7.81053	3.24142	7.72522	6.94224	5.79361	4.73236	4.19124
D2HGDH	24.6622	12.0966	7.51501	15.9528	8.87652	51.5386	51.0693	32.3979	71.1654	35.0431	28.6207	47.438	36.5892
GAL3ST2	0	0	0.245889	0	0.0741	16.607	23.0784	16.4212	28.2032	26.8903	15.1298	8.63766	6.57139
ZFC3H1	23.5393	12.8439	15.2678	21.6789	16.7405	33.2273	10.5379	8.78337	22.3462	9.38227	5.78897	6.04587	6.12503
THAP2	6.85309	4.29759	3.09503	5.45931	7.72202	4.29989	2.68427	2.16676	3.16655	2.13689	2.50128	2.79187	2.71511
TMEM19	33.8884	19.1464	23.9328	38.3366	38.4542	62.3564	32.9983	33.2397	47.0872	30.2974	37.0237	13.4577	15.6349
TRHDE	0.327531	0.059319	0.122446	0.145742	0.030722	0	0	0	0	0.038645	0	0	0
CAPS2	0	0	0	0	0.314494	2.33255	0.590822	0.079222	0	0.261449	0	0.038662	0
GLIPR1	1.88833	1.02929	5.03148	3.06807	2.83624	7.06282	9.64911	7.6576	5.22766	10.4172	13.8673	4.1033	4.4783
ZDHHC17	13.6801	9.61265	6.68629	8.9748	6.05653	5.28993	3.26117	3.92453	3.4798	3.26703	2.91484	3.86436	3.68343
E2F7	0.514307	0.249701	0.292104	0.223508	0.478682	0.990285	0.531509	0.293706	1.55838	0.549475	0.606264	0.018353	0.26104
NAV3	2.26459	1.40891	1.48599	0.458778	0.608722	0.745126	0.484471	0.375227	0.676185	0.331034	0.154854	0.271446	0.264151
PAWR	12.3894	8.16696	4.14611	7.95088	13.9069	27.0776	30.264	16.2681	37.3047	15.8628	13.7455	5.54909	8.88288
ACSS3	13.9331	13.3324	0.969922	0.776323	0.213423	0.416517	0.891499	0.578901	0.425434	0.495296	0.373499	0.104667	0.218077
METTL25	2.46086	1.12294	1.48258	3.99518	2.83004	1.36359	0.773907	0.768921	0.723062	0.729498	0.861308	0.630327	0.603293
TMTC2	16.1682	8.77779	6.10643	9.72253	5.5761	1.78653	2.3311	3.04363	1.73761	1.78457	0.597004	1.13668	1.62352
TMTC3	9.18555	8.62813	6.81176	9.50001	9.71176	6.18599	4.86592	3.31455	3.91981	4.32465	2.99599	1.89678	1.59628
KITLG	23.1044	19.0085	7.10032	12.0503	13.5822	4.60447	3.14614	7.72344	4.05298	3.02638	1.92537	4.64903	2.85743
DUSP6	21.8712	22.0362	7.24606	12.7483	19.4798	35.3939	26.1251	17.4123	32.8601	13.1025	17.3862	6.61712	9.33808
KERA	3.26356	10.6235	1.90544	0.839262	0.204725	0.23047	0	0.30548	0	0.634935	0.134257	0.261216	0.30016
DCN	987.672	779.669	1095.95	638.399	303.53	128.786	192.134	243.567	122.541	183.407	213.275	249.79	252.629
BTG1	413.955	337.866	226.999	344.703	268.578	81.6365	65.2183	64.7816	97.4073	85.6006	81.2115	39.6744	68.6654
PLEKHG7	1.09977	0.282351	0.686405	1.02781	0.206152	0.227068	0.063068	0.051345	0.372078	0.131004	0.03236	0	0.101071
EEA1	20.9679	14.4578	14.8009	21.8266	24.6985	14.0715	8.3343	9.28645	18.7167	9.38371	6.11452	5.31912	5.09087
NUDT4	52.6464	41.8245	19.9947	32.3988	32.8632	52.7367	29.6031	46.9468	38.7603	37.6516	40.842	38.3439	32.3648
MRPL42	31.4464	25.7552	27.7342	43.1549	44.9543	46.7073	47.4074	39.3102	65.0333	56.0904	78.3811	31.5597	44.6906
SOCS2	27.2661	12.9917	12.8861	23.5702	15.8646	8.03521	8.77294	10.054	11.3459	8.57267	7.79437	6.26292	6.88194
CRADD	6.93744	5.46882	5.35981	4.35644	5.72199	6.27106	4.44331	5.30171	4.33949	5.47547	8.77319	7.19848	6.01919
PLXNC1	1.47062	1.22089	1.10566	1.12733	0.864393	2.39266	3.20613	2.26828	2.16551	1.20367	0.811701	0.79505	0.892413
NDUFA12	19.4869	59.5647	15.791	18.9206	20.4635	48.7821	35.6368	23.3909	24.395	30.051	42.2914	37.6563	60.422
PDE1B	2.73497	4.42789	2.39426	2.42425	0.957167	0.21276	0.874512	1.29577	0.624642	0.389486	0.332096	2.20326	2.85746
NCKAP1L	1.3149	1.40525	1.05058	1.10301	1.1445	3.71355	7.85971	3.53977	5.70732	3.25633	2.14658	1.05912	1.89749
ZNF385A	26.9848	16.7766	8.96598	27.8356	34.0444	39.9298	48.6424	28.0882	70.5007	26.1973	15.5912	25.695	33.5807
HNRNPA1	999.605	858.695	735.867	766.989	847.501	508.652	396.396	404.704	395.711	433.266	516.992	396.19	355.334
HOXC6	46.3853	30.2759	31.902	50.8617	29.2832	44.5194	30.8412	35.6184	63.6109	29.3446	29.0812	52.5919	51.0378
HOXC9	1.74008	2.09151	0.305368	1.83521	1.23648	5.70316	2.57254	2.22791	4.66191	2.5926	2.80479	1.82313	2.25189
HOXC13	0.132921	0	0	0.033514	0	0.475021	0.458273	0.892137	1.44124	1.08068	0.362604	0.078678	0.131442
CALCOCO1	55.3455	69.3682	35.7122	35.5974	20.8382	26.4381	26.0429	35.7816	22.7108	16.4094	9.45778	144.557	85.5646
AMHR2	1.98658	0.585296	0.45272	1.25417	1.14789	3.28753	1.50069	0.563816	1.58468	0.435287	0.130146	0.188155	0.250503
SP7	0.659091	0.281781	0.225134	0.687124	0.266357	0	0.236575	0.027307	0.211515	0	0.026372	0.095619	0
AAAS	7.51915	7.30826	5.50592	9.87609	9.57961	8.16726	10.597	9.73718	14.2543	8.27847	9.94251	7.50796	8.64461
MYG1	30.9768	18.9236	20.1206	22.8852	22.4054	22.3699	23.0384	22.2048	22.4926	20.2764	30.7644	20.6466	21.4119
ESPL1	2.13491	0.601775	0.572277	2.38951	3.11721	6.46293	6.18835	3.05031	12.0216	3.53809	3.22023	1.11773	2.83081
IGFBP6	199.271	209.962	199.634	304.999	142.389	18.9957	36.8832	50.0941	25.0433	29.6441	14.4081	97.5825	97.796
TNS2	83.393	59.3247	12.9289	32.8325	20.2269	13.2052	16.6883	11.4084	18.8173	8.98842	4.54288	21.5317	18.8716
EIF4B	442.831	375.368	363.068	304.809	396.763	530.379	573.549	459.917	625.011	390.41	414.844	398.064	401.041
KRT18	3.47415	3.26996	3.29031	4.62942	5.14451	0.343187	0.283267	0.870144	1.15977	1.37047	0.550593	0.825472	2.74257
KRT79	7.03491	3.52937	0.345415	0.634457	2.23699	0.288	0.150417	0.050463	0.125143	0.267699	0	0.056275	0.034223
KRT4	5600.17	3423.99	13706.2	14974.7	15997.5	0.755921	0.035389	0.10589	1.34457	0.134822	0	0.096665	0.08064
KRT6A	4.00106	4.84878	19.6272	134.968	1358.65	3586.53	3085.4	2299.68	7127.37	2398.52	2010.82	1227	2411.61
KRT6B	8.872	2.20869	4.99405	23.5418	170.085	1585.01	1720.27	727.393	3474.68	1018.08	969.367	354.354	971.202
KRT75	0	0	0	0.058989	0.283868	1.54666	2.18326	1.02976	5.696	0.996435	1.12508	0.404403	0.806979
KRT82	0	0	0	0	0	0.131984	0.048441	0	2.68932	0.137059	0	0	0.245846
KRT84	0	0.08025	0	0	0	1.74119	0.948397	0.934481	3.64	1.36306	0.127025	0.168353	0.561998
KRT7	27.3325	25.3859	29.3688	45.367	53.5135	0.696601	1.2078	2.90552	6.45632	2.32658	0.975225	1.11605	0.887856
KRT80	41.1603	44.4658	13.3418	65.236	170.229	14.6413	16.3051	15.694	19.1367	9.8321	5.36907	9.25259	17.0142
ATG101	50.3377	44.8535	31.8778	44.1995	54.8988	36.2166	52.6776	45.3772	42.8046	35.7453	35.24	82.3958	76.7833
NR4A1	48.8344	57.2973	5.12814	8.12678	7.63394	2.76888	4.67446	9.38843	4.06306	2.00782	2.99905	4.95475	3.36408
BIN2	0.857744	0.536222	0.303008	0.785655	0.805571	2.04092	5.8301	2.43206	3.65746	2.85874	2.0631	0.435096	1.33164
TFCP2	15.5765	11.9538	11.0139	14.3803	8.78974	8.6211	4.05645	6.23532	6.81166	5.44552	5.49176	6.26953	5.29915
CSRNP2	10.0346	11.3407	5.78074	10.3688	8.39596	4.39167	4.57294	4.28625	4.61555	3.36856	2.41052	5.87389	5.49984
METTL7A	38.0954	23.7958	63.8459	69.2019	22.8936	489.237	326.369	234.06	304.618	308.342	571.773	135.362	214.568
COX14	168.598	188.417	218.13	267.921	232.636	284.425	341.577	293.01	168.579	305.439	360.547	268.66	259.978
GPD1	75.9419	61.4838	8.54492	9.42166	5.62129	8.27917	5.64886	5.13131	4.41655	4.45146	2.50341	7.38537	5.77704
ASIC1	0.928123	0.934688	0.311833	2.73761	2.38921	3.89804	1.48452	1.6017	3.40353	2.09262	1.41539	0.821569	1.65246
RACGAP1	5.86483	5.37084	5.26172	4.75843	5.87766	8.05903	10.858	6.54767	13.0832	10.0144	12.6543	2.6845	5.14946
AQP5	84.3315	32.1347	99.2601	137.958	134.556	361.506	329.353	327.654	229.805	298.091	212.823	213.555	228.913
FAIM2	2.82823	0.692049	1.31696	2.05337	0.931048	2.30176	5.41051	1.67193	3.32423	1.98384	2.59803	5.80624	2.02271
MCRS1	35.1171	22.3555	17.1115	29.9941	25.3588	9.28529	13.7079	11.5292	15.3362	8.40791	10.0454	19.7951	13.6657
TROAP	3.48484	0.759892	0.474511	1.45475	1.3461	8.99874	7.94411	3.20084	11.5417	5.8152	4.05553	1.15245	2.92271
PRPH	21.0474	12.0735	11.0823	4.62136	4.29609	0.941419	0.210757	4.54553	0	2.21046	0.103298	0.411939	0.907344
TUBA1A	167.824	136.315	303.47	112.139	123.507	48.8935	72.3344	106.976	73.8166	84.75	71.8871	94.3783	83.1891
KMT2D	9.2092	6.79252	1.47636	11.3579	15.5315	11.2008	6.68302	2.8138	6.38506	2.40971	0.269515	1.36907	2.44487
RND1	1.74285	5.54455	1.69361	11.5314	11.9776	1.326	1.79052	2.75859	2.02862	1.71196	1.32786	2.75477	2.19825
CCNT1	16.1507	9.65629	7.93637	16.4494	18.423	11.1599	9.17282	6.49015	10.4823	5.09698	3.45002	2.87727	4.19336
KANSL2	38.8849	38.0852	37.1878	43.4696	37.0454	13.0722	12.8466	12.2425	10.7593	15.0718	12.9625	15.6489	12.7218
ASB8	17.1425	15.0562	14.5696	13.8188	9.03009	6.93926	6.03168	9.61026	5.93257	8.48993	7.64776	15.8075	14.9628
PFKM	22.6263	12.3189	15.0199	16.4987	10.0934	18.1129	14.0444	19.567	17.7104	13.9647	6.91032	48.566	39.3274
TMEM106C	13.3054	8.8507	7.45922	13.8751	7.84217	2.24375	4.05267	3.07336	8.54139	4.78541	6.7892	7.03729	4.6314
VDR	1.29866	0.743249	0.189277	1.27999	2.50297	1.75207	3.41189	2.63229	3.97526	2.31156	0.780187	0.591986	2.19091
PCED1B	3.62346	2.42109	4.02836	2.10067	1.46777	1.06574	1.35369	4.3248	1.28765	1.14976	0.940524	14.206	6.04007
DBX2	0.082977	0.547046	0.241731	0.555809	0.362019	0.045067	0	0	0.07766	0	0	0.08402	0
TWF1	28.5034	20.4323	35.0697	36.2427	39.2501	58.2231	40.3135	44.4959	55.1117	53.6047	56.4211	38.8956	34.7465
PUS7L	7.6849	6.24073	6.65143	8.80387	8.00105	9.69618	7.32403	7.77977	9.95583	9.18545	9.00465	3.8022	4.24968
PRICKLE1	17.2119	13.7593	10.2351	12.5134	16.7571	2.06545	1.30137	7.00517	2.4516	1.70935	0.510282	9.82947	6.76815
PTPRR	1.9849	1.35398	0.235093	0.716749	0.406629	0.688724	1.35727	2.34565	2.36722	1.46734	1.15485	1.87947	1.73292
PTPRB	21.3894	21.5023	1.77725	7.93535	7.82686	6.15627	12.5821	8.0966	12.24	7.88068	2.6804	3.25114	3.67835
KCNMB4	8.18503	9.62446	1.50667	2.60534	0.99016	0.493643	1.52283	1.31254	1.04064	0.956836	0.306957	0.531772	1.14754
FRS2	12.7858	8.1682	8.6737	12.2499	11.2333	11.3132	4.27333	5.03389	7.39751	5.12351	4.08671	3.38101	2.87703
LYZ2	5.36505	0.275885	0	0.105617	0	0.146925	0.267831	0.426121	0	0.267718	0.166488	2.6895	5.88256
LYZ	1.68957	1.12606	1.15102	1.08717	1.68021	9.14806	18.4704	4.20197	2.81221	8.5341	7.91599	0.603759	5.88131
CPM	6.2332	7.03867	5.79135	10.875	16.0075	1.88609	1.11353	1.37251	1.97711	1.10184	0.796598	0.95346	1.31611
MDM2	43.1659	41.549	28.1411	56.0394	58.1896	29.1489	18.8025	15.5278	22.6398	20.3157	16.5204	11.0956	13.54
IL26	0	0	0	0	0	1.29877	0.718604	0	1.32732	0.629507	1.36896	0	0.595888
IRAK3	10.8242	10.5115	8.27071	14.7999	15.8208	3.15427	2.92522	2.22172	4.05256	2.48102	1.64296	2.03177	1.73675
LLPH	42.8083	51.7497	65.8787	59.8849	75.2268	44.4064	52.2981	72.912	60.7499	73.1357	74.562	80.6999	79.1566
LEMD3	16.1438	12.161	9.56483	15.5964	17.3599	7.80572	6.45433	5.77497	8.02451	5.95341	4.81881	3.69673	4.04643
WIF1	1.83588	1.45978	0.133472	0.512685	0.141976	0.040573	0	0	0	0	0	0.145076	0.101524
GNS	43.148	27.3113	36.1023	37.4669	27.0809	49.1426	38.8542	45.8915	45.7574	41.5261	38.1372	19.3484	23.5235
RXYLT1	13.436	15.5482	9.9989	14.3104	14.6889	4.14501	4.43945	3.8935	3.26101	6.07714	5.27413	4.87131	4.6981
AVPR1A	3.39366	2.89381	0.673047	1.063	0.54473	0.074921	0.245648	0.340417	0.228145	0.095903	0.027186	0.241864	0.068154
PPM1H	9.88523	5.68422	3.20944	16.6478	19.7058	16.1432	19.1131	12.9513	29.7459	12.7273	10.6605	4.5635	9.79648
MON2	25.6829	15.4091	10.6837	16.851	18.3399	10.6308	6.88088	5.79661	7.3119	5.23632	4.52911	4.48466	4.71381
SLC16A7	22.5897	13.0587	3.60575	5.90722	16.4378	1.45121	0.552798	2.20056	0.418632	2.17098	0.674376	2.56157	2.24044
LRIG3	30.7356	16.1341	15.1216	30.6595	24.0033	5.25065	2.0171	2.97716	4.59249	1.28904	1.56124	2.19335	2.14216
AVIL	0.56608	0.439372	0.579544	0.224014	0.526814	1.19595	1.71275	0.841271	4.03871	1.05255	2.38963	0.378168	1.54759
TSFM	28.3163	18.0772	18.1029	26.3433	35.9697	71.5779	75.2327	65.0143	81.5303	66.3865	60.5241	48.7204	57.0063
METTL1	18.5703	13.1907	23.0488	23.5815	40.9182	10.186	11.3302	8.02979	8.58316	8.51823	11.4289	5.87776	6.52179
MARCHF9	7.11228	5.24728	3.0904	9.92294	10.0641	9.07249	8.6512	7.74786	11.5078	5.70781	5.33537	10.2751	10.0684
AGAP2	0.784143	0.588414	0.09335	0.74603	0.15021	1.38698	1.66081	0.954944	2.04226	0.852834	0.383637	0.585719	0.796688
B4GALNT1	3.63947	3.54424	3.80494	0.882348	0.619102	0	0.034877	0.870671	0	0.39166	0	0.497205	0.709527
SLC26A10	12.2624	11.2824	2.56417	0.801638	0.185996	0.867391	0.281353	1.0373	0.61428	0.257556	0.034116	3.40329	1.97319
KIF5A	1.09765	0.752591	0.691025	0.456599	0.681804	0.187123	0.362338	0.343713	0.233995	0.255107	0	0	0.09856
DDIT3	19.8048	30.0776	17.9748	21.3931	27.7552	7.25271	8.62943	10.2336	10.2224	8.60434	9.09063	17.4961	14.0165
ARHGAP9	0.618032	0.626763	1.07789	1.1717	0.444188	0.988937	2.41629	1.04951	1.65029	1.11098	0.693453	0.510903	0.587222
SHMT2	54.0141	42.6377	15.5896	29.3536	67.9374	79.4577	72.1946	50.0705	92.9274	57.4257	53.2177	37.7361	54.3076
RDH16	2.65073	0.351241	0.057725	0	0	0.101696	0.080339	0.816826	0.047043	0.099548	0	0	0
ATP5F1B	674.085	440.793	299.39	420.838	491.663	596.141	569.9	497.16	652.974	580.59	590.733	534.02	494.871
RBMS2	54.1	68.669	24.0863	33.0509	35.8956	13.7406	25.1481	19.2143	19.0236	16.1288	7.51659	29.4437	23.5601
GLS2	0.828782	0.702173	0.309873	0.951259	0.718343	2.20702	1.86394	0.608921	1.59969	0.918755	0.15261	0.50746	0.281073
MIP	0	0.10088	0	0.09902	0.061005	0.574688	0.207363	0	0.240351	0.164187	0.210383	0.046858	0
TIMELESS	5.58662	3.68945	1.80168	4.65548	4.90637	6.33636	5.35968	4.29058	8.2906	4.16227	3.35415	2.25398	3.56381
COQ10A	33.8916	28.7971	12.2815	14.5403	9.72733	5.29653	5.50793	13.0139	5.70144	6.32226	4.11664	22.4427	16.7276
NABP2	36.1099	30.1684	25.1081	39.5881	38.1917	30.3731	28.8655	28.7491	29.8218	26.2658	23.7513	35.7334	34.3481
RNF41	17.5192	17.4814	10.995	18.7599	27.3502	7.30422	9.26221	8.07775	9.91929	5.86874	8.04533	8.93508	8.84936
MYL6	2856.9	3452.35	3823.63	1861.34	1362.85	1435.41	1271.67	4445.04	621.809	2554.43	1590.61	15058.2	9856.24
MYL6B	1.28488	1.48998	1.81025	2.29142	0.634298	8.62928	14.2153	10.3114	12.6091	10.365	16.4715	7.09303	6.59961
SUOX	24.81	18.5463	16.0144	19.2121	14.913	62.9277	42.5465	48.2525	57.0762	33.6307	32.2254	45.9071	43.0265
DGKA	21.753	11.1004	19.6123	17.134	12.0779	61.9943	33.5026	19.5636	47.9179	21.7491	18.4355	11.3961	15.2842
PYM1	10.092	11.0117	9.44435	15.357	16.6537	4.28613	6.14288	5.08301	4.27468	6.0709	5.28141	8.82224	8.75455
MMP19	4.71726	2.08728	1.58801	1.54649	1.5661	2.13019	5.30331	3.78883	5.90189	2.91393	2.71204	1.65466	1.6956
CD63	571.273	637.242	614.435	607.221	445.107	148.289	259.22	320.638	125.355	212.317	195.956	619.658	413.59
BLOC1S1	109.893	117.305	148.007	108.201	81.4513	87.6786	141.066	116.366	77.3993	90.601	116.86	180.676	144.747
TESPA1	0.110868	0.084282	0	0.231127	0.050712	0.911264	0.786798	0.574837	1.04104	0.578696	0.242554	0	0.122306
AMDHD1	2.70907	2.63616	0.631405	2.03253	1.05768	0.410964	0.264085	0.370625	0.430991	0.444196	0.163084	0.160622	0.128287
ELK3	34.3694	21.8116	9.22369	26.6523	26.737	12.391	22.7174	14.4329	20.3726	10.6967	5.26386	5.77088	6.34055
CFAP54	0.63544	0.251411	0.785467	0.601506	0.474111	0.392257	0.062327	0.083703	0.199112	0.10481	0.095335	0.07269	0.022027
SLC25A3	295.417	210.572	211.263	179.222	293.834	343.249	323.177	265.493	423.38	320.344	288.462	200.233	215.917
APAF1	6.06862	4.31165	3.90097	4.05306	2.39494	2.34952	1.4741	1.54135	1.78906	1.33066	0.895862	1.34062	0.845551
UHRF1BP1L	16.4977	10.5793	11.2282	12.0836	13.5455	18.5865	12.2374	12.2744	16.3496	12.5746	12.6319	7.10357	6.2074
UTP20	8.91326	4.4688	7.3158	11.434	20.686	5.18907	2.79074	2.51823	5.58892	3.01463	2.63881	1.17738	1.26581
SPIC	0	0	0.352013	0	0	0.644927	0.521954	1.94185	0.097824	0.306183	0.054203	0	0
CHPT1	71.1683	47.2229	59.1784	89.0023	77.7788	7.45743	9.31156	12.6132	5.72273	9.46891	10.684	14.2934	9.69322
SYCP3	12.85	5.99899	15.5543	16.4573	8.83852	1.14204	0.394289	1.33791	0.80501	1.26341	0.83336	2.13499	1.16357
WASHC3	5.48005	7.09852	4.14951	5.11117	3.82377	6.71129	6.00977	6.28218	6.09699	8.07353	9.77702	10.1881	7.89476
PARPBP	0.808233	0.578013	0.684918	0.676358	1.05468	3.01183	2.15174	1.74808	3.3216	2.85531	4.23784	0.295661	0.685189
IGF1	35.1005	41.4556	9.96256	5.68371	7.51649	1.52632	5.22166	2.74456	2.18689	2.58724	0.758665	0.588832	0.574639
PAH	1.50171	0.764688	0.214589	0.02937	0	0	0	0.575257	0	0	0	0	0
ASCL1	1.10447	0.275699	0.177557	0.71603	3.54218	0	0	0.100215	0	0	0	0	0
C5H12orf73	31.8693	27.6373	39.6799	33.0824	35.6042	45.6778	40.697	34.4727	40.3516	42.1943	60.6853	33.1274	34.7508
GLT8D2	21.9556	16.9651	11.1089	12.7116	3.1965	2.18291	5.31149	5.95066	2.58473	4.72904	3.06576	2.36288	4.05719
NFYB	22.443	23.5136	23.4583	29.668	16.9953	9.83693	10.4336	11.7065	12.1819	12.9031	14.1463	15.5792	14.1881
TXNRD1	24.543	15.1929	21.869	25.3249	25.5641	68.3264	64.0808	77.9765	53.598	57.377	27.1915	28.6149	49.3689
ALDH1L2	4.42969	4.38666	3.79643	2.13498	5.3658	0.514346	0.742659	1.40822	0.466992	0.766575	0.344772	1.91434	1.19261
CKAP4	49.7116	35.1562	23.9847	50.6861	75.5132	12.3432	18.7899	15.6493	25.5088	11.9209	7.35459	14.9336	14.423
POLR3B	10.76	6.23027	9.1475	14.2334	12.7154	6.66311	3.51248	3.40556	7.8092	4.03987	4.88143	2.69149	2.75423
RIC8B	12.3697	10.4162	9.55862	9.47194	8.17816	6.23575	3.5971	5.87387	4.92471	4.68202	4.06677	4.72164	4.05682
TMEM263	24.5787	23.1157	13.6874	15.1522	12.5466	6.07817	8.21347	7.34825	4.89863	5.47794	2.39344	5.80571	4.22841
CRY1	13.3361	13.8623	6.2121	10.1032	10.136	3.12928	3.06892	3.78196	3.27988	3.51281	1.30496	2.44299	2.16976
TIMP3	272.866	241.484	107.64	143.857	90.789	40.3934	74.7583	74.5248	44.7477	44.3797	15.956	68.2237	64.9417
TOM1	25.0941	18.707	11.9667	26.9178	17.1381	37.8573	42.5099	34.2374	49.5808	30.6685	22.1139	36.8009	34.5983
MCM5	14.7015	7.47702	7.05219	17.7968	27.8968	15.5969	18.9751	14.7143	42.7971	17.4478	21.6772	11.784	18.7337
RBFOX2	95.8128	59.3756	35.7018	49.1733	38.3316	35.575	28.2787	30.7652	35.663	21.6816	12.0057	41.4842	29.8843
TXN2	101.017	85.8797	81.91	102.127	107.504	191.049	205.624	194.038	245.978	193.722	195.629	205.973	206.597
EIF3D	172.815	162.89	162.258	130.015	149.412	126.897	137.963	137.617	151.481	116.003	130.407	209.356	168.934
IFT27	23.1837	26.5636	23.1623	17.0143	10.0391	9.26251	10.8666	10.6452	8.7776	10.9234	8.0095	27.2415	23.1345
PVALB	108.049	126.527	0.162205	0.94672	0	0	0	0	0.250317	0	0	0	0
NCF4	0.8846	0.376872	0.364978	0.461626	0.876376	0.786266	3.33856	2.02565	0.862592	1.04136	0.848094	0.432937	1.23073
CSF2RB	0.958209	0.653824	0.16259	1.56495	3.26792	2.1048	8.10337	1.72704	4.29286	2.43209	0.48176	0.292456	0.937625
TST	74.7638	47.5337	67.9881	67.3221	50.6023	642.03	621.218	438.157	560.438	501.104	610.495	358.046	340.314
MPST	66.6942	49.2873	51.3584	77.5208	59.9651	117.335	145.638	102.7	122.416	95.5852	96.0029	94.8069	104.139
KCTD17	1.12339	3.24424	2.26361	2.82634	2.00285	7.12322	10.5289	4.13505	12.3029	4.87855	3.73017	3.48503	3.65626
IL2RB	0.432559	0.10088	0.206118	1.08284	0.112877	1.41655	3.68239	1.57354	3.37595	1.19629	1.02797	0.470807	0.785689
C1QTNF6	28.2656	14.3429	7.57015	6.25903	4.48487	2.40233	7.41268	4.92296	6.69744	5.44363	0.858986	3.30979	1.61535
RAC2	15.4849	6.95799	5.95711	14.0745	11.9633	18.904	38.6779	21.8915	39.2247	23.524	20.2625	6.21297	10.5732
CYTH4	0.605325	1.10758	0.684804	1.27321	2.36769	1.50923	6.64323	3.03531	6.54868	1.98548	1.88562	1.67495	1.77977
USP18	5.13114	3.51767	1.1531	4.55025	13.3226	19.5478	23.5845	10.5783	13.3234	20.7038	5.31417	3.91775	4.15074
SYT10	0	0	0	0	0	0.192201	0.206349	0	0.255681	0.234732	0	0	0.023186
YARS2	7.38981	5.06881	4.44984	8.35534	10.3147	13.3553	12.8015	9.2034	13.3332	10.6537	10.5967	3.44769	3.9445
FGD4	3.27946	1.56326	2.71169	3.31512	3.9293	5.82451	4.08321	2.38992	6.43021	2.76872	2.07709	0.850443	1.35195
RESF1	12.2199	10.2827	11.34	15.1486	16.1179	6.79947	5.82329	4.73123	8.79851	5.73087	4.66499	3.29065	3.38787
AMN1	9.85045	7.08071	8.97158	8.23106	7.51285	6.02103	2.39235	3.85449	4.34753	3.95292	2.92464	3.28721	3.24647
ETFBKMT	2.83318	3.1082	2.13738	2.99565	2.1716	3.81637	3.02277	3.72008	4.96605	4.65796	3.41793	1.94577	1.87709
CAPRIN2	6.94109	4.31733	7.89398	4.66384	2.40563	2.47039	1.43375	2.33313	2.10363	2.43428	0.975993	3.12484	2.36424
FAR2	2.66673	1.92209	0.567743	1.9346	2.37098	0.177875	0.401528	0.632421	0.649434	1.13496	0.345763	0.474071	0.328514
MANSC4	1.99822	1.11608	0.624003	1.43962	1.00263	7.86941	3.59172	3.62886	3.93728	2.32039	2.45285	1.26238	0.803089
MRPS35	32.3491	23.6988	24.8836	20.426	26.6852	62.6178	45.3975	45.0358	52.0378	48.4289	66.5862	24.4126	28.6932
MED21	76.7138	91.9418	57.7279	68.6667	39.0558	36.3856	53.5402	46.878	34.6049	51.3284	58.8964	101.881	93.065
ITPR2	14.5593	8.0533	3.39667	13.4367	14.1656	6.49956	3.47099	2.5496	7.947	3.43642	2.49097	0.813927	1.28955
BHLHE41	2.6468	1.92492	0.300313	1.57601	0.576445	24.3288	12.7499	10.4414	21.9142	11.945	11.4803	8.15112	9.90851
RASSF8	13.2307	10.6098	8.3832	9.42546	8.4069	3.21244	2.44173	6.41678	1.83953	2.43898	2.5772	7.21113	4.47591
SOX5	4.38654	4.15165	1.57024	1.77382	1.11788	0.497058	0.46898	1.5072	0.53178	0.574661	0.220619	2.0601	1.01279
ETNK1	17.091	11.3323	7.5126	17.6113	24.8844	15.4509	8.84679	6.58594	11.7706	5.73041	3.65749	2.89065	3.12059
ST8SIA1	0.412243	0.561856	0.247641	0.23106	0.527896	0	0	0.132957	0.043633	0.126431	0	0.050852	0.123757
ABCC9	9.17381	6.80167	5.47446	6.10886	3.55167	1.96464	1.77964	2.60531	2.18237	1.93116	0.889564	1.68307	1.21608
SPX	6.25899	5.81649	5.63552	6.38058	7.97828	2.41944	1.74708	2.51737	2.01358	3.57685	4.90903	2.73072	2.40735
SLCO1A2	0.151804	0.09944	0.087906	0.071268	0.120852	0	0	0.050821	0	0	0	0	0
SLCO1C1	0.530374	0.032081	0.061384	0.159317	0	0.088029	0.073376	0	0	0.032266	0	0	0
PDE3A	7.77143	5.39136	1.15741	2.42377	1.18588	0.867297	0.909788	1.49252	1.41836	0.496331	0.404378	0.319933	0.426569
PLEKHA5	38.6564	20.6582	27.0537	49.8671	40.1727	13.9846	6.87298	8.3028	16.1056	6.74484	6.06316	6.34954	6.35997
PIK3C2G	4.35107	1.70559	3.81957	4.1069	5.06574	3.44141	0.241072	0.156189	0.643605	0.518817	0.229937	0.372702	0.236418
MGST1	244.782	207.003	214.493	272.753	180.987	442.227	292.468	347.946	242.577	429.474	467.24	162.979	177.063
EPS8	29.0304	33.4421	11.0888	16.9415	20.6369	8.50514	6.67638	10.6862	7.90957	9.12594	7.15886	8.8774	6.1317
RERG	10.6544	8.35319	7.30701	10.5044	7.20386	4.50266	5.91292	4.24365	3.05552	4.78502	2.37513	1.78781	1.97461
ARHGDIB	26.5976	25.1012	12.1654	21.2668	7.06149	28.906	68.5816	42.3326	60.5578	52.07	39.2614	30.1077	35.1711
MGP	1719.66	1604.55	1480.46	1051.07	479.778	163.15	274.825	573.356	63.1534	302.367	115.7	353.275	314.643
ART4	1.61187	0.795878	1.03888	0.166226	0.623255	5.26341	2.34361	3.2868	3.65536	2.23594	2.18437	1.52189	3.06363
H2AJ	140.944	162.851	151.047	171.796	151.208	164.299	223.541	175.257	133.128	172.135	156.226	206.982	239.715
PLBD1	35.073	16.2455	38.2346	38.8516	29.1805	7.61724	10.8443	9.96132	10.688	6.47345	6.16406	5.20997	8.0576
EMP1	338.648	284.303	215.943	527.033	1181.69	89.0911	131.54	134.66	79.1677	105.344	69.1856	46.3455	59.721
APOLD1	78.4755	59.0906	5.31702	10.4406	13.0044	9.21363	16.4375	5.41245	14.5433	14.2467	3.88486	3.25969	5.67295
LRP6	14.9774	10.7487	4.0795	9.15991	10.9082	4.16336	3.864	3.38126	4.40426	2.35233	1.22674	1.89964	1.93333
BCL2L14	0.216197	0.117886	0.368625	0.348825	0.16935	0.802594	1.41629	0.609293	1.26224	1.38329	0.494612	0.660261	1.49219
SMIM10L1	58.0019	52.6748	44.612	44.5082	29.8317	21.3311	29.6097	21.3075	19.3344	17.2509	18.178	29.0888	22.006
YBX3	654.923	662.447	322.805	638.952	959.587	180.159	302.243	251.301	360.639	214.423	199.206	313.424	246.061
KLRK1	0	0	0.027482	0.476187	0.194156	0.672686	0.868986	0.39706	1.48009	0.690627	0.525473	0.12072	0.165069
GABARAPL1	105.27	135.915	36.675	58.6714	42.0604	21.6169	33.9911	30.6807	26.3967	21.9324	19.1427	33.0282	30.9681
CLEC7A	0.578351	0.131555	0.50761	0.779389	0.121358	1.61931	2.59839	1.05716	1.04002	2.21124	0.716339	0.148534	0.27585
CLEC12A	1.91957	1.28272	1.23309	1.80758	1.90963	5.0171	7.83882	3.51078	5.09523	5.05619	3.45492	1.44997	2.54572
bta-mir-12002a	0.47706	0.885721	1.38466	0.691007	0.337692	1.99262	2.362	2.26618	3.23938	6.0983	5.28489	1.06327	1.83718
CD69	0	0.058654	0.58854	0.31914	1.72239	3.81876	1.57241	2.29063	2.25694	2.25185	3.12479	0.313548	0.837
CLECL1	0.485375	0.77126	0.750985	0.521286	0.08086	1.19076	0.816071	1.78837	1.35576	1.44327	1.23274	0.831297	0.570767
KLRG1	0	0	0	0	0	0.176012	0.231995	0.367724	0	0.489701	0.243185	0.075646	0.038923
RIMKLB	23.409	11.5778	11.6879	16.7362	16.7658	6.68442	5.5728	4.19031	4.77553	2.97572	2.91979	3.37955	2.60344
MFAP5	333.253	346.63	245.184	76.7894	83.2814	7.24884	3.49134	41.4349	1.19625	18.3478	0.294512	34.9813	28.8809
SLC2A3	56.366	14.8074	4.73075	7.30754	13.2944	5.48463	5.08146	4.95855	6.70819	3.20359	3.84982	5.39969	4.00796
C3AR1	1.25469	0.440081	0.483441	0.752297	0.197846	1.41236	2.55744	1.96555	1.71346	1.32522	0.811509	0.92533	0.4968
NECAP1	25.1136	25.7902	16.615	24.9743	25.855	12.7019	12.0839	11.2409	11.739	10.3737	8.62673	8.43608	11.6676
CLEC4A	0.35434	0.422977	0.855254	0.845497	1.21517	1.89082	5.07275	2.2764	2.43069	3.75374	3.29884	1.1387	1.30624
CLEC6A	0.231071	0.080268	0.25357	0.165007	0.330913	0.619565	1.71368	1.04214	1.00733	1.22694	1.70338	0.249525	0.43398
CLEC4E	0.322282	0.522537	0	0.126951	0.211885	0.636605	1.90344	0.314962	0.468216	2.00203	0.586273	0.070921	0.169641
CD163	16.9747	20.6701	3.0572	6.76805	9.07933	9.08186	33.7161	8.92516	13.7897	17.2089	4.49203	2.66235	4.54422
WC1-12	0	0	0	0	0	0.496259	0.309567	0.095928	0.15477	0.448554	0.115925	0.125701	0.040078
WC1.3	0	0	0	0	0	0.197313	1.55738	0.307599	0.647596	0.304858	0.087642	0.032495	0.14758
LPCAT3	21.6576	17.1171	12.9005	22.7159	27.0242	20.4826	29.7807	28.6908	28.185	17.3282	15.9648	24.0599	23.9136
EMG1	19.3849	22.0072	25.6614	28.0383	45.7562	27.227	38.0916	30.2989	26.3128	37.9818	38.5819	33.245	36.4696
PHB2	177.195	147.489	108.172	180.314	221.121	231.15	318.836	249.773	297.098	245.121	262.4	241.722	250.81
PTPN6	22.8953	19.4525	27.8494	21.6564	16.0758	15.8591	21.2667	21.7861	18.0837	15.9862	19.6107	24.7035	19.7929
U7	8.84099	4.40229	8.93295	6.71302	2.8377	3.14713	4.01588	10.1812	3.45287	4.09516	4.88152	23.073	16.8862
CDCA3	1.24024	1.57793	1.87655	1.64234	1.83751	8.82281	10.2373	5.9256	16.9422	10.6136	10.5367	1.78847	5.89271
LAG3	0.511601	0.334212	0.083389	0	0.128249	0.846981	2.3079	0.800712	1.92584	1.57606	0.337268	0.14709	0.272469
PTMS	297.137	433.329	173.576	254.273	182.88	156.131	289.713	284.698	321.722	195.309	130.107	574.011	424.755
MLF2	100.212	96.0211	72.7629	131.028	118.419	116.74	153.925	146.486	166.529	112.12	96.6077	194.947	184.942
PIANP	0.562306	0.273895	0.092604	0.298285	0.188449	0.646549	0.671232	0.641269	1.1657	0.862976	0.18625	0.310001	0.15073
ACRBP	0.169372	0.186829	0.057574	0.12393	0.180484	1.8683	2.0754	1.64474	2.47295	1.36922	0.994324	1.05306	1.01248
GAPDH	956.086	904.007	752.211	607.566	769.785	520.966	659.012	819.023	970.295	718.894	770.761	1047.65	849.403
CD27	0.121982	0.067717	0	0.172965	0	0.569652	1.69044	0.946101	1.51541	2.26255	0.481754	0.142052	0.096721
LTBR	59.7015	49.9592	24.5455	60.1213	99.2639	20.4828	28.5104	24.3891	34.9432	19.0758	14.3509	35.8861	31.0961
SCNN1A	13.3652	10.2926	5.09447	19.8708	70.3592	6.53703	8.37073	5.90186	13.6384	4.81755	2.12042	2.04042	7.23086
PLEKHG6	3.33766	1.94272	1.73639	4.51219	8.36564	8.09228	8.666	7.37218	10.7867	3.96783	1.65455	3.50693	4.4455
CD9	347.071	238.145	497.801	467.479	439.812	746.558	676.503	686.623	757.861	714.904	698.336	394.798	532.637
NDUFA9	74.6786	63.5497	56.8738	49.759	76.3703	114.378	115.173	92.0652	149.337	110.114	95.049	91.0593	85.4597
RAD51AP1	0.962109	0.543283	1.00534	1.26581	1.46629	3.00898	2.36421	1.85419	4.98075	3.22872	4.69368	0.714852	1.31072
CCND2	15.3479	9.83787	6.94808	7.60912	17.7576	14.6243	19.9863	12.8376	26.1264	10.0633	13.5007	9.29033	10.7402
TSPAN11	3.92119	3.07671	1.51598	3.36821	1.35954	2.50914	6.85949	3.6974	6.72372	2.75527	2.68152	3.57718	3.55585
TSPAN9	33.9938	28.6092	16.6412	26.6628	14.7166	5.60926	13.6086	11.81	12.2246	7.51047	3.31291	14.6878	12.2813
RHNO1	12.0867	9.58182	8.6079	15.2879	16.398	12.9726	16.3801	11.0773	21.8793	14.9165	18.8153	5.23674	7.12429
FOXM1	0.694851	0.351682	0.077533	0.864116	0.874414	2.5618	2.34558	1.19743	5.07916	1.67156	1.75282	0.464927	1.14044
ITFG2	24.2677	17.7712	9.20338	21.2622	14.3378	8.06006	7.50388	7.08942	11.6263	7.81352	7.39281	12.387	9.62639
WASHC1	38.5226	35.6446	27.1959	40.751	34.2905	28.1672	26.0556	24.3377	45.1934	20.5585	16.5575	81.8736	56.627
SLC6A12	0.073614	0	0.024823	0	0.111404	0.542797	0.418238	0.366037	0.200019	0.164413	0	0.09893	0.125721
KDM5A	18.2663	12.2002	8.59768	16.6425	14.9532	10.6634	7.00202	4.92829	9.34237	5.53246	3.67347	3.58255	3.19282
B4GALNT3	19.8723	13.4237	2.91502	24.7151	50.6886	30.9604	40.5017	18.8133	61.6725	25.5208	9.99952	10.7747	15.6834
NINJ2	1.39037	1.37587	1.7357	1.38643	1.16105	0.111803	0.608092	0.580382	0.21367	0.164289	0.160818	0.750817	1.0349
WNT5B	1.131	0.407684	1.15548	2.14317	1.02372	0.253442	0.334211	0.591324	0.249138	0.33777	0.062231	0.432037	0.3775
HDHD5	27.0462	20.5858	12.885	26.4881	27.0294	35.7532	39.8697	26.7299	49.1573	26.4464	31.7003	23.9466	24.5139
ADA2	0.538519	0.484022	0.656732	0.379235	0.27704	0.882551	1.98056	0.884059	1.68026	0.709935	0.693956	0.678882	0.292233
CECR2	1.94853	2.01088	0.238535	2.89821	2.39517	5.28601	3.67988	1.83899	5.29756	2.45513	0.588538	0.659465	1.58857
BCL2L13	106.476	72.3386	41.7754	96.1065	109.64	111.576	116.731	99.8662	135.322	73.1071	77.7257	111.833	87.8555
MICAL3	26.4284	18.9783	7.97434	12.2048	8.29043	3.09164	2.52394	6.40158	2.55056	2.21898	0.629827	18.5811	11.3169
PDXP	20.9614	13.0681	15.1487	17.6579	8.90661	9.80064	18.2409	22.9921	14.2048	10.8407	9.95124	35.9871	23.4269
LGALS1	644.555	721.725	713.091	268.087	89.7001	235.036	311.057	758.099	171.032	422.399	360.075	1945.93	892.15
POLR2F	29.3786	36.5041	34.2758	37.5205	42.3741	21.701	34.4299	36.3244	23.0722	32.6794	29.3069	57.1501	51.1522
SOX10	8.23961	8.74234	6.47579	3.55933	1.70597	0.498139	0.053294	1.61583	0.078191	0.406679	0	2.13852	1.60282
MAFF	35.8982	118.468	9.84598	15.8924	48.0883	6.5816	10.7015	7.14261	12.3793	9.24403	7.34752	9.23245	10.5937
KDELR3	73.2125	65.7322	63.3121	47.9412	35.1609	18.5292	19.5025	25.199	16.674	23.2156	20.8708	16.4825	18.352
DDX17	298.741	194.032	185.516	240.524	169.815	185.497	103.646	84.7359	128.813	95.8968	79.7372	77.2005	70.3515
TOMM22	144.24	133.498	113.858	149.073	156.606	114.685	137.554	137.016	94.016	126.743	151.061	141.835	133.011
SUN2	106.46	86.9757	21.3199	76.1638	56.6549	22.4932	32.2526	30.4066	32.1143	16.0053	13.7661	46.3039	32.5551
APOBEC3H	5.45321	4.09091	5.49119	7.83358	3.41522	12.4673	15.0938	8.23293	8.06056	12.0134	16.7733	7.14944	8.64846
CBX7	11.1731	12.5943	3.10272	7.82822	5.23169	6.78082	8.59895	8.78375	8.29024	5.2197	2.48653	27.9	22.4653
SYNGR1	10.2535	4.80017	6.43242	8.67645	14.0841	44.1052	43.2648	29.9296	44.6776	32.7323	36.1732	22.9099	35.9589
MGAT3	2.23742	2.97148	0.444874	2.76556	9.57121	0.22541	0.244271	0.295704	0.181359	0.074713	0.03904	0.081317	0.156267
MIEF1	19.6191	12.1215	6.72267	20.6936	31.8396	25.7795	25.8592	16.1037	32.2621	14.0882	11.4177	8.488	11.1563
RPS19BP1	49.0217	54.0624	63.6007	83.4264	90.5706	80.2576	114.25	111.687	58.9598	106.015	109.815	83.5644	101.535
GRAP2	0.152277	0	0	0.232957	0.059623	1.58122	2.38917	1.07275	1.35771	2.08121	1.31082	0.234321	0.754066
TNRC6B	6.32432	4.19986	1.65827	4.81077	4.40408	7.2923	4.48048	3.12185	7.32956	2.43295	1.42965	1.08964	2.43608
EP300	22.6532	15.7229	4.54648	22.8623	25.2878	12.458	9.57562	6.43013	13.9672	6.61883	2.39497	2.65746	4.31443
CHADL	0.354896	0.363795	0.470508	0.818519	0.232896	0	0	0.220091	0.033922	0	0	0.023293	0
TEF	19.4774	16.7364	9.4406	24.3075	25.2501	23.2229	23.1939	20.5174	24.8594	18.218	11.1393	36.1091	28.9965
XRCC6	27.9723	24.9366	25.4651	26.9235	19.6667	13.167	12.1201	12.2239	15.8158	10.9472	11.3745	15.4688	14.8364
SNU13	132.93	129.949	133.195	143.256	151.572	65.8604	75.669	81.2421	66.0593	76.8276	82.7178	103.813	102.347
TNFRSF13C	0	0	0	0	0	0	0.257877	2.32836	0.14547	0.322526	0.302578	0.93126	0.484708
CENPM	7.2897	5.8839	4.84441	6.40837	7.61146	5.50656	12.1792	10.017	13.3154	10.7998	16.2459	4.24322	7.61655
PHETA2	20.895	26.564	15.3032	22.9681	12.5221	5.29977	8.23206	8.66036	5.70041	5.03371	4.96861	12.0218	7.53548
SMDT1	225.836	270.115	252.992	283.75	215.355	297.269	375.319	352.37	181.821	340.922	364.365	492.797	452.798
CYP2D14	23.9874	21.6939	8.42713	6.24128	6.83745	20.1508	24.7209	22.767	23.8882	18.0343	16.8745	29.1534	23.4326
NFAM1	0.456878	0.078852	0	0.208763	1.1009	0.271081	4.31928	2.07978	3.50739	0.903435	1.09362	0.812432	0.543595
SERHL2	1.01829	0.321651	0.463883	1.35173	0.688203	8.64041	4.72097	5.98245	5.45435	6.0696	4.1782	3.92719	3.07435
CYB5R3	373.35	377.027	183.535	270.478	209.178	222.503	256.752	390.987	319.949	206.514	175.082	831.673	583.362
A4GALT	15.9627	26.677	6.90461	7.36917	3.94195	2.4275	4.50909	18.0879	4.04359	6.77933	2.74928	56.2205	34.2785
MCAT	19.5898	18.2261	15.9075	23.4442	23.7471	13.8545	19.9761	17.4485	18.3286	16.4954	14.9543	24.1074	20.8852
TSPO	175.422	173.767	180.188	203.208	209.73	294.951	385.117	293.347	339.117	295.484	331.779	242.704	341.724
SCUBE1	3.16538	3.39303	1.7484	4.6972	2.09141	0.263526	3.9298	1.01222	1.45808	0.631494	0.653063	0.511478	0.607756
SULT4A1	1.37221	1.66656	1.14004	0.405095	0.416253	0.075011	0	0.760872	0.066462	0.298928	0	0.069875	0.133089
SAMM50	116.245	93.8608	73.1536	78.218	67.9718	107.774	123.565	127.113	107.1	111.289	133.389	146.065	109.695
PARVG	0.467308	0.187641	0.101557	0.329927	0.197273	0.913777	2.29764	1.36513	1.6308	1.36331	0.784017	0.485438	0.621426
PRR5	33.1756	20.3926	30.5359	44.3136	46.4783	39.432	58.6893	43.8951	51.0829	36.9675	41.8257	30.8627	43.5506
PHF21B	0.096707	0.140259	0	0.086152	0	0.176613	0.167281	0.129773	1.46844	0.099243	0.096777	0	0
ATXN10	93.4732	66.0466	68.3985	78.6052	56.1241	33.3188	27.9394	33.3506	34.8449	30.9493	30.7666	32.1003	27.1261
CDPF1	22.8917	26.2002	17.8829	20.1383	26.8939	18.8822	24.6512	21.4963	20.0355	21.4293	20.9832	27.7111	31.1412
TTC38	25.3615	18.0604	8.79691	39.0069	11.904	68.0201	61.5162	18.6428	38.709	39.5418	38.7503	25.3591	20.1642
GTSE1	3.60806	4.62226	1.13755	2.24926	1.41691	6.22368	8.22839	3.95975	12.9597	5.5452	7.27127	1.25628	4.07656
TRMU	21.473	22.9019	16.2862	24.1476	27.5146	23.4876	23.675	21.2997	21.6005	23.3644	18.0789	28.4946	25.0643
CELSR1	17.7222	5.74956	1.59124	18.9805	32.0323	2.02916	2.95483	0.652323	4.39984	1.12444	0.557216	0.272859	0.416947
TAFA5	5.59172	2.77648	2.34717	5.22404	2.00043	0.585547	1.12618	1.11989	0.729041	0.404688	0.774228	2.68382	0.883523
ZBED4	12.4129	7.60259	2.31041	15.6323	17.1608	6.50948	8.70225	3.34638	9.39667	3.55419	2.10866	1.91174	3.1184
IL17REL	1.38244	0.263215	0.341118	1.56503	2.15367	14.5328	14.7167	5.22088	17.675	9.5306	3.48908	2.86852	4.58007
TRABD	50.6901	29.9589	17.5937	45.0768	52.6012	70.7862	81.5395	48.3751	91.2847	49.7914	42.2269	45.1126	51.0144
SELENOO	56.5858	38.8528	30.4102	38.947	37.1416	36.1393	47.4058	37.6922	64.9809	29.0122	24.8706	62.4031	44.1151
HDAC10	26.8318	14.2517	10.0255	23.1297	16.3802	37.1504	28.5648	21.3283	41.3513	20.2003	17.2977	19.2982	21.5705
DENND6B	27.0909	13.1027	6.921	20.0144	11.1953	17.8617	19.6855	13.7962	23.0442	15.7189	13.9507	19.6151	17.7854
SCO2	32.4726	20.3659	19.2329	34.5947	29.7668	31.799	38.746	32.0185	41.4918	27.1828	26.4869	39.6395	37.0272
MAPK8IP2	3.37927	3.01516	2.00275	1.60913	1.19656	0.255502	0.320857	0.260307	0.183859	0.236651	0	0.059667	0.046523
ARSA	16.3551	13.6777	11.9941	12.494	9.80943	17.1198	22.5039	18.659	26.7843	13.8289	10.2958	27.0962	18.2108
RABL2B	58.8045	42.1664	31.4683	56.1712	39.9232	30.21	25.4043	24.8895	29.9133	19.9559	22.2646	33.8537	28.4372
COBL	4.6784	2.91035	0.910161	5.58395	17.5309	1.03629	1.57197	0.836914	2.11472	0.917135	0.079813	0.525999	0.743684
IKZF1	0.36267	0.208177	0.12409	0.482862	0.525072	2.40332	6.13504	1.42667	3.22662	2.44446	1.24085	0.157171	0.445753
UPP1	1.76821	3.88752	2.22069	4.85841	27.3963	33.4645	59.3319	33.217	32.6832	45.7657	27.2361	8.79518	28.1856
C4H7orf57	2.58635	1.23982	1.49153	4.23202	4.63344	11.7984	11.4897	9.7425	16.7995	9.2905	7.40348	2.65544	4.8331
CDK14	14.3864	12.5284	8.35659	7.85417	5.39902	2.16594	1.98536	7.44801	1.91128	2.68922	1.21739	11.785	7.86422
FZD1	36.949	27.6289	25.8916	41.9976	25.4812	10.8016	14.4361	16.3938	14.4544	9.78627	10.1512	15.2372	18.3744
AKAP9	15.8798	10.0439	11.3916	20.948	18.9047	10.1981	4.40179	3.5269	9.8235	3.87215	2.84629	1.66862	1.55449
PEX1	8.06259	5.08237	4.51178	7.5797	5.95917	9.74389	7.28931	6.09358	9.10994	5.85755	6.3275	2.56486	3.36834
CDK6	9.9447	5.99061	3.94093	6.95746	14.6676	20.0372	21.809	16.0746	22.6106	9.24986	7.79027	3.75388	9.87153
SAMD9	2.28316	1.15854	2.04297	4.67373	10.6118	15.6042	14.2549	6.91433	8.0079	8.73218	2.5324	0.686383	0.555808
HEPACAM2	0.601173	0.293118	0.262081	0.819046	0.974249	0.055221	0	0.047417	0.149371	0	0	0.058013	0
TFPI2	99.8589	65.9223	29.8663	63.9581	51.6671	10.1736	12.0081	41.5122	9.54361	26.7802	17.0589	46.0124	39.4451
COL1A2	2487.99	1239.26	617.67	856.311	505.752	253.056	534.998	469.224	449.609	304.751	103.729	213.601	175.995
CASD1	19.8711	13.4469	10.8882	13.1013	12.2889	5.76524	3.02711	3.15543	3.85675	3.52215	3.73533	3.24804	3.32847
SGCE	43.3765	44.0275	40.3577	26.2205	7.96492	7.11559	13.2923	15.6415	8.04209	7.83681	5.01621	9.04466	8.29639
PEG10	46.4226	44.2506	20.6602	16.0449	11.567	0.725417	1.0496	2.49815	1.90493	2.29935	0.219367	0.472566	0.604048
PPP1R9A	2.42936	3.01101	2.47075	0.976291	0.832284	0.670139	0.515957	0.756799	0.447255	0.56482	0.120702	0.62522	0.211621
PON1	0	0	0	0	0	0.063842	0	0.87523	0	0.32561	0	0	0
PDK4	147.838	454.866	115.868	32.465	36.676	12.4756	66.8302	8.49363	20.458	40.6258	11.2806	19.4372	71.4657
DYNC1I1	4.56867	2.48171	0.734288	1.60739	0.275922	1.18775	0	3.54231	0	2.55973	0.043285	11.1082	11.2343
SEM1	36.839	44.6769	32.4698	146.533	43.5288	133.38	144.026	184.79	33.2096	45.2457	78.1952	86.4602	140.433
SDHAF3	5.30896	4.35691	4.05374	3.91341	3.71363	6.36798	6.64237	6.07822	5.4763	7.11296	7.03713	2.90859	2.95287
ASNS	22.9962	14.2393	37.7977	30.6478	169.946	11.6142	13.6786	9.99324	10.6166	11.2129	20.4694	7.28199	8.52734
RPA3	51.7677	41.6601	39.8144	40.2692	39.6092	35.3879	41.6616	46.6781	32.858	53.4297	88.5198	38.2573	41.0922
GLCCI1	11.7075	6.35938	5.67496	3.25824	4.55629	1.47476	1.77715	1.59755	1.99556	1.05482	0.405982	1.21852	1.54597
ICA1	18.2955	15.8684	20.2758	21.3625	20.3985	7.13082	4.43999	4.50921	6.32111	3.16924	2.63778	5.15457	4.31011
SCIN	1.46189	2.08839	3.2601	4.52927	7.93459	0.449526	2.91772	1.3246	0.741701	2.04988	1.05652	0.514451	0.630341
ETV1	6.05822	4.6392	3.83338	2.44445	1.34774	0.845553	0.73028	2.49269	0.745888	1.03286	0.231047	1.19518	1.03798
MEOX2	29.2333	37.8928	7.27111	13.7858	4.34467	2.08749	2.15216	4.80956	3.56751	3.47711	3.37609	4.35292	3.36088
CRPPA	4.10318	1.98971	2.76111	2.46455	2.53788	0.664394	0.467643	1.22216	0.91134	0.245794	0.389411	1.30526	1.34179
SOSTDC1	25.3882	10.7899	42.4563	49.0152	17.3946	3.83725	1.11507	6.21608	7.18976	5.76926	2.59564	8.10285	7.03895
LRRC72	0.458528	0.343468	0.558328	0.478831	0.60576	0.529323	0.125663	3.81691	0.223378	1.222	0.086571	14.1074	4.01174
AGR2	1.32682	1.40176	0.659284	1.86383	3.55086	0	0	0	0.950416	0.279058	0	0.514632	5.21493
AHR	24.0245	17.6947	21.3877	31.8697	22.3315	15.2192	13.9935	9.75485	18.9625	9.67403	7.56918	2.19215	2.69309
TWIST1	31.6315	27.9683	20.9701	30.2369	10.9909	4.54722	9.43787	13.0544	7.22127	6.66329	7.18154	22.0124	16.9751
ITGB8	1.61515	1.57073	1.05362	1.60389	1.25749	0.999721	0.404721	0.783169	0.685112	0.420583	0.36919	0.245912	0.241715
SP4	3.95649	3.25241	2.02889	3.24688	2.77759	1.32414	0.617105	0.935865	1.0089	1.19647	0.867083	1.04295	0.901533
TOMM7	111.339	161.158	123.103	159.984	130.711	98.5279	120.296	114.091	77.7854	128.337	157.842	170.251	145.597
FAM126A	13.7379	10.3283	9.18478	9.74235	9.87153	4.93088	4.0663	3.07234	4.34596	3.69603	1.57249	2.37689	2.54317
GPNMB	5.51628	2.58535	10.0365	10.499	0.438458	12.2876	28.3191	13.5381	11.614	8.72947	21.8312	9.65991	14.9063
MALSU1	12.9161	8.0999	9.80359	9.82072	8.07388	9.11535	10.394	12.3351	6.12381	9.89475	13.923	12.3363	9.99956
IGF2BP3	9.61349	4.50501	5.73095	14.1123	17.8396	6.21228	7.09169	5.75268	9.07079	5.03591	0.209386	0	0.2408
TRA2A	108.819	85.907	95.8378	125.081	103.032	50.0134	28.3146	25.7908	39.4056	43.761	40.4522	25.5152	32.271
DBF4	2.8294	1.46769	1.95407	3.05087	4.56388	4.36188	3.42102	2.22542	6.11492	3.81733	4.91715	0.659526	1.64759
RUNDC3B	5.69898	4.26999	4.56555	3.74683	1.57288	0.784361	0.581422	0.64194	1.40374	0.884194	0.396811	0.202305	0.322816
CROT	16.0931	9.6867	13.2685	13.6772	8.27514	60.1681	29.0209	26.0447	27.9556	39.5118	53.1687	18.2096	18.8268
TMEM243	18.9998	19.086	11.2515	23.7322	33.3044	29.301	35.1658	28.3557	32.1088	28.7408	29.8295	11.3842	21.2781
DMTF1	20.0634	11.8454	13.6526	16.0912	15.8376	12.0784	8.21872	5.59644	10.0539	6.49031	4.83549	5.03949	4.03915
SEMA3D	3.23556	2.65922	1.07213	4.07127	1.57775	1.08094	1.57742	0.968909	0.61835	0.701139	0.828967	0.227766	0.149725
SEMA3A	2.99452	1.19291	1.06428	2.61189	2.36917	0.307718	0.247161	0.393484	0.500223	0.262875	0.194031	0.071706	0.037826
CACNA2D1	15.1746	10.089	10.27	8.60703	5.17495	1.64455	0.685534	2.74106	1.74338	1.91325	1.60197	1.48226	0.9345
CD36	257.361	370.869	11.7574	7.66442	1.53164	4.81865	7.34928	9.8358	3.65695	6.98128	6.71888	22.8143	14.6091
GNAI1	27.5395	19.2393	20.8015	26.0356	32.0511	32.9611	25.812	25.7618	33.1331	25.1043	35.1214	11.272	12.4482
PHTF2	8.65062	8.53275	5.14744	5.9894	6.99624	2.7114	1.60921	2.51573	2.14545	2.13466	1.59988	1.87712	1.49201
RSBN1L	22.2701	11.8305	12.0207	13.1306	9.57346	7.95594	4.53775	7.34912	7.77036	4.91589	4.16494	7.86373	4.8407
PTPN12	20.5206	19.9912	14.0023	13.3368	14.1964	6.93128	6.32745	8.06336	7.42116	7.04523	6.23579	10.0991	8.39133
CCDC146	2.35543	1.47878	2.50469	0.279744	0.503572	0.091112	0.059	0.427048	0.165809	0.293912	0.168099	0.271507	0.05811
FAM185A	6.01741	3.56662	3.05143	5.16385	7.62767	8.54993	7.53867	4.39483	8.89603	5.11298	3.6986	2.1679	2.36355
LRRC17	9.13307	7.51209	9.41447	6.69688	0.750444	0.316233	0.166453	1.90168	0.212863	0.713053	0.142642	2.50127	0.768058
PMPCB	35.5778	25.4582	20.2021	25.5971	30.2158	38.8161	30.9645	26.4659	36.464	35.3867	38.1782	19.6778	19.7158
RELN	4.15765	4.44706	1.72026	1.95148	1.34804	0.917381	1.19504	0.831038	1.55623	0.957846	0.400697	0.34261	0.465086
KMT2E	59.8152	36.2913	22.0634	51.7525	44.6305	59.7903	39.7236	26.268	54.8534	18.9656	14.4892	16.0217	14.8103
SRPK2	27.5947	22.7254	13.0239	22.7247	18.9791	25.3806	24.482	26.9446	25.8183	23.7202	19.5217	17.3692	14.9689
PUS7	13.05	6.86177	12.785	20.1418	30.3659	7.76119	6.29966	6.06492	9.62293	6.21883	7.41432	2.69444	3.6503
NAMPT	17.1886	14.8579	16.7058	19.1457	17.3294	11.0446	7.70629	8.8189	9.66527	9.02243	10.036	8.10629	7.97934
PIK3CG	2.82668	3.6467	1.92416	4.89281	4.59652	1.20493	2.21364	0.592157	1.88511	1.39196	0.687788	0.305655	0.134743
GPR22	0.301902	0.216887	0.550647	0.080598	0	0	0	0	0.088566	0.167922	0	0	0
SLC26A3	0.054197	0.302931	0.12465	0.395482	0.098698	72.7182	62.1777	65.8198	27.0902	116.731	13.0173	15.8595	42.2733
DLD	60.4237	39.0041	35.7305	37.8695	37.5804	95.6407	72.0634	69.5718	98.2738	105.955	110.698	58.1815	51.0542
LAMB1	141.657	121.904	42.2345	61.881	40.5669	14.4285	20.7141	27.5092	23.0834	17.0565	10.8086	17.9739	14.3467
NRCAM	1.15707	0.441012	0.238628	0.123925	0.510561	0.108534	0	0	0	0	0	0	0.014787
PNPLA8	18.2014	15.2871	21.3524	21.5982	25.8806	28.4935	22.9992	20.0022	27.5576	23.2962	17.2386	7.59863	10.8519
NME8	0	0	0	0	0	0.903987	0.054088	0.1507	0.549205	0	0	0.024468	0.086338
TARP	0	0	0	0	0	0	0	0.763888	0	0.973742	0.076411	0.167602	0
CFTR	1.34839	0.303474	0.923305	2.21223	8.88835	0.074516	0.113481	0	0.088177	0.061573	0.030354	0	0
ST7	22.1323	14.7755	18.3374	19.6839	24.9378	9.91796	6.68368	7.8102	13.5636	8.00372	9.0404	8.86122	7.89065
CAPZA2	108.498	103.834	112.309	95.2121	101.347	70.5229	65.3999	96.286	55.7597	99.1801	90.7625	158.482	109.118
MET	23.0862	11.469	18.64	19.5851	19.5879	13.2229	5.87921	6.01854	7.06255	4.74345	8.08105	3.51282	3.85309
CAV1	553.332	588.834	260.968	201.029	96.5535	48.2037	79.5532	205.853	51.2798	105.715	54.3336	274.116	181.039
CAV2	115.376	116.587	30.2401	36.9173	30.1909	20.4376	27.0436	31.7819	15.8145	25.8698	12.224	17.1878	17.6072
TFEC	0.51	1.08298	0.753756	0.262018	0.533745	1.81134	2.66647	1.95365	1.54132	2.04092	0.732166	0.220508	0.485516
LSMEM1	0	0.607839	0.122163	0.040958	0	1.2363	1.50103	0.33808	1.05421	1.80266	0.604698	1.10847	0.510456
DOCK4	2.31687	2.10077	1.29093	1.61795	1.25391	2.18964	2.31715	2.4654	2.81022	1.79154	0.771739	2.56602	1.94146
IMMP2L	10.6659	7.72803	7.95808	7.98678	6.02913	5.83556	8.1969	11.7294	4.25783	6.94843	10.8746	16.5931	10.6068
LRRN3	1.21721	1.33393	1.61789	1.16144	0.618546	0.17244	0.470439	0.494354	0.125144	0.371	0.103691	0.096106	0.081104
RGS2	47.3958	34.3121	76.1465	9.47244	9.38821	7.75921	5.18639	12.2221	2.96113	16.0164	2.01923	56.6842	40.239
ANLN	5.42049	2.39459	4.21587	3.23644	3.83191	17.0082	12.6633	9.41217	23.2205	10.863	18.3046	2.77163	3.7146
DPY19L1	15.7285	14.2764	9.49007	9.19588	8.42155	4.46567	4.86803	4.75795	4.27633	4.72825	3.17749	3.68396	3.5138
BMPER	9.30331	3.81858	1.07201	3.70319	0.910181	0.717707	1.16564	0.886504	0.760888	0.631064	1.13917	0.402784	0.731528
RP9	19.6789	23.8674	17.609	25.1779	20.9723	11.332	9.53222	11.4699	9.81432	11.836	11.4501	12.8482	10.8813
NT5C3A	16.5086	9.21989	11.3484	12.8317	20.0534	27.3427	17.6837	21.1661	26.9371	28.358	23.22	13.3695	22.1915
FKBP9	100.078	82.2433	40.9993	67.9225	48.7267	25.7908	43.9921	30.1248	39.5365	27.0828	16.8958	24.5802	31.0993
PDE1C	0.490823	0.551678	0.385859	0.530941	1.82085	1.31289	1.86922	1.20724	2.09995	1.36687	0.917093	0.965378	0.955812
ADCYAP1R1	1.54169	0.670536	0.646304	1.73033	1.15516	0.971188	0.30398	0.594172	0.804573	0.020004	0.304184	0.173797	0.170316
MTURN	11.4106	21.5352	12.3098	10.3222	4.84181	1.17226	2.03111	3.5173	1.01247	1.20221	0.70895	4.26129	3.20846
FKBP14	26.5492	20.0396	21.0856	25.9349	14.806	7.95449	4.75299	8.39543	6.51316	7.4058	4.89875	4.57015	6.4409
WIPF3	12.7813	10.698	1.15052	2.89917	1.90484	0.764451	0.330876	2.12403	0.791686	1.23588	0.078567	3.97033	3.07427
CHN2	11.4427	6.05411	6.69534	6.55839	7.73573	11.6754	7.90636	7.52821	10.3684	8.82502	7.50128	3.35803	5.92042
TRIL	11.27	3.19615	1.73531	10.3993	3.33889	6.99399	8.15693	4.38117	6.94944	2.84911	2.28613	1.16586	1.28899
CREB5	7.07712	10.851	1.75525	1.90713	3.02976	0.699317	0.387397	0.781689	0.467363	0.577095	0.216533	1.72671	0.660277
HIBADH	71.3173	56.6396	55.9902	63.4174	51.5533	79.646	59.7846	80.5657	64.7198	79.6428	84.066	77.2987	63.0022
HOXA6	11.1134	6.78258	2.90274	3.05717	1.90251	0.836244	0.395545	1.27432	0.88047	0.922932	0.011701	3.21557	2.07546
HOXA5	17.3058	13.0799	7.48859	7.40206	2.88275	2.08799	0.864616	2.57683	1.83852	2.54104	0.554989	6.43524	3.75348
HOXA4	6.06502	5.61235	3.56119	2.13682	0.694257	1.26463	0.548845	1.35778	0.732889	1.28389	0.351687	1.74523	1.50304
NFE2L3	7.102	4.22541	7.69894	8.42344	34.3026	9.83662	8.05258	11.1363	8.02826	5.82274	3.27139	1.62247	2.68629
C4H7orf31	0.54394	0.697834	0.653457	0.699806	0.167434	0.430445	0.194553	0.181701	0.44312	0.306054	0	0.079237	0
CYCS	125.55	145.015	77.6696	116.815	180.465	476.974	512.025	358.022	507.351	534.607	557.063	218.705	314.158
OSBPL3	3.63166	1.82453	0.959661	3.31234	17.611	1.82875	1.55019	0.694043	3.25907	1.06736	0.671875	0.54761	0.880337
MPP6	1.19757	1.39413	0.511378	1.8776	3.83189	0.472577	1.13759	0.605645	0.981112	0.694812	0.514178	0.137597	0.225702
FAM221A	2.08043	0.534367	0.298795	0.545288	1.27625	0	0	0.053403	0	0	0.235502	0	0
SRI	66.0662	53.6481	50.0961	61.1257	73.8045	15.511	29.6142	31.5491	19.8679	28.8765	23.0426	37.3746	29.6458
STEAP4	3.02594	0.790815	2.07465	2.8268	7.50309	0.546529	0.439659	0.784045	0.845835	0.152141	0.398219	0.760939	0.49621
CFAP69	1.64523	0.581707	0.973039	1.61176	1.0016	1.51972	0.436972	0.380599	0.748846	0.357901	0.133445	0.259111	0.212453
GTPBP10	12.1839	7.62207	11.7128	14.9508	8.91109	17.7055	14.4545	12.0619	19.0288	16.2687	19.2504	8.91085	10.3155
RAMP3	5.0359	6.58718	1.49943	1.35417	1.54455	25.7413	53.6658	29.9339	49.9103	31.5547	16.2154	34.0629	36.6059
TBRG4	44.8469	30.0374	26.6794	53.3168	89.7073	63.2763	57.4186	43.8855	84.6392	50.6692	44.0067	51.5866	47.1713
CCM2	26.9885	24.0238	18.2826	26.6904	23.3314	35.1714	48.835	43.5978	48.6117	34.9769	32.7704	45.9623	45.4849
MYO1G	0.170219	0.091389	0.157838	0.389875	0.246055	4.05698	5.09038	1.39444	4.26404	2.10445	1.40543	1.36433	0.931304
PPIA	969.75	819.389	1298.52	1328.05	1572.48	1794.73	1634.02	1588.37	1529.42	1958.07	2429.76	1128.58	1619.56
ZMIZ2	16.4364	11.3493	3.75522	14.3185	15.9809	25.8386	39.3933	22.072	33.4016	13.0076	8.50896	19.0778	23.6353
OGDH	94.2894	57.4381	31.5539	79.6658	107.424	113.503	96.2185	74.5116	153.021	69.7233	56.1399	76.687	82.1055
GCK	1.46786	1.15545	0.568137	1.86031	0.618442	0.406114	0.373431	0.367612	0.575718	0.470026	0.188714	0.995788	0.842558
POLD2	15.7685	9.92666	8.54522	15.0334	14.6429	12.8069	13.2645	14.4457	20.7062	13.0091	10.1591	25.1547	24.3642
AEBP1	50.2	26.4105	9.83862	31.7898	22.8849	24.7655	57.575	31.8065	45.5677	24.8552	17.8318	43.9231	34.921
POLM	1.60035	1.05965	0.814822	0.947134	0.555458	2.48281	1.0536	1.2293	3.37778	1.72003	1.28331	2.56359	2.32805
MRPL32	16.7746	18.3965	16.4133	20.8076	26.7593	29.9694	33.3556	26.7795	24.4887	31.7661	36.8717	16.4943	19.2273
GLI3	7.31474	3.10425	2.03809	5.21249	4.30643	3.34819	1.88802	2.12768	2.98586	1.56433	0.73753	0.85224	1.31738
SUGCT	4.45177	2.03214	1.5293	3.95434	0.886922	8.98565	6.19649	4.60141	4.76485	4.15963	5.03011	4.68959	3.52321
CDK13	15.6244	9.08215	7.24028	13.8249	13.7564	9.11241	6.87381	4.1473	9.31044	4.70199	3.96763	2.76124	3.14609
RALA	40.9371	40.7411	27.1479	47.4046	44.8997	47.0061	56.7843	44.1086	43.3729	37.2755	35.8831	33.6328	34.492
KCND2	0.122226	0.032723	0.366967	0.521557	0	0	0	0	0	0	0	0	0
TSPAN12	33.3124	27.3205	31.4848	13.9594	10.3798	4.53779	5.27823	11.991	3.11773	10.6059	4.65714	25.8537	28.016
ING3	8.42221	12.1549	11.2224	11.9707	9.73671	2.66177	2.05859	2.45075	2.9764	3.82909	2.90117	2.86964	3.03547
CPED1	12.8611	9.65571	12.303	4.95279	2.75411	0.785491	1.48656	3.44159	1.10056	1.00562	0.834478	6.07819	3.46935
WNT16	3.2404	1.59107	0.467001	3.25574	1.58781	0.138859	0.440536	0.057335	0.229023	0.140533	0.590378	0.09118	0.334839
PTPRZ1	23.1014	6.5332	17.8019	34.7745	26.2653	14.8481	7.61672	5.95737	16.7291	6.79877	6.61664	0.895163	2.57772
CADPS2	5.23282	1.81904	1.72905	4.31678	3.0856	0.434655	0.728528	0.474564	0.734412	0.47454	0.527643	0.375617	0.473056
NDUFA5	29.1663	34.833	29.16	36.413	41.7682	38.0151	43.9902	39.7697	31.9894	59.9654	63.9996	54.295	51.8359
LRRC4	0.874512	0.318196	0.375747	0.350572	0.830389	0.160858	0.082028	0.392264	0	0.079617	0	0.121872	0.051217
LEP	14.5317	16.832	0	0.026873	0	0	0	0	0	0.027452	0	0.017899	0.070264
PRRT4	0.74374	1.2503	0	0.577327	0.13905	4.75583	7.99586	6.41695	3.89303	6.40231	0.969601	17.0837	13.1766
IMPDH1	27.8095	27.0757	6.56846	16.3109	9.43862	70.239	82.2586	50.6041	87.8054	42.7966	35.7216	49.3636	55.47
FAM71F2	0.723713	0.695489	1.76755	2.48732	1.07397	9.98295	6.27117	6.74993	3.59882	4.55196	5.97574	4.71051	5.34318
ATP6V1F	75.462	80.9233	93.7044	103.957	109.452	88.1726	107.409	93.994	47.2959	95.7568	95.0696	116.457	148.135
SMO	31.9294	24.6515	13.6493	29.8959	19.3838	5.92059	6.94858	7.7782	8.99957	4.00416	3.16674	12.1535	8.01234
AHCYL2	60.1361	44.4164	97.9233	93.9382	51.0096	504.06	306.491	287.602	442.059	379.529	254.861	75.5652	176.193
NRF1	10.3356	8.74977	5.22202	10.9554	8.35974	4.89682	5.05062	2.69615	4.50171	2.75673	2.27976	3.32754	2.64355
ZC3HC1	27.057	21.68	22.5151	22.6363	21.9972	12.4222	12.1046	10.2632	13.8863	10.9896	10.2811	14.7563	14.1408
CPA5	3.21555	0.470036	3.15251	0.914417	0.514923	0.681685	0	0.055156	0.733712	0.10182	0.091681	0.25271	0
MEST	63.1383	55.7865	48.1395	25.5831	9.2538	1.55696	1.8757	5.93205	2.68912	3.3512	0.948098	2.07995	2.00634
KLF14	0.775222	0.431668	0.195202	0.490437	0.05285	0	0	0	0.11511	0	0	0.16648	0.378351
PLXNA4	6.75259	3.90568	0.805551	5.66545	2.23705	0.855679	0.582727	1.08867	0.486483	0.584525	0.051111	0.82584	0.987703
EXOC4	21.0277	14.366	16.7524	21.457	14.3971	30.004	23.9002	18.2673	36.2974	15.3953	16.1768	10.2939	13.5209
BPGM	1.18442	1.16274	1.80344	1.86529	1.17696	1.99384	2.67632	1.95403	1.83034	2.52675	1.90052	3.21541	2.36581
WDR91	11.3133	7.75185	4.76653	8.27154	6.24096	4.56606	4.22541	2.64992	5.50507	2.53985	2.07056	5.29019	5.30471
CNOT4	10.4128	8.92004	7.14412	10.5263	9.79217	5.80042	3.9682	4.80995	8.70322	4.87298	3.05678	4.18527	3.86959
PTN	97.8433	111.374	81.9787	37.1095	17.9801	9.6724	17.2598	29.0554	10.7191	14.3669	2.84577	24.4617	16.7909
DGKI	0.263978	0.162635	0.353653	0.218018	0.055195	0	0	0	0	0	0.122502	0	0
CREB3L2	12.965	10.9346	3.29148	13.7056	14.4674	4.45707	3.28609	4.57427	4.46872	2.47549	0.755628	3.2997	2.21552
SVOPL	0.536663	0.147308	0	0.084576	0.698769	0.096284	0	0	0	0	0	0	0
KIAA1549	2.84011	1.2963	0.445251	2.4594	2.74606	0.230556	0.330738	0.5287	0.148714	0.177909	0.022169	0.253011	0.424981
ZC3HAV1L	16.5586	11.893	7.24062	16.7535	11.0655	2.47567	2.4719	3.47279	2.02219	1.68924	0.876364	1.90319	1.19061
ZC3HAV1	12.3396	9.8914	5.1215	12.9895	11.5129	18.8876	14.1981	9.50189	25.8598	12.1486	11.1025	4.03365	4.84356
UBN2	7.73233	2.82534	2.20893	6.24042	6.16404	9.223	4.19555	1.70452	7.46273	2.17069	1.00023	1.17656	1.33085
FMC1	74.2655	76.3776	70.8179	62.8612	47.5227	56.2103	69.8135	60.4477	38.3669	50.3351	63.9556	84.778	81.0728
FMC1-LUC7L2	68.0992	44.2886	44.8349	63.2584	58.6158	37.3177	24.613	28.0053	42.4801	26.5336	25.2563	26.4818	24.965
HIPK2	3.30696	1.7228	0.774793	2.84021	7.28219	2.18178	2.52699	1.09377	2.74632	1.41527	0.33315	0.613379	0.7837
TBXAS1	0.085387	0	0.056622	0.078983	0.446678	0.716457	1.60457	1.00002	1.30868	0.796017	1.33956	0.871408	1.72572
PARP12	8.30418	5.0121	2.70235	5.67385	8.72623	11.9867	13.5266	7.74091	13.82	9.23843	6.79349	3.47545	4.71456
SLC37A3	23.0726	18.8952	22.5481	35.4083	37.7893	36.0309	31.7229	26.0745	34.7743	30.3836	20.428	10.6641	24.1992
RAB19	1.18354	1.34854	2.80501	4.43461	3.07699	7.01356	6.22301	4.44573	6.43171	7.15092	4.16882	1.79322	7.81851
DENND2A	22.7943	22.69	16.7194	14.9978	9.31825	2.447	6.20637	5.7998	6.125	3.72584	2.18932	4.18552	3.35519
ADCK2	11.127	7.8355	5.34648	13.5682	16.2726	16.2469	15.727	11.2067	21.2754	9.62877	6.50126	8.4107	11.1401
NDUFB2	155.839	146.12	89.3787	150.63	163.023	160.365	200.394	138.452	149.288	152.049	142.956	167.284	165.052
BRAF	10.5944	6.63351	4.26594	8.34955	7.00345	8.65804	3.38534	3.17953	6.25916	2.62633	1.30676	2.33114	2.49259
MRPS33	163.581	162.509	203.275	190.992	141.369	177.549	163.535	187.401	120.983	221.392	235.688	197.262	194.573
SSBP1	24.0228	28.5079	28.1524	32.0729	35.4409	51.1873	39.9549	42.5467	40.0101	58.6384	63.1701	40.1389	38.5431
PRSS37	0	0.247207	0	0.076689	0	0.688756	1.76999	0.278253	1.29981	0.730822	0.692477	0.059604	0.49327
TRBV15	0	0	0	0	0	0	0.196575	0.108366	0.566885	0.449142	0.470107	0	0
TRBV30	0	0	0	0	0	0.070383	0.232962	0.24294	0.129109	0.612066	0.050034	0.082884	0
TRPV6	2.13236	0.864229	0.611242	2.19145	1.53927	0.826595	0.71486	0.358939	1.1048	0.464358	0.144238	0.092601	0.445402
PIP	2.26767	14.7531	19.9022	41.0665	15.5165	397.638	386.324	451.142	250.699	578.477	209.124	186.22	357.456
GSTK1	67.27	35.7038	43.0353	40.5497	23.2317	97	89.1842	74.924	79.3052	68.7805	90.2887	68.5832	73.9425
ZYX	250.985	200.367	83.1283	139.18	242.122	86.0236	114.543	215.051	104.697	99.5003	52.4771	618.947	355.897
OR2R3	0.090145	0.070162	0.38219	0.570749	0.140526	4.38307	2.55398	1.92604	3.68945	1.84276	1.52049	0.518719	0.953536
TCAF2	1.3471	0.534772	0.764364	1.78178	1.25836	3.64173	8.3879	5.35533	9.11341	4.10597	2.12514	2.24496	2.87638
TCAF1	44.1425	33.825	18.847	28.535	16.4331	9.87224	10.5576	13.1068	13.2943	7.34407	4.74501	9.32172	7.92877
CUL1	39.6052	34.5036	37.0606	41.2863	44.7377	19.1866	24.0796	17.8461	21.1039	17.9316	11.6036	16.5071	17.6627
EZH2	19.572	11.2189	9.88764	22.444	28.0378	33.0435	28.8902	14.0669	43.1498	19.1775	23.9412	5.08581	9.26632
ZNF398	7.4996	4.87867	2.03061	5.80883	4.1192	2.27974	2.36559	1.71986	2.7705	1.80215	0.391772	2.11727	2.50873
LRRC61	13.0872	8.101	7.99184	13.4459	2.55205	4.1927	7.67736	2.64368	3.99365	4.35695	4.95059	12.3045	9.83053
GIMAP4	0.445168	0.284635	0.738997	1.24958	4.07096	3.83153	4.61771	3.09909	3.75873	4.97372	4.72871	0.596118	0.872847
GIMAP5	0.597733	0.549089	0.695925	0.188906	0.323792	3.60189	8.65024	1.59299	4.31117	3.68783	3.86957	0.457757	0.688542
TMEM176A	1.74249	2.06633	2.93414	7.87294	3.68949	3.13824	10.9013	10.8285	9.46223	2.77336	4.73993	5.79615	4.75732
KCNH2	8.05161	4.95905	8.61521	5.72534	2.83157	2.98945	4.03994	10.5484	1.46713	3.47504	0.925143	38.4013	22.5531
ABCB8	28.8217	14.1414	5.4181	21.7563	36.8585	31.3836	30.3737	18.0206	56.0777	21.0905	13.9973	17.5238	25.4929
ASIC3	0	0	0	0	0.105121	0.135296	0.482442	0.06499	0.152927	0	0.028421	0	0
CDK5	21.7822	17.3886	22.8843	19.0231	12.3077	22.6007	28.4383	26.3193	24.843	21.8332	22.4308	24.7269	25.1223
FASTK	55.252	36.4331	24.4987	43.2881	38.8738	58.9693	49.1425	39.7456	77.3098	40.0726	39.6234	60.4632	53.2592
TMUB1	15.2883	9.08036	9.94781	17.8941	17.2042	17.6733	24.3069	15.3617	25.6551	12.6331	17.2567	18.8169	20.8515
CHPF2	15.3117	13.7111	5.55652	15.0485	17.0438	5.95506	7.09717	4.50474	5.9033	2.8598	2.46808	7.53339	5.55937
SMARCD3	179.189	195.627	72.9214	61.743	30.019	13.0284	14.2536	47.1332	10.7514	24.6159	7.71083	125.336	74.8124
CRYGN	0.183351	0	0	0.64776	0	0.254188	0	2.21555	0	0.1851	0.297043	2.7774	0.468531
PRKAG2	20.5259	19.3725	18.8176	13.6785	18.5034	6.25785	4.86328	7.82086	5.90754	7.25292	2.7563	14.8947	8.09087
KMT2C	15.7662	10.1238	2.93484	14.5339	14.1407	9.72818	6.46643	3.31953	7.68164	3.47591	0.972442	1.13518	1.63261
DPP6	0.73105	0.469279	0.182815	0.079169	0.181682	0.034515	0	0.213275	0	0.11602	0	0	0
INSIG1	21.4162	4.77377	3.94979	6.45611	19.2286	47.37	14.201	40.4239	39.1399	12.5287	7.19674	11.6465	16.4601
DNAJB6	76.9845	80.4987	56.921	95.502	122.416	76.0735	88.555	88.4603	83.7395	77.9629	64.0928	103.331	109.048
NCAPG2	3.27783	2.63598	2.27427	2.16583	3.6964	4.01432	4.24352	1.93196	5.54969	3.26971	4.54847	0.843285	1.89508
ESYT2	75.0378	52.6632	20.7257	49.5271	56.8435	23.0676	22.5337	27.3473	24.2987	17.9211	10.7721	23.5988	20.5902
VIPR2	14.2034	14.4214	7.27689	16.4484	5.63963	3.78739	5.9643	6.74725	1.67316	3.00421	2.6008	11.5916	5.56045
MARCHF1	0.290139	0.076502	0.34924	0.454255	1.21736	1.0679	3.26768	0.354525	1.46798	0.350292	1.01514	0.187154	0.177743
TKTL2	0.531014	0.26364	0.075328	0.22718	0.051841	0.039197	0	0	0	0	0.0954	0.023436	0
NPY1R	2.54966	2.20537	0.757525	0.549923	0.260806	0.276047	0	0.226049	0.13391	0.420919	0.187505	0.276982	0.302573
CCNA2	3.26	1.08718	2.141	3.52874	2.30137	11.058	11.2362	7.34972	16.6445	11.0744	23.1224	1.29483	4.51939
ANXA5	274.045	260.8	170.488	197.58	164.91	71.4807	91.9753	101.855	114.74	101.269	80.1069	84.4947	84.2198
SEC24D	32.2925	27.1567	17.9583	22.2187	36.2067	9.59477	13.2564	13.2752	14.272	9.16105	4.92944	8.45452	9.93711
PRSS12	3.44167	1.76932	3.42813	5.56359	2.47153	11.4462	8.42295	4.18781	12.5493	5.5263	6.87285	3.30423	3.93775
ARSJ	12.1761	7.79718	6.80906	11.2078	17.4448	7.15771	2.71525	3.672	5.00524	5.53892	6.59424	1.71166	1.86079
TIFA	2.85802	1.24057	0.813452	1.14624	2.57246	2.58691	3.72164	1.9417	2.1609	2.91485	2.50839	0.819318	1.0856
FAM241A	10.3836	15.984	5.03691	9.47993	12.9929	3.59355	4.23147	2.87761	5.24362	4.06879	4.42315	3.95609	2.61953
PITX2	8.52357	10.6311	23.6773	17.1452	8.98303	7.78475	3.2395	1.18645	1.90891	2.35508	1.56053	1.29426	2.46146
ENPEP	7.76371	9.01776	1.44193	2.93324	0.386459	0.855224	1.40961	0.82764	1.04123	1.19522	1.30271	0.367352	0.316595
CFI	0.385196	0.237976	0.104578	0.083172	0.345316	0	0.707313	0.978044	0.57236	0.585819	0.75818	0.933167	0.700903
ETNPPL	0.228855	0.863776	0.353549	0.507196	0.691599	1.66809	2.10998	1.87543	2.74432	0.815103	1.77989	1.42969	2.39907
LEF1	1.27456	1.439	0.80802	1.16754	0.50869	0.697372	0.851442	1.90197	0.885354	5.30806	0.315816	0.262567	0.184602
HADH	239.525	138.991	148.757	295.856	133.332	1064.48	881.038	830.265	799.523	929.782	916.738	458.715	454.776
CYP2U1	9.36874	4.09642	3.2826	8.05835	4.90746	8.49031	5.18168	4.94245	6.5912	10.5743	2.29324	2.40778	3.22505
NPNT	26.5751	18.7162	22.6646	35.978	20.6795	4.9302	10.3261	5.25716	6.51437	3.66638	3.32733	2.74147	2.02584
PPA2	30.669	25.1753	26.4389	26.0195	20.3248	63.1775	46.1422	47.9232	44.5261	63.9606	61.5877	30.8469	29.4311
TET2	19.4643	9.26486	9.33788	16.6943	15.3838	17.6113	8.128	4.35453	16.6481	4.02269	2.95618	2.2444	2.90467
CXXC4	3.10714	0.821326	1.03856	2.3232	1.34571	1.07923	0.237519	0.495129	0.607352	0.284611	0	0.194602	0.115237
TACR3	0.434523	0.157204	0.199195	0.093456	0.056282	0	0	0.156707	0	0.091823	0	0	0
CENPE	0.468556	0.428451	0.471263	0.518128	0.460682	3.3426	2.36461	1.57018	6.26243	3.29456	3.04753	0.173882	0.473361
BANK1	0.187672	0.222559	0.193848	0.082885	0.231889	0.525242	0.95495	0.59463	0.229536	0.408775	0.258274	0.147481	0.174802
PPP3CA	24.3298	20.5258	7.94764	19.2733	37.9331	17.3375	18.5911	13.4954	19.6496	11.7084	6.82659	6.38899	8.36238
DDIT4L	5.09229	6.22616	6.09612	1.66075	1.42623	1.41907	0.408838	2.07127	0.304027	0.866331	0.432802	2.73414	2.40555
ADH1C	0.068737	0	0	0	0	0.050762	0.124576	0.863567	0	0	0	0	0
ADH6	0	0	0	0	0	1.91098	29.7318	7.46852	0.246438	96.1938	0.58196	0.820473	26.298
ADH4	0	0	0	0	0	0.382686	0.121485	1.0596	0.38391	0.748538	0	0	0.11214
ADH5	94.9434	64.7895	120.085	94.8619	53.514	363.692	247.942	256.847	178.612	277.281	251.372	177.473	161.296
METAP1	18.8724	12.1986	12.4672	22.4653	26.1875	23.6689	21.1364	16.7638	21.9267	17.7902	18.4133	8.9079	9.95021
BMPR1B	3.48708	1.1849	2.47642	5.89241	4.80566	0.762825	0.260845	0.361458	0.397795	0.024541	0.122606	0.205458	0.251486
SMARCAD1	19.1772	9.81249	13.8808	18.065	13.213	9.60223	3.16968	3.64678	6.58557	5.9026	6.34538	3.10597	3.3066
SNCA	9.47709	11.702	12.261	2.95737	1.5367	0.094935	0.912499	2.85713	1.20137	0.992237	0.060629	1.56186	1.84838
GPRIN3	0.089588	0.08616	0	0.252629	0.199185	0.383012	0.473062	0.090046	0.284743	0.367196	0.112378	0	0.026264
FAM13A	37.3817	25.5117	23.099	13.0299	19.9789	6.34907	4.06832	9.54575	5.01427	6.06493	2.18156	10.8477	9.26444
NAP1L5	3.96477	4.79786	5.33559	2.60388	1.3732	1.54876	1.04617	10.5976	0.764334	3.53848	3.15119	18.9602	9.69759
PPM1K	49.5979	19.1567	33.2294	49.712	15.6236	10.792	4.62592	8.77578	6.01578	4.54416	4.97851	13.2118	6.41205
ABCG2	22.3723	20.1927	11.9158	11.5361	3.491	1.75945	3.7846	3.58501	2.09289	3.03819	2.07664	3.56623	4.27739
SPP1	0.32445	3.78877	18.3781	8.2925	2.46349	0.126792	0.578813	0.561393	0.98615	1.39562	0.122905	0.61469	1.0289
NCAPG	1.90897	1.16669	2.1964	2.03627	2.26596	10.855	9.01406	6.4782	13.9774	11.7024	23.3094	1.19343	2.81583
DCAF16	10.1718	4.04271	4.28374	3.15956	2.37928	2.41736	2.1877	2.87246	2.52787	1.03252	1.11414	0.691061	0.747817
KCNIP4	0.868588	0.238564	0.674797	0.069821	0.202276	0	0	0.098105	0	0.162054	0	0	0
ADGRA3	28.1146	21.711	14.3347	18.4466	13.7846	11.2099	7.61683	8.48697	11.8972	6.15413	4.39724	6.89689	6.51469
GBA3	10.9873	6.18499	16.1112	21.0874	10.3252	41.3835	18.6848	22.9473	21.8533	15.6022	11.9066	6.98446	13.1375
CCDC149	4.77916	4.11235	2.5446	5.0824	4.01902	1.95519	1.89224	2.53139	2.65894	1.5896	1.43848	4.0511	2.73235
LGI2	1.04599	0.935616	2.14828	3.82601	4.34815	0.142688	0.744828	0.841751	0.638794	0.283962	0.057727	0.232331	0.11153
SMIM20	96.4827	70.0643	119.263	121.377	80.9635	157.323	147.993	150.418	116.676	179.713	196.451	98.6261	108.187
RBPJ	45.9582	33.4897	29.0895	43.7436	46.6712	30.9547	26.8959	23.4724	28.7464	17.6842	17.1291	14.2205	14.8263
CCKAR	4.94585	0.584642	18.5512	0	0.219281	0	0	0	0	0	0	0.044417	0
TBC1D19	4.683	2.48812	2.85245	2.26973	2.04922	0.743493	0.445015	0.88217	1.06444	1.02926	0.427397	0.889289	0.763301
STIM2	9.24287	6.06867	6.07643	10.3116	7.69193	3.7956	3.87264	3.69959	6.91563	3.27934	3.29378	1.56629	2.13464
PCDH7	7.79892	4.47044	1.02616	2.2281	1.61319	12.5538	8.09552	4.58001	12.0962	5.01595	6.88662	1.58904	2.81629
C6H4orf19	10.9974	4.98141	8.06642	12.4009	22.4674	1.15301	1.76025	3.09326	0.485886	3.29308	0.822428	0.839002	1.13553
FAM114A1	25.3538	18.7071	19.9409	14.2827	15.5881	4.7899	7.91695	10.3212	6.80891	5.62191	3.30412	9.46338	5.83055
TMEM156	1.18164	0.50917	0.705788	0.527873	1.99627	2.37482	3.85356	2.23398	3.31872	2.64424	2.61015	0.497599	1.19243
KLHL5	11.4025	8.69046	8.55751	8.65166	8.0583	2.59415	5.13947	5.47351	4.87457	4.00538	2.3888	3.96709	3.26217
WDR19	21.6777	12.5809	13.4711	17.4657	8.44611	6.62903	4.40656	4.63043	5.78104	3.42662	2.0783	2.59542	2.57819
KLB	21.4334	17.095	0.05508	0.308663	0.519095	0.143102	0.122588	0.306046	0.217513	0.14859	0.14719	0.082146	0.164148
LIAS	17.2765	12.2237	11.1795	12.2375	8.91632	28.1738	16.8816	17.6946	23.1858	22.682	20.4786	16.7173	16.6472
UGDH	34.9189	21.203	33.4965	38.9387	43.2764	193.374	111.59	144.932	96.9718	137.012	126.68	83.986	80.7002
N4BP2	11.0499	4.43592	9.81789	13.656	19.0935	10.6273	3.60069	2.19851	7.51142	3.97783	4.26102	1.41749	1.8853
RHOH	0.117607	0.291473	0.360969	0.033386	0.418413	1.4903	1.95336	1.86881	2.13212	2.8473	1.55231	0.351698	0.281796
CHRNA9	0	0	0	0	0.070352	3.49445	2.12739	1.05573	1.9843	3.59882	3.49908	0.473749	0.695849
RBM47	13.0189	8.54543	8.59223	24.0814	51.2466	47.2371	41.9014	26.4156	59.8282	35.6797	30.92	9.51735	18.1591
NSUN7	3.20317	1.62084	2.11469	2.50748	2.12109	0.854881	0.198717	0.915889	0.495778	0.518701	0.146644	1.20387	0.263067
APBB2	21.5171	16.7102	6.06579	13.9098	12.9825	23.8806	16.3407	14.9797	22.1701	11.2778	6.9394	7.90341	8.14993
LIMCH1	4.59842	3.46108	1.69956	2.4842	3.32662	1.05856	2.57638	2.50676	2.32247	1.32129	0.674432	0.739734	0.857326
PHOX2B	0.77085	0.77102	0.59429	0.172074	0.143593	0.12434	0	0.625911	0	0.078871	0	0	0
SHISA3	37.5955	16.9131	5.95902	6.68222	8.15912	2.00336	1.50402	1.48982	0.927368	1.41827	0.284991	1.46371	1.90623
ATP8A1	27.0117	13.0475	9.934	29.826	20.3063	17.069	7.15829	4.88815	12.0966	6.73371	4.72659	1.12208	2.61453
NFXL1	6.73854	5.11026	6.1341	10.9664	6.83452	4.10651	2.27636	2.21093	3.14366	3.06977	2.37205	2.15331	1.97
TEC	2.32906	2.43947	1.27651	2.03584	4.01143	5.22682	3.09322	1.9873	5.20464	2.70225	1.36863	0.78894	1.61593
SLC10A4	0.807226	0.367693	0.885833	0.067763	0.12093	0	0	0.48292	0	0	0	0	0
OCIAD2	84.513	78.614	124.831	76.5843	69.7583	168.621	134.632	209.116	112.479	173.154	183.616	283.157	219.131
CWH43	4.64522	8.84848	15.9685	10.5424	4.29969	61.7801	38.4183	23.6234	44.8404	39.6868	37.0835	13.1533	18.2146
LRRC66	6.17254	19.9815	0.652593	0.827814	1.78836	0.743187	0.261641	0.207093	0.698427	0.741032	0.645295	0.303104	0.432115
USP46	11.249	9.26918	6.95019	9.74684	11.9504	6.06125	6.26379	5.45165	7.42837	4.828	3.8978	2.61824	3.40019
CHIC2	14.4329	14.5672	13.1791	15.3592	18.5222	8.11753	10.1145	7.76432	6.22691	7.59365	7.14144	4.77607	5.87644
KDR	38.0536	42.6233	9.72332	18.9413	15.163	13.9241	21.8792	14.0419	23.6919	12.9593	7.68553	5.39381	5.46357
CRACD	4.72541	3.88116	0.984537	2.48689	1.9238	0.07449	0.165507	0.750234	0.103155	0.554298	0.051007	1.02701	0.493902
HOPX	188.675	165.085	152.214	392.346	443.115	7.6879	16.2672	17.3858	7.30717	19.7717	11.5428	8.49063	16.0048
RESTB	16.4299	12.0215	12.7167	17.3963	20.3339	15.4408	8.06139	7.09949	14.5403	8.15066	5.79756	5.08148	4.90031
NOA1A	17.2021	14.8143	10.5332	18.4781	22.1306	19.1847	24.3384	16.8843	23.893	17.7186	15.5345	14.2899	17.4955
ADGRL3	2.52028	1.4744	0.932696	0.942111	0.856084	0.386914	0.480642	0.43745	0.660714	0.570564	0.096223	0.114337	0.175974
CENPC	15.2257	11.5448	11.4654	13.6832	9.92173	7.22858	3.88957	4.88257	7.47062	5.8599	7.68802	5.87145	4.71246
STAP1	0.058433	0.184812	0.112336	0.118817	0.339638	0.590237	0.618898	0.297948	0.561027	0.436217	0.721529	0.053912	0.148546
TMPRSS11D	81.212	70.2694	111.115	137.708	207.873	71.6877	70.514	72.8052	77.2198	61.4695	10.1995	7.90516	43.8481
TMPRSS11E	9.21378	8.75245	13.4279	15.8074	31.5186	2.25857	1.15209	1.37169	1.75632	1.72384	0.736065	0	0.908215
YTHDC1	66.9958	55.6899	50.3548	68.1739	60.75	35.4103	20.9979	20.8818	31.8106	27.9072	23.3795	22.5325	22.4239
UGT2B10	2.3285	1.01508	10.6476	3.26724	0.615629	116.536	32.9685	46.197	51.8043	79.2443	71.4972	23.5121	31.3708
UGT2A1	2.17822	1.67252	4.597	1.80939	1.71815	81.6521	32.3527	32.9468	43.525	83.2023	22.506	19.0516	14.3425
SULT1B1	2.09068	3.21509	1.81318	2.26003	8.41365	85.1186	40.2227	37.6164	45.2706	92.3699	62.6925	18.2131	21.717
SULT1E1	0	0.100683	0	0	0	0.447367	0	0.282193	0.383782	0.38212	0.087843	0.066228	0
JCHAIN	2.57549	2.73345	2.65401	3.34332	1.5701	22.0547	57.3788	35.0927	9.11251	34.6166	26.6861	1.67345	8.59061
SLC4A4	8.73933	3.16485	0.872381	5.32512	8.62696	0.781016	0.285796	0.697514	0.344712	0.331749	0.089638	0.310942	0.26822
ADAMTS3	1.33349	1.08262	0.485013	0.788	1.43729	0.224282	0.347049	0.659031	0.806363	0.310412	0.217099	0.240228	0.090531
ANKRD17	19.2567	11.514	10.0125	16.009	20.1897	12.2813	8.882	6.64404	14.3072	5.49753	4.52608	3.17695	3.94834
CXCL2	4.25046	5.42478	1.86683	53.5524	227.916	1.14914	2.56059	1.70555	3.17095	0.677138	0.368334	0.266557	3.62457
CXCL3	9.79867	34.3723	4.04465	63.5747	99.9134	4.97602	3.76867	5.41199	4.40695	2.52979	0.35897	1.89714	6.19129
GRO1	1.75612	2.653	0.673837	19.5303	101.503	1.83399	0.714267	1.40255	2.14678	0.868945	0.752167	0.435412	2.84305
CDKL2	0.781808	1.01629	0.793634	0.82408	0.429135	0.15992	0.212496	0.24387	0.172922	0.240946	0.174097	0.143401	0
USO1	44.5046	33.3487	38.5278	49.191	56.2881	30.0317	17.0123	20.1127	27.1506	21.9367	21.4554	20.2942	19.7952
CXCL11	0.27459	0.054272	0.390341	0.216461	0	0.363522	1.52623	0.585035	0.216331	1.20046	0.251427	0.381409	0.112092
SCARB2	62.1201	45.2976	35.8551	49.6014	41.6835	24.8801	26.1824	29.2479	22.6976	22.5697	20.2514	22.1334	17.4725
STBD1	3.0485	4.05351	0.954533	4.84911	3.15942	0.7486	1.5917	5.27436	1.37704	2.23434	1.21009	13.26	5.94472
CXCL13	2.36582	10.3791	0.254584	0.153751	1.30102	0.608741	1.06158	3.89757	0	0.852738	0	0	0.049269
MRPL1	23.8018	20.6882	28.7302	27.7025	21.0508	38.9513	33.0738	38.1708	39.5968	44.8705	43.3595	26.6648	29.6421
FRAS1	1.11951	0.234862	0.15085	1.04587	0.811699	0.017666	0	0	0	0	0	0	0
ANXA3	28.2593	33.7066	26.8126	18.6722	49.6321	5.81313	10.5768	21.507	9.1601	12.5004	10.9506	13.5589	11.0125
PAQR3	6.61646	6.10803	3.32402	8.82868	8.24163	9.49052	7.33299	5.93116	8.27999	5.82641	5.20544	2.71002	2.88572
BMP3	11.8087	3.06821	7.03896	11.9163	4.72737	0.404508	0.110205	0.232011	0.176851	0.20901	0.881721	0.146704	0.123277
PRKG2	1.11407	1.38125	0.215104	0.205378	0.106596	0.077839	0.049127	0	0.362751	0.203663	0.037917	0.082236	0.066384
RASGEF1B	23.5418	27.2836	20.8688	29.1418	22.0077	10.2874	9.11354	6.68501	12.1134	9.96788	8.97768	3.11397	7.098
HNRNPDL	211.74	132.105	121.166	141.84	147.991	121.643	57.0682	52.5518	76.9214	53.545	60.666	64.3474	49.0732
TMEM150C	9.28684	11.2796	8.26348	10.762	9.17759	3.7549	5.80095	3.49088	3.7975	4.34862	2.10118	3.81335	2.24694
SCD5	6.70794	6.78833	9.61758	5.19515	2.99369	1.50325	3.09073	3.44068	3.60276	2.26278	1.80776	0.916184	1.39655
PLAC8B	0.775619	0.719059	1.55627	0.54638	2.0119	15.273	32.1502	28.1037	12.1701	41.0536	15.7008	7.79807	11.7641
COQ2	36.319	24.3716	22.8429	38.5374	41.936	98.951	89.3777	67.1039	92.7072	81.6453	82.2812	46.162	41.5263
HPSE	0.88471	0.457414	0.187192	2.45028	1.83127	11.081	7.57114	4.51422	10.1797	6.71892	5.83991	1.53373	1.93814
MRPS18C	31.2138	39.3955	30.5623	35.6336	38.319	42.3256	38.0124	36.6633	31.4052	55.4176	66.5294	64.1851	53.4312
GPAT3	12.331	11.1654	3.38902	7.3536	17.2679	0.477113	0.547941	1.32429	0.97431	1.33601	1.2026	1.47493	1.24122
CDS1	5.76381	4.20933	4.29986	8.74371	19.398	23.5663	12.2516	13.5875	17.5439	10.8591	11.186	4.52729	5.2691
WDFY3	10.9318	7.89758	2.73151	9.24954	7.82323	7.19451	4.35686	2.82625	7.79393	3.09096	1.21847	1.33406	1.53635
ARHGAP24	7.60202	6.50626	9.32502	10.3805	4.23577	1.22188	1.26942	5.2847	1.05204	1.85653	0.402896	8.06425	4.20055
MAPK10	1.53777	1.57708	1.56621	0.205235	0.565147	0	0.09905	0.745062	0	0.115548	0.061307	0	0.03601
PTPN13	25.3562	11.9024	12.5603	33.5399	40.0615	22.8167	19.6907	9.38776	32.8659	9.15422	7.40767	2.26594	4.26797
AFF1	30.4529	28.4693	3.66292	20.7958	26.7444	8.16856	10.8416	6.01331	10.5865	5.6933	2.5285	3.63764	5.41069
KLHL8	10.5536	6.27341	5.26143	9.50496	7.37853	3.18298	4.72019	4.21978	3.95412	3.05227	3.90484	2.41726	3.20855
HSD17B13	81.4717	31.3174	66.4528	129.281	41.4181	1704.61	831.333	750.612	818.752	950.857	1428.55	441.39	575.185
SPARCL1	415.363	479.613	393.972	309.291	116.023	63.3823	59.51	184.685	36.5427	120.766	28.1729	333.574	193.248
WFS1	18.0191	11.0577	4.95762	11.6167	11.338	21.1656	24.582	29.9646	24.684	21.8615	11.0134	31.9549	33.7702
CRMP1	1.36992	0.75325	0.82879	0.322593	0.485176	0	0	0.362188	0	0.033864	0	0	0.075289
EVC	7.88753	5.93795	5.23747	6.4261	3.68102	1.81219	2.25715	2.3767	2.02882	1.21137	0.651454	4.32951	2.66137
EVC2	8.96811	3.91948	3.19753	5.59282	3.60172	1.61032	0.871731	1.03486	2.28623	0.827308	0.818147	2.16031	1.56633
STK32B	0.505231	0.313369	0.12258	0.106504	0.587904	0	0	0	0	0.099164	0	0	0
NSG1	7.23518	5.89588	3.1896	6.17421	5.09256	1.83602	2.35071	2.31321	1.8173	2.02394	0.896125	0.673083	1.00738
TMEM128	20.8312	23.45	28.1647	26.2664	24.6945	30.9439	29.3541	31.6313	28.8744	39.2538	45.8984	25.9131	29.1412
ZNF518B	7.4536	5.40064	3.64163	8.14526	8.74995	3.98488	3.82545	2.51055	6.36211	2.84398	1.80962	1.72593	1.74281
HS3ST1	65.6723	27.2865	24.7245	50.2854	251.363	4.9459	9.58839	5.90523	4.87839	4.72929	3.21902	2.18291	4.16377
RAB28	24.2048	20.2645	12.9275	24.1081	18.5909	15.425	10.4219	9.24044	11.239	9.52684	14.037	6.80393	7.57021
NKX3-2	0.672863	0.240323	0.12484	0.191255	0.32007	0	0.042987	0.051228	0.055507	0	0	0	0
BOD1L1	14.0512	10.0803	3.82515	13.3296	16.9569	6.49442	5.91276	3.60247	8.2202	3.31618	1.78774	1.49291	2.02704
CPEB2	16.4798	7.77209	5.04551	14.2115	24.7316	27.8732	17.6839	9.02393	27.3344	13.7148	7.01577	3.17417	5.19181
C1QTNF7	18.8236	21.3731	14.8929	18.3993	14.9704	6.1494	7.37662	10.5346	5.01879	6.75231	9.88773	17.6059	12.2452
CC2D2A	4.97219	2.83631	3.96688	3.23303	1.76241	1.0251	0.773503	1.17234	1.0302	0.586757	0.340697	1.02414	1.04337
BST1	63.5904	39.2452	36.2708	83.4278	81.6901	40.4381	20.741	15.0812	31.157	19.5393	18.4095	8.50157	11.578
CD38	0.190343	0.297955	0.39275	0.454421	0.358824	3.60358	8.32322	2.19161	4.27054	4.09196	3.03447	0.380307	1.91982
FGFBP1	43.2755	9.04732	65.4288	38.9521	226.88	231.9	240.228	204.045	261.952	237.567	346.566	160.873	214.529
PROM1	2.00714	1.95244	0.493969	1.20718	2.45025	0.108028	0.165071	0.46637	0.819288	0.313623	0.020511	0.302393	0.092088
TAPT1	11.3232	9.57825	6.29253	13.1582	12.298	6.45873	7.73369	5.5621	7.494	4.7187	3.96766	3.91665	3.98572
GRPEL1	55.4545	56.2157	48.8455	62.3334	89.9195	73.0219	104.063	70.8797	66.1198	74.1513	67.5164	52.6767	61.0795
SORCS2	4.63379	4.69194	0.898468	1.72195	2.11207	0.417337	0.250848	0.604274	0.284639	0.237615	0.05444	0.944973	0.646661
HTRA3	62.3598	49.1343	29.5478	42.8621	15.3382	1.55761	3.38372	10.9221	2.01304	2.1814	0.691065	19.7384	13.4662
ACOX3	32.9895	15.8263	7.89522	20.345	9.28356	7.04274	6.58582	6.87082	8.5329	4.90608	2.54549	11.1023	7.44276
CPZ	22.0071	11.7443	3.78614	7.01335	5.37697	2.13201	6.26546	2.45921	2.90649	1.7321	1.07995	6.52033	4.17819
ADRA2C	9.15638	8.2632	1.83015	6.32898	1.32616	1.31455	1.32873	2.40737	1.19997	1.51454	0.567668	2.66276	2.81814
DOK7	7.22765	8.04341	1.7687	1.7015	0.70721	0.144864	0.338665	1.05004	0.274085	0.954824	0.061162	2.97943	1.84546
MSANTD1	1.80289	0.613951	0.676615	1.00265	0.567745	0.261855	0.046248	0.251802	0.077348	0.371058	0	1.68129	0.728327
ADD1	88.5531	72.0374	36.3195	55.9629	41.0966	21.3915	27.8054	29.3984	35.7964	19.9568	9.75251	53.6306	41.7093
SH3BP2	18.2487	11.2845	4.38074	17.5755	21.6027	20.0722	30.2438	11.5902	25.5524	11.638	8.49896	13.3605	16.2189
LETM1	29.4538	20.5748	10.1521	32.6223	57.0791	48.1372	78.3222	50.3783	107.297	43.2952	28.5188	37.6825	53.478
TACC3	5.16477	2.86156	1.96624	3.02738	4.22027	10.4538	13.2861	6.72875	16.7205	8.78394	12.7577	2.63048	5.15365
TMEM129	15.7783	12.7999	8.1297	16.3123	15.2416	14.0347	18.1329	12.8176	20.2835	11.7291	10.0505	12.1204	12.8472
SLBP	20.1031	14.443	7.74016	19.9226	21.7616	20.0745	20.584	15.2638	35.3171	16.092	19.7604	9.75009	11.8551
UVSSA	11.106	6.5121	2.56613	8.46878	8.54825	9.93273	7.723	3.00403	6.98141	3.53347	1.19978	1.55212	2.21543
SPON2	135.957	107.257	108.71	60.5963	36.0355	13.3983	26.4889	35.3437	15.5896	18.3638	20.23	70.8217	59.7715
FGFRL1	51.3993	50.219	3.00881	3.73671	3.1922	2.85649	3.29097	3.61356	4.53861	2.90583	1.41982	6.35625	3.78946
ATP5ME	397.319	335.437	386.445	262.534	442.52	639.955	729.637	679.443	233.514	685.996	701.435	912.344	468.385
PIGG	10.8147	5.30186	3.21609	9.67092	11.6284	11.8629	5.05944	2.70342	7.62642	3.93857	1.77577	1.20213	1.75196
MFSD14B	42.8465	28.6537	30.2432	49.3051	40.8906	22.6974	21.0379	19.2271	21.8723	21.9854	20.5603	8.29061	11.3867
CBR4	32.1181	22.8466	25.1813	34.1717	41.2715	72.7497	73.8829	42.5777	97.3016	69.8405	67.6657	22.186	40.0474
SH3RF1	13.7083	9.26705	3.69843	17.6269	20.7514	27.6273	24.4349	13.3259	32.2536	15.7673	10.7785	7.71316	10.8611
NEK1	11.8178	7.75571	11.0382	11.7893	7.77499	5.59155	3.50901	4.3971	5.60844	2.90353	2.52137	4.54123	3.7684
AADAT	4.93732	3.48362	4.94308	3.18181	3.91292	10.3539	7.03728	4.01205	7.23777	6.89455	9.91324	4.4258	6.70697
NEIL2	4.88087	2.7141	1.97034	4.93871	2.8877	8.15549	3.48257	6.24309	5.08204	3.73015	3.31501	5.83171	3.38819
FAM167A	0.184992	0.131939	0	0.084809	0	0.297877	0.670646	0.164097	0.648705	0.107594	0.149371	0.120718	0.099744
MSRA	25.1556	24.9647	13.9412	22.5224	21.9275	10.6488	8.30183	14.8616	13.6933	11.5945	12.9965	23.5077	20.4984
PNOC	0.406861	0.372164	0.62972	0.447867	0.185513	0.102218	0	0.230009	0.069447	0.074364	0	0	0
ELP3	14.1935	9.35758	10.9712	15.336	14.4331	4.96088	5.33939	4.77604	5.16944	4.45794	3.84901	6.49215	5.6086
SCARA5	37.2348	53.4289	2.51123	5.702	2.21433	1.04431	1.22976	2.09606	0.571938	1.82144	0.510453	14.4529	7.95072
PBK	2.727	2.22318	3.26794	2.35572	3.09327	13.2888	14.795	9.53557	19.1677	18.005	31.7515	2.32004	5.27204
ESCO2	1.3774	1.00463	1.27262	1.48942	2.02575	5.03239	3.67937	4.29614	7.28904	5.63582	11.9031	0.665596	2.24168
NDUFB6	130.182	110.007	121.198	103.717	97.234	176.408	177.275	157.767	107.857	204.591	233.449	105.408	106.683
DDX58	6.21646	3.75797	5.04269	3.71258	12.1825	15.9442	11.7673	6.67143	7.43022	8.51251	2.79754	1.88542	2.32868
ACO1	56.7022	45.9738	25.9379	45.8102	31.4299	94.1088	73.2089	61.434	88.9985	56.7136	51.4212	43.2768	51.2506
MOB3B	8.93725	10.7898	1.6797	5.2076	8.95955	2.14102	3.31628	1.32218	3.11421	3.25313	1.41946	1.39235	1.89445
IFT74	12.6106	8.9886	10.71	11.7204	7.16309	4.55027	2.89992	4.35587	3.54468	3.98984	3.52129	4.54135	2.59225
TUSC1	27.6922	37.365	14.6934	18.8334	11.7088	4.31187	6.80681	11.2277	5.56815	4.73781	4.42115	30.2159	17.4035
ELAVL2	0.542915	0.423173	0.450785	0.049	0.175585	0.09088	0	0.125939	0	0	0	0	0
DMRTA1	1.8918	0.904449	1.33498	1.48618	1.35248	2.33361	0.256949	0.191633	1.34685	0.719084	0.180268	0	0.111832
HACD4	4.1513	3.66048	4.75932	5.59243	1.01978	4.17679	9.93735	6.92149	4.38959	9.85673	7.21005	2.16451	3.26475
MLLT3	17.0483	8.25181	15.7453	20.1514	10.5757	2.60791	4.85375	3.9039	4.72806	3.25854	2.04876	4.92631	4.29683
SLC24A2	0.056972	0.037933	0	0	0	0.14314	0	0.106231	0	0.052883	0	0.571287	0.297009
ACER2	2.80766	1.70196	0.794173	4.35166	2.70486	9.27184	5.55576	3.25569	12.7379	2.19852	1.46297	1.04002	2.04658
PLIN2	42.5328	28.7919	22.7624	22.9722	28.4704	118.596	104.855	75.9637	80.4734	92.4963	95.9603	63.5323	65.9829
ADAMTSL1	2.87848	3.02484	1.1096	0.99104	0.894297	0.172044	0.107186	0.134493	0.169465	0.067247	0.011665	0.100128	0.126719
BNC2	4.16161	2.84468	1.36186	2.98965	2.86176	1.15935	0.759722	1.65446	0.90372	0.440998	0.237563	1.48062	1.27334
SNAPC3	17.4741	14.4536	11.9063	16.706	11.7797	8.66519	8.0666	6.73548	7.30693	5.28468	6.24117	6.26428	6.30548
TTC39B	3.56029	1.74827	1.70291	3.58943	9.34719	10.7371	6.61386	4.34222	8.40673	4.92175	6.1746	2.10079	2.80672
MPDZ	13.6332	12.9357	8.68817	7.21225	5.33504	2.87581	2.50618	4.53951	2.87247	2.81071	1.30606	6.47187	5.2741
LURAP1L	7.39731	6.30263	6.38241	3.03489	2.07334	1.26383	1.5201	2.75019	1.4158	2.1688	1.29756	3.21267	2.65208
PTPRD	2.01904	1.38008	0.527956	1.33245	0.509284	0.243968	0.580057	0.153629	0.562243	0.159743	0.033736	0.090212	0.113432
DMAC1	39.7128	31.0029	31.4713	48.8563	46.8161	20.0317	21.5646	16.6573	20.8317	21.7006	25.4857	23.9487	23.1005
KIAA2026	9.8541	6.2816	7.25986	9.12173	7.98928	5.57548	2.5387	2.66757	4.86584	2.84947	2.40386	2.31875	1.93393
RIC1	10.2473	6.33812	6.79778	8.21828	12.2867	7.11128	5.13467	3.82064	7.02594	3.28998	2.77301	1.53461	2.1782
CD274	3.33756	1.29218	2.61658	6.75765	13.1599	1.22134	1.41584	0.426901	4.39813	1.232	0.872293	0.198917	0.327558
PLGRKT	23.0584	15.9039	25.7357	26.0991	30.6339	33.495	30.6513	23.4781	28.9987	34.9854	45.0161	21.5438	24.6953
AK3	34.6881	29.3832	18.038	15.3253	15.5376	32.5233	24.1437	31.3685	29.6759	34.6171	22.3518	31.5188	26.1433
SLC1A1	2.70441	0.936716	0.771467	3.78637	24.7917	0.917924	0.522574	0.488867	1.95116	0.836931	0.571305	0.278063	1.53199
VLDLR	7.17317	6.33558	4.51098	5.26642	9.57785	18.1417	11.553	16.3203	16.0812	8.32682	12.6951	14.8305	12.9124
SMARCA2	77.4557	58.9335	48.9914	59.5389	37.823	21.465	20.5538	26.8982	27.1879	15.6988	10.0333	27.3063	21.1123
DMRT2	11.744	3.96021	8.87085	3.81789	1.41633	0.965324	0.118496	0.092138	0.228623	0.071983	0	0	0.076096
KANK1	30.373	23.5482	21.0555	41.6669	40.957	14.5141	10.4282	16.7274	16.6907	8.33499	4.2879	18.5387	14.6075
DOCK8	4.7023	3.18881	1.1939	3.32222	3.18382	11.6832	5.97244	3.77141	13.8975	4.83918	3.43371	1.3664	2.56384
PGM5	134.388	109.602	119.663	99.2819	56.3746	19.4603	23.2032	54.273	13.0943	30.1274	9.18711	116.837	94.8062
FXN	25.1902	18.8306	17.2114	20.736	22.277	5.52567	4.65839	5.98168	4.98619	6.5205	8.29645	7.31118	8.13876
TJP2	27.0334	20.2597	15.0478	34.6083	49.9801	24.0624	27.7621	24.9885	30.5493	17.0572	11.3645	9.15005	10.4812
MAMDC2	33.0727	32.5924	11.993	9.88282	8.38575	3.11633	2.14707	5.90167	1.51298	4.71581	0.844852	9.05955	7.7027
SMC5	28.8798	19.6915	16.3119	24.0994	26.4085	18.7663	9.29843	8.29422	14.0666	8.80614	6.61515	7.83135	5.19123
KLF9	93.3039	77.9755	28.0575	44.3027	64.9511	17.9728	27.0142	15.8696	14.6332	19.6811	4.1528	12.5961	18.8881
C8H9orf85	2.75011	2.18365	2.37586	1.6268	2.92856	5.70642	2.99838	3.55369	4.13291	4.93563	5.08239	2.44389	3.66458
GDA	2.40464	1.81918	1.38551	3.30311	2.30922	7.74072	8.92202	4.02585	7.0353	5.79045	3.30608	1.47034	2.23587
ZFAND5	116.293	154.346	76.0383	80.6237	69.4451	32.312	25.532	33.4927	37.9995	30.3675	31.4629	35.3522	34.5366
ALDH1A1	117.248	88.0245	107.4	81.768	44.9569	1034.88	447.501	478.081	476.469	580.356	637.804	293.422	315.124
TRPM6	0.503688	0.441867	0.221908	0.445435	0.351316	1.07051	1.62505	0.61432	2.68957	1.05664	0.43575	0.083639	0.454354
NMRK1	13.8449	7.52416	7.70823	11.7326	8.72502	25.372	11.4362	8.34403	15.574	10.3501	9.96693	7.36158	9.16457
PCSK5	11.8738	7.78323	3.13179	8.26206	5.29836	2.67313	1.76091	3.07812	1.3753	1.02759	0.448734	3.18083	2.37987
RFK	49.2499	36.3353	55.802	72.7612	53.3697	6.85385	6.72555	5.30458	6.45199	7.33218	7.31885	4.14285	4.87276
GNAQ	22.4506	19.8766	8.85778	18.6304	20.2472	11.5489	9.89779	7.83584	14.4924	5.68332	3.55422	4.65391	6.70815
DNAJB5	15.1454	17.5177	11.9168	9.5148	6.66762	4.17574	0.72025	28.8991	1.07824	10.0987	1.28087	94.7143	48.6417
STOML2	74.6809	65.6878	84.027	94.5588	115.763	85.0192	100.055	86.6068	93.3882	94.4853	111.861	105.115	98.7827
UNC13B	9.35592	8.0608	3.86945	11.1919	13.3496	2.98639	3.75142	2.85628	8.7213	2.46767	2.33688	2.60639	3.4597
RUSC2	10.5026	10.5239	4.02756	6.40538	5.2506	2.23295	2.39033	4.84044	3.47266	1.77398	0.993102	11.6694	6.27046
FAM166B	2.67237	3.20599	4.27978	2.06955	1.22847	0.369731	0.13377	0.326885	0	0.343556	0.337643	3.35772	2.45281
CD72	0.190079	0.114532	0	0.106678	0.412138	1.43221	2.16789	1.33397	0.90134	1.15102	0.935566	0.690401	0.526022
SIT1	0.365147	0.325547	0.371506	0.409568	0.571879	2.80718	6.15276	3.65414	3.57068	7.75221	3.7832	1.36898	1.83302
RNase_MRP	3.94518	5.30593	9.88603	2.27984	4.5722	0.866241	0.495966	0	0	0	0.285156	0	0
CCDC107	55.476	73.7822	88.3129	51.7056	37.4335	29.1737	25.253	48.1402	12.6952	26.743	30.6959	152.962	70.007
ARHGEF39	8.82373	4.13915	6.24225	7.29993	7.05213	13.7592	15.9073	8.59169	13.7222	11.21	18.3987	3.40349	6.06183
CA9	1.82828	1.21204	1.24497	1.91176	2.19256	2.90377	3.56243	1.8532	2.32273	1.80262	2.77574	1.17206	1.9618
TPM2	1183.08	902.52	1131.47	384.53	204.19	251.243	44.0554	1470.67	37.6702	649.626	58.4701	5129.92	2833.26
NPR2	24.4377	16.3404	8.02799	12.3466	7.22173	3.46362	4.07396	5.96054	3.01977	3.12385	1.58845	9.91297	6.81205
SPAG8	2.49912	1.67337	1.38483	2.15296	1.34183	2.18293	1.99075	1.00716	2.0962	2.18293	1.15656	1.99044	1.48521
HINT2	61.2441	67.3028	38.1431	48.5134	36.2655	83.7611	87.2988	86.7384	64.0191	81.5791	96.026	190.549	132.196
HRCT1	21.9765	25.8807	5.30571	10.7728	7.39692	3.2049	8.52647	3.90315	3.36742	3.89566	3.12908	8.56323	7.75065
RECK	16.4583	11.8696	8.77773	13.6684	7.27847	2.83717	7.93389	6.57719	5.72572	3.967	2.14821	2.24916	2.59571
GLIPR2	46.0541	40.2949	38.1267	34.7286	27.1615	5.49165	10.84	13.7605	4.01729	10.7105	6.15016	18.2141	14.4152
GNE	21.2992	14.8385	12.0979	11.0563	11.4911	6.4859	4.19658	4.98718	4.19203	4.1396	3.55955	4.79987	4.20622
MELK	1.2775	0.51439	1.54654	1.90113	2.46129	7.64045	5.87556	5.22729	11.2501	6.90336	15.7029	0.84827	3.35853
GRHPR	41.0907	30.9082	21.1367	22.6182	26.366	20.1673	28.5421	28.1006	23.7851	23.2483	25.2421	50.9313	35.6087
ZBTB5	8.93961	5.30848	6.07168	9.30591	8.48734	3.59235	2.54052	2.78373	4.79051	2.10214	1.6348	2.26741	2.33167
TOMM5	83.5829	77.1927	56.8795	72.0091	80.3371	58.9374	68.4724	70.8877	50.2049	81.7479	67.3639	69.1827	84.6666
FRMPD1	0.427543	0.154798	0.108021	0.193243	0.046008	0.611679	0.276743	0.273026	0.68606	0.42957	0.125604	0.22236	0.430212
TDRD7	5.30939	4.72952	4.21518	4.62162	4.4093	6.28893	4.85507	4.08981	6.48662	4.77949	2.51559	2.93044	2.38054
TMOD1	23.7027	20.7859	16.5079	11.3482	7.89238	5.32296	2.98454	7.5997	4.07223	6.38096	4.60357	11.7814	8.20523
TRIM14	1.28013	0.283076	0.372416	1.62426	1.78081	3.45672	2.30526	2.42887	4.19881	1.85363	2.19963	1.60136	1.16007
CORO2A	5.90794	2.37291	2.72604	8.47768	7.23066	10.3229	12.0638	6.24468	17.0565	6.46995	9.3067	2.65073	3.9735
TBC1D2	3.22041	1.79514	1.05036	3.36635	3.75601	3.63064	3.43095	2.50141	5.49684	2.43502	2.23447	2.33944	2.04141
NR4A3	1.32586	5.88821	0.22082	0.238467	0.483229	0.480361	0.571986	0.332764	0.249248	0.30885	0.125935	0.304373	0.092105
STX17	16.1583	9.49364	8.96804	15.8887	15.1543	23.2546	17.6338	12.4018	20.0855	15.6816	14.3891	7.22978	9.9821
INVS	18.7159	16.7895	19.3039	28.3529	27.5879	36.3244	28.851	22.3927	52.0291	17.7166	16.931	8.56045	15.2194
TEX10	18.5304	11.6367	14.856	18.9598	22.0401	9.05519	6.64258	5.88525	7.43355	6.99189	6.50434	4.89289	5.80212
CNTNAP3	0.807714	0.374367	0.168662	0.523995	0.021512	0	0	0	0	0	0	0	0
LPL	128.743	86.1097	34.3316	13.2577	6.73107	2.40807	2.79427	14.0484	1.08558	3.99327	2.42928	12.7353	6.76864
DOK2	0.998341	0.380884	0.440973	0.541858	0.340125	0.722848	3.47668	1.26044	1.70243	1.2868	0.803639	0.841598	0.723606
NUDT18	6.66282	4.84584	4.57054	9.10431	8.45363	8.22552	7.8477	5.96301	6.98775	6.41527	6.75908	11.507	9.32653
PHYHIP	0.555104	0.772664	0.312943	1.37758	1.85069	0.13279	0.452731	0.299331	0.454445	0.107546	0.094346	0.112658	0.136827
PPP3CC	28.2993	24.0858	13.7772	22.8343	22.2498	9.05786	8.28331	9.91545	8.11637	8.97567	6.64847	7.42561	7.23557
PDLIM2	22.7768	22.8422	21.4476	72.3526	84.0337	69.4462	113.319	69.729	104.574	75.5197	45.9096	33.1003	53.4257
BIN3	22.9673	15.3855	8.18819	22.1234	24.2563	24.2258	28.7481	22.9309	25.295	16.3491	16.3962	15.9571	17.4585
EGR3	1.66035	1.37293	0.398772	2.34585	3.67586	1.46591	1.63553	0.595155	2.32612	0.177698	0.366503	0.094103	0.25256
PEBP4	0.647498	0	0.740019	0.771004	0.115286	1.45024	0	6.82954	0.188533	1.55953	0.557004	34.3998	12.403
CHMP7	36.4205	31.1448	27.2054	41.9754	36.4842	23.8225	24.6327	22.6817	32.0701	23.1185	24.0385	44.239	35.2686
R3HCC1	18.0694	23.2241	26.1225	30.6969	19.0542	7.44799	7.06825	12.6229	6.27883	11.2407	9.58862	19.4172	19.1801
ENTPD4	12.0842	6.94813	8.75147	12.6927	17.1669	19.244	15.7008	14.597	16.1193	11.1862	9.2394	6.41944	7.21832
STC1	13.3632	13.2917	5.37995	10.615	9.01917	2.29069	4.26711	2.6006	4.09511	3.14528	1.94712	1.62933	2.17483
ADAMDEC1	3.56857	4.73067	1.4939	3.11898	0.90056	3.89775	25.843	10.1638	8.36564	2.35756	6.89131	0.436776	0.709955
NEFM	0.235867	0.204379	0.188237	0.124123	0.025263	0	0	0.166679	0	0.219796	0	0	0.018563
NEFL	2.76406	1.44348	1.49352	0.914544	0.919006	0.062154	0	1.69502	0	0.636355	0	0.09944	0.108821
CDCA2	0.829965	0.427869	1.10869	1.18657	1.13557	3.55045	3.42815	2.03141	5.46635	3.52285	5.2118	0.341869	1.39362
EBF2	15.2462	6.4037	0.627226	0.810333	0.584926	0	0	0.284577	0	0.219147	0	0.380886	0.229041
BNIP3L	138.433	139.408	94.7244	117.124	121.16	133.862	144.648	140.534	132.755	112.486	67.52	83.3837	132.696
PNMA2	0.785649	1.15234	0.850155	0.444336	4.81292	0	0	0.159788	0.123197	0.074536	0.01858	0	0.134238
B4GALT1	49.5429	31.0846	16.523	44.5989	53.0625	22.3403	30.0359	22.3276	34.421	15.2344	13.3441	8.94806	13.7011
CHMP5	74.4682	79.3928	86.1405	90.0176	66.8763	107.877	88.6974	97.8299	106.18	116.514	104.246	75.3625	87.8345
AQP7	64.1831	57.4584	0.518428	1.04332	0.144915	1.29788	0.60157	1.46688	0.882465	0.989439	0.3134	4.72534	2.84374
UBAP1	31.2629	24.9399	20.0166	29.8502	45.611	36.6917	35.0861	33.1985	48.9268	25.3249	20.6721	24.3425	28.7481
SMRP1	26.4903	11.7545	3.834	6.98314	10.3609	28.4965	17.7236	10.3641	36.2513	10.2674	6.11731	6.30809	10.4442
CNTFR	31.0891	31.1972	3.33584	12.469	2.96385	3.03348	5.68861	4.08388	2.44273	2.50565	1.32319	7.30436	8.77435
DCTN3	59.6213	56.9347	59.6771	58.9899	50.9917	66.0269	67.8966	68.1681	57.8586	66.7308	46.5491	100.585	82.4516
IL11RA	35.8227	31.0479	34.5642	28.396	13.965	6.05208	12.9513	20.5798	7.02444	8.13064	4.74235	47.3609	39.1575
RASEF	0.647398	0.521932	0.412141	0.77363	3.86526	0.349128	0.039029	0.063588	0.092987	0.103119	0.245181	0.061258	0.201044
FRMD3	2.78303	2.9591	3.1555	1.56617	1.3384	0.840576	0.880181	1.3599	1.06275	0.896171	0.632449	0.57886	0.396649
KIF27	9.17056	6.4365	4.16458	4.44698	3.73312	1.79479	1.61688	1.94974	2.61746	1.02624	0.866845	1.62119	1.19587
C8H9orf64	9.88994	7.198	5.59192	9.33485	11.4672	13.0156	8.92034	11.5235	14.7832	11.6151	15.2936	6.75716	9.58271
NTRK2	32.0113	16.6536	13.0543	34.2577	24.7242	4.86911	2.96193	1.22663	4.90305	0.930735	1.66591	0.570205	1.17606
GOLM1	48.5354	40.1733	16.3108	31.8715	50.1057	7.12769	10.5086	8.18682	7.03026	7.36667	3.40271	13.1461	9.88167
ISCA1	85.1439	102.967	65.9781	63.3834	56.1448	80.408	69.1731	79.1869	50.9335	108.071	106.888	87.0448	75.2038
GAS1	112.364	128.24	73.2994	55.8958	39.6598	7.80094	6.60046	19.9832	3.20121	7.80799	2.28238	48.7404	33.0961
DAPK1	5.87484	3.74758	5.18954	4.01679	7.84317	1.00496	2.45945	1.33719	1.26222	1.22214	0.330024	1.35593	1.00599
FBP2	0.948071	1.00927	10.4456	1.53513	5.8228	23.052	13.3707	13.0421	15.2169	14.074	24.6394	12.9753	15.79
FBP1	18.8227	12.7034	9.96552	7.15862	7.38431	46.8208	47.6287	46.4262	28.0558	39.8458	30.6282	17.1449	26.7276
AOPEP	56.4774	63.7981	32.8877	78.2924	47.336	55.4944	54.323	59.6542	63.5431	47.2811	43.4263	61.6229	48.69
PTCH1	12.0286	6.21154	3.86868	12.1628	7.21547	4.12726	2.03253	2.26099	5.37039	1.396	1.87752	0.942313	1.36566
CDC14B	15.5	9.66861	9.25824	19.7097	13.7579	7.48644	4.0789	4.58272	6.59443	4.14858	3.1032	3.17191	3.69923
OGN	164.43	155.77	161.802	51.8105	28.267	14.9616	24.3351	39.1005	17.0226	22.3834	9.90486	33.1028	30.6588
ECM2	70.0099	68.5204	47.628	32.9672	18.4424	14.8307	19.0567	22.4751	12.3501	20.3827	11.6582	22.2856	16.9296
FGD3	1.08354	0.387115	0.08743	1.02115	2.3585	1.92052	2.88763	1.23163	2.33069	1.6122	0.960279	0.985048	0.834091
SUSD3	0.287978	0.375146	0.035521	0.957525	1.23828	2.39879	3.53659	2.51474	3.48322	2.10624	1.83511	1.07393	0.975067
WNK2	2.10253	1.2021	0.266761	0.94736	0.755528	0.985238	0.942054	2.91777	0.965825	0.606585	0.079616	7.32157	5.41283
PHF2	32.6896	27.3591	11.1192	33.6522	29.6428	10.4765	9.21713	9.61818	15.0269	8.17302	4.85058	11.1019	10.9945
PTPDC1	4.75621	3.50881	2.48111	2.20663	1.46857	1.42816	0.74348	0.986871	1.16061	0.82774	0.59362	1.17643	0.998188
GADD45G	25.7194	25.2069	8.26159	28.8348	15.0211	3.1177	7.88054	4.31486	2.16318	7.77703	2.8297	3.67364	5.39163
SEMA4D	31.5694	16.0754	14.1679	35.1369	36.1027	18.3518	16.2445	12.1891	23.2131	11.4772	6.41711	5.06154	12.0379
CKS2	8.94013	7.10287	8.02329	13.8019	8.33766	30.1806	28.8915	21.8428	50.8286	42.5421	81.6559	7.2013	25.493
S1PR3	5.77365	5.74869	2.12234	1.63366	2.14277	1.19195	1.71642	1.32124	1.5213	1.01581	1.06025	0.345167	0.40044
CDK20	17.0508	13.933	6.88978	15.6918	13.2512	7.38296	7.13186	6.43372	6.80318	5.81991	4.58893	8.86755	7.49851
TMEFF1	1.91114	1.9958	1.64945	0.704677	0.562301	0.205725	0.551558	0.545357	0.590915	0.408219	0.393396	0.135791	0.047022
PLPPR1	0	0.127651	0.471434	0	0.130091	0	0	0.027486	0	0	0	0	0.051694
MRPL50	30.1852	41.9819	36.8564	43.8057	40.1812	47.9278	52.72	55.3866	43.031	61.5804	71.5632	46.9258	44.7821
SMC2	5.48934	2.22337	6.26271	8.37068	10.0581	14.2129	8.11499	6.8828	20.347	11.238	20.6945	1.54965	3.2674
ABCA1	9.81794	9.07999	4.16822	11.6062	16.2094	2.89576	3.60465	0.98341	2.3218	1.19637	0.862547	0.994181	0.953238
FSD1L	3.40686	3.64882	1.1936	1.29385	1.35379	2.51493	1.31402	0.541318	1.19887	1.27252	0.442843	0.633167	0.210386
FKTN	7.30762	2.88299	2.2939	5.22586	6.59112	1.6071	1.11838	1.33277	1.86742	0.727539	1.20733	0.935339	0.693217
ZNF462	7.0196	4.18138	1.98845	6.21338	6.21407	3.1061	2.17833	1.89003	3.46846	1.46815	0.708707	0.996368	1.15659
ELP1	12.8948	7.73128	7.54718	11.5212	15.2422	7.42281	5.44247	5.73791	7.36615	5.05314	3.34606	4.39485	4.24072
CTNNAL1	33.3698	26.4455	31.9032	20.793	18.6409	5.8418	8.09759	13.5033	7.42305	5.51652	4.45518	7.72538	6.31883
FRRS1L	2.18406	1.00473	0.667398	0.288806	0.150749	0	0	0.069706	0	0.062707	0	0	0.10125
EPB41L4B	2.20686	1.87968	1.08253	2.53157	1.76244	17.9473	18.0254	10.4429	23.5782	10.3827	8.87528	5.14802	7.713
PALM2	65.1196	88.685	55.3824	30.3792	31.5712	10.5004	18.3339	28.5399	18.0387	13.8312	6.39723	26.646	21.2912
C8H9orf152	4.2534	3.59232	4.57562	9.29482	10.263	2.83168	2.56191	1.02582	5.13833	1.72051	1.99819	0.539025	1.38024
TXN	235.45	230.008	307.351	311.435	894.658	616.618	565.53	531.696	718.087	695.847	881.175	538.942	604.977
LPAR1	31.6275	26.9035	22.9511	27.5935	17.8166	11.7916	10.3267	14.5128	10.0541	8.09287	8.54693	6.67594	7.86916
PTGR1	48.5715	46.4531	55.2423	69.2585	20.1971	162.547	122.262	107.326	144.758	112.071	111.974	79.3229	72.0785
HSDL2	26.6137	27.8248	29.6975	30.351	19.05	65.0556	53.9586	51.3285	39.3864	65.929	65.0815	38.253	42.6308
SLC46A2	3.42777	2.42442	2.85528	5.13293	6.35878	1.06481	2.10347	1.35632	2.82759	1.40456	2.91127	0.374545	1.41709
ZFP37	2.27547	3.32429	1.77245	2.02273	0.898414	0.281933	0.435816	0.943412	0.243891	0.935847	0.310669	1.04154	0.785241
SLC31A2	26.7055	22.8197	9.08232	22.8783	18.9161	24.9021	27.8927	17.8399	36.1088	22.1135	26.3206	14.3881	19.1932
SLC31A1	35.5559	23.2678	25.0134	29.9552	61.7856	47.4034	42.8314	53.5284	46.8152	41.597	30.817	12.0992	25.7934
RNF183	0.607363	0.267966	0.191941	0.390971	1.29399	0	0.145799	0	0	0.100904	0	0.295603	0.110201
HDHD3	11.2149	11.1739	13.858	17.5779	14.2901	13.3414	13.95	10.8824	15.8383	7.03155	8.92358	30.9901	17.1298
RGS3	22.9035	22.5393	9.29483	13.9951	4.22892	3.77185	4.65332	10.2205	4.21598	2.62403	2.61468	30.1024	12.3614
ZNF618	5.10996	2.47709	0.713156	4.52341	2.71158	0.550923	0.181672	0.281438	0.639783	0.086829	0.115886	0.364345	0.134132
COL27A1	10.2938	5.63598	4.53425	9.59903	4.35319	6.912	4.44076	1.75496	4.70158	1.71857	1.21765	1.3293	1.90028
ORM1	0.824562	0.723507	0	0.121216	0.724593	0.196805	0.13601	5.7413	0	0.816326	0	0	0
AKNA	2.34025	1.79648	0.579999	2.42035	4.03477	3.22197	5.16241	2.58498	4.42447	2.43718	0.969814	1.22336	1.51962
TNFSF8	0.538465	0.182864	0.164352	0.394127	0.235392	0.701064	2.81406	0.8742	1.53075	1.26818	1.21478	0.041242	0.3157
TNC	4.74815	6.77688	1.30481	3.82715	2.67313	17.5551	34.3887	36.8178	41.5913	23.5363	23.8025	40.0912	28.255
PAPPA	0.848824	1.64105	0.073438	0.555772	1.46851	0.328066	0.532278	0.308806	0.794833	0.194992	0.176421	0	0.043461
[truncated: 4,050 more rows]
