# Supplementary material for: Transcriptome Analysis of Bovine Rumen Tissue in Three Developmental Stages
Source: Front Genet. 2022 Mar 3;13:821406. doi: 10.3389/fgene.2022.821406 (PMC8928727; doi:10.3389/fgene.2022.821406)
Supplement: Supplementary file 5 [file Table4.XLSX]

## Sheet: Sheet1
Supplementary Table 6.Number of differentially expressed genes bewteen birth and adult.
Gene_name	baseMean	log2FoldChange	lfcSE	stat	pvalue	padj	condition
KRT4	140094	16.4259	0.811554	20.24	4.35e-91	7.67e-87	Up
PDZD3	627.261	-7.20347	0.457788	-15.7354	8.65e-56	5.08e-52	Down
CCDC153	241.151	-6.60182	0.485117	-13.6087	3.55e-42	1.25e-38	Down
FBN2	1741.49	5.16567	0.38278	13.4951	1.67e-41	4.91e-38	Up
CYP26A1	2463.76	-7.2287	0.548697	-13.1743	1.23e-39	2.72e-36	Down
SLC26A3	524.475	-7.14782	0.552877	-12.9284	3.11e-38	6.09e-35	Down
RPTN	3902.39	14.8411	1.25942	11.7841	4.71e-32	7.55e-29	Up
PGAP6	440.69	-3.02763	0.262549	-11.5317	9.13e-31	1.34e-27	Down
PENK	1154.64	6.1771	0.537133	11.5001	1.32e-30	1.79e-27	Up
DLK1	2650.72	9.11201	0.801761	11.365	6.25e-30	7.86e-27	Up
WFDC2	682.041	9.17344	0.816229	11.2388	2.63e-29	3.09e-26	Up
KRT7	452.199	4.40456	0.393675	11.1883	4.65e-29	5.12e-26	Up
SELENBP1	9575.18	-3.24774	0.294443	-11.0301	2.73e-28	2.84e-25	Down
BEST2	100.932	-6.00752	0.548805	-10.9465	6.9e-28	6.76e-25	Down
CRNN	2788.56	12.4539	1.15227	10.8081	3.15e-27	2.64e-24	Up
MCRIP2	2172.18	-3.24041	0.30655	-10.5706	4.08e-26	3.27e-23	Down
BDH1	4414.83	-5.68417	0.540776	-10.5111	7.68e-26	5.88e-23	Down
SLC1A3	176.799	4.74298	0.452594	10.4796	1.07e-25	7.87e-23	Up
PLAGL1	1317.27	2.82775	0.270354	10.4594	1.33e-25	9.35e-23	Up
CRISP3	2801.26	5.93855	0.571614	10.3891	2.78e-25	1.88e-22	Up
KRT36	101.222	-6.6604	0.647859	-10.2806	8.62e-25	5.62e-22	Down
URAD	98.6453	-8.50698	0.828282	-10.2706	9.56e-25	6.02e-22	Down
COL4A6	972.642	3.38828	0.334071	10.1424	3.58e-24	2.18e-21	Up
BPIFA2C	9668.23	-7.98963	0.795885	-10.0387	1.03e-23	6.05e-21	Down
PEG10	1337.95	5.34608	0.533463	10.0215	1.23e-23	6.97e-21	Up
HIF3A	1091.3	6.84277	0.686998	9.96039	2.27e-23	1.25e-20	Up
BARX2	1156.43	4.09447	0.413833	9.89402	4.42e-23	2.36e-20	Up
NPEPL1	1013.69	-2.49473	0.252269	-9.88917	4.64e-23	2.4e-20	Down
KRTDAP	6541.87	8.37635	0.848318	9.87407	5.39e-23	2.72e-20	Up
LORICRIN	945.947	12.7967	1.29835	9.85609	6.45e-23	3.16e-20	Up
LRIG3	865.054	2.75671	0.281437	9.79511	1.18e-22	5.63e-20	Up
TST	5725.03	-3.57525	0.369215	-9.68337	3.55e-22	1.56e-19	Down
ACE2	144.66	6.26225	0.647625	9.66956	4.06e-22	1.75e-19	Up
GAL3ST2	108.033	-8.01669	0.838524	-9.56048	1.17e-21	4.92e-19	Down
HMGCL	4869.35	-3.13512	0.328601	-9.5408	1.42e-21	5.78e-19	Down
ACADS	9906.57	-4.3598	0.457052	-9.53897	1.44e-21	5.78e-19	Down
KCNIP3	823.14	-6.21802	0.653533	-9.51447	1.83e-21	7.15e-19	Down
NTRK2	501.877	3.61079	0.383347	9.41912	4.55e-21	1.71e-18	Up
CISD3	657.825	-2.96744	0.316608	-9.3726	7.08e-21	2.6e-18	Down
KRT42	970.226	-5.83784	0.624509	-9.34789	8.94e-21	3.22e-18	Down
BPIFA2A	1271.27	7.4296	0.797821	9.31237	1.25e-20	4.41e-18	Up
SIRT6	635.436	-3.12934	0.336706	-9.29398	1.49e-20	5.14e-18	Down
CES2	655.786	-3.45187	0.372804	-9.25922	2.06e-20	6.85e-18	Down
COL4A5	3985.86	2.82442	0.305355	9.24962	2.25e-20	7.35e-18	Up
SLC35F3	131.676	4.74083	0.515636	9.19413	3.78e-20	1.21e-17	Up
UTRN	2567.93	1.93509	0.210905	9.17518	4.51e-20	1.42e-17	Up
B4GALNT2	448.534	9.89418	1.08162	9.14753	5.83e-20	1.8e-17	Up
DNASE1L3	187.605	-4.58226	0.502924	-9.11123	8.15e-20	2.48e-17	Down
CYC1	6586.63	-2.01078	0.222308	-9.04505	1.5e-19	4.47e-17	Down
SERPINB7	39.6377	-6.19398	0.686083	-9.02803	1.75e-19	5.13e-17	Down
GLYCTK	1075.72	-2.69495	0.29924	-9.00598	2.14e-19	6.15e-17	Down
GPM6A	506.662	3.50476	0.389219	9.00459	2.16e-19	6.15e-17	Up
PROM2	778.498	-2.79112	0.310621	-8.98562	2.57e-19	7.2e-17	Down
DLGAP1	187.395	-3.68698	0.413262	-8.92166	4.59e-19	1.25e-16	Down
SCNN1G	274.292	8.583	0.965414	8.89049	6.08e-19	1.62e-16	Up
ABHD11	1835.04	-2.42121	0.272632	-8.88088	6.63e-19	1.74e-16	Down
CIDEA	445.804	-3.23646	0.364808	-8.87169	7.2e-19	1.87e-16	Down
CA12	1483.28	-4.34824	0.494549	-8.79232	1.47e-18	3.74e-16	Down
DEFB7	92.4425	-6.77115	0.773827	-8.75021	2.13e-18	5.36e-16	Down
SPOCK1	386.996	3.49559	0.4002	8.73462	2.44e-18	6.07e-16	Up
PRODH	647.367	3.54741	0.407066	8.71459	2.92e-18	7.14e-16	Up
ANAPC11	403.559	-3.31523	0.380954	-8.70243	3.25e-18	7.84e-16	Down
PEX11G	645.561	-2.213	0.254941	-8.68045	3.94e-18	9.39e-16	Down
TNC	1676.37	-3.75538	0.434028	-8.65239	5.04e-18	1.19e-15	Down
HOPX	2126.48	3.65933	0.423519	8.64029	5.61e-18	1.3e-15	Up
CYP4B1	127.954	5.03958	0.583743	8.63322	5.96e-18	1.37e-15	Up
SCEL	1067.71	6.3457	0.735679	8.62564	6.37e-18	1.44e-15	Up
SEZ6	356.081	-4.4438	0.515447	-8.62127	6.62e-18	1.48e-15	Down
SRCIN1	169.567	4.56694	0.530783	8.60415	7.69e-18	1.67e-15	Up
POC1A	326.655	-3.21306	0.373408	-8.60468	7.65e-18	1.67e-15	Down
UPK3BL1	325.782	8.82552	1.02786	8.5863	8.98e-18	1.93e-15	Up
KRT6B	2431.27	-7.5951	0.885348	-8.57867	9.6e-18	2.04e-15	Down
PI15	458.767	6.15471	0.717894	8.57329	1.01e-17	2.11e-15	Up
EMB	213.715	5.23726	0.61388	8.53141	1.45e-17	3e-15	Up
FMO2	277.193	11.0258	1.29289	8.52804	1.49e-17	3.05e-15	Up
BAK1	939.574	-2.0161	0.237416	-8.49185	2.03e-17	4.07e-15	Down
DIRAS3	236.106	4.46365	0.528697	8.44274	3.1e-17	6.14e-15	Up
FREM2	106.17	5.60115	0.668195	8.3825	5.18e-17	1.01e-14	Up
IGFBP2	3135.1	3.66173	0.440577	8.31122	9.47e-17	1.83e-14	Up
MUC15	226.45	10.7344	1.2932	8.30062	1.04e-16	1.98e-14	Up
GSC2	74.4963	-5.63066	0.678842	-8.29451	1.09e-16	2.07e-14	Down
ETFDH	2747.91	-2.38917	0.290163	-8.23389	1.81e-16	3.36e-14	Down
CRYL1	1055.76	-2.64047	0.321653	-8.20906	2.23e-16	4.09e-14	Down
ASPRV1	318.277	10.2632	1.26239	8.12994	4.3e-16	7.8e-14	Up
TENM3	203.311	3.36704	0.414664	8.11994	4.66e-16	8.39e-14	Up
IKZF2	148.569	4.96004	0.611501	8.11126	5.01e-16	8.92e-14	Up
CD5	53.5681	-4.62848	0.570889	-8.1075	5.17e-16	9.11e-14	Down
SLC6A4	379.559	-4.64198	0.574352	-8.0821	6.37e-16	1.1e-13	Down
CHODL	82.2706	4.86634	0.602333	8.07916	6.52e-16	1.12e-13	Up
ELOVL7	571.658	5.29898	0.656024	8.07742	6.62e-16	1.12e-13	Up
THBS4	2187.55	-3.55556	0.440578	-8.07021	7.02e-16	1.17e-13	Down
EPHA7	131.223	6.31981	0.783673	8.06435	7.36e-16	1.21e-13	Up
TMEM253	64.3504	-4.883	0.607176	-8.04214	8.83e-16	1.44e-13	Down
CDO1	407.606	2.36261	0.293855	8.04003	8.98e-16	1.45e-13	Up
TTC39A	168.887	3.82371	0.477404	8.00938	1.15e-15	1.84e-13	Up
HSD17B13	15288.7	-4.3599	0.544387	-8.00883	1.16e-15	1.84e-13	Down
TXN2	2628.17	-1.80489	0.225909	-7.98944	1.36e-15	2.13e-13	Down
ANTKMT	1164.69	-2.4193	0.304275	-7.95103	1.85e-15	2.88e-13	Down
RENBP	411.915	-2.01192	0.253377	-7.94045	2.01e-15	3.11e-13	Down
ZNF469	117.8	3.42934	0.434814	7.8869	3.1e-15	4.75e-13	Up
CCL5	80.6304	-4.45194	0.564667	-7.88417	3.17e-15	4.81e-13	Down
SLC27A2	35.4746	-5.95806	0.756431	-7.87654	3.37e-15	5.03e-13	Down
CD74	5479.38	-2.35679	0.29968	-7.86435	3.71e-15	5.49e-13	Down
FST	417.137	3.91345	0.499151	7.84022	4.5e-15	6.61e-13	Up
COQ4	780.5	-1.6494	0.211561	-7.79634	6.37e-15	9.21e-13	Down
CDHR4	285.198	-5.82192	0.746653	-7.79735	6.32e-15	9.21e-13	Down
FAT3	147.495	4.69331	0.603351	7.77874	7.32e-15	1.05e-12	Up
CDC34	2081.47	-2.0272	0.26107	-7.76497	8.17e-15	1.16e-12	Down
VSIG10L	5971.94	-1.97749	0.255621	-7.73602	1.03e-14	1.45e-12	Down
THEM6	152.462	-2.79061	0.361091	-7.72826	1.09e-14	1.53e-12	Down
AQP2	27.7514	-6.039	0.781626	-7.72621	1.11e-14	1.54e-12	Down
TCF12	842.546	1.77491	0.229945	7.71887	1.17e-14	1.62e-12	Up
CYP27C1	153.741	5.28848	0.687592	7.69131	1.46e-14	1.96e-12	Up
PLAC8B	104.634	-4.0085	0.525306	-7.6308	2.33e-14	3.09e-12	Down
FMO3	221.908	9.74218	1.28172	7.60087	2.94e-14	3.87e-12	Up
TLCD4	332.665	-3.59647	0.473693	-7.59241	3.14e-14	4.1e-12	Down
EPB41L4B	137.805	-2.49096	0.328695	-7.57834	3.5e-14	4.5e-12	Down
BEX5	62.4587	4.99578	0.660249	7.5665	3.83e-14	4.9e-12	Up
LAMA2	765.15	3.15072	0.416531	7.56418	3.9e-14	4.95e-12	Up
SCG2	179.172	5.47419	0.724691	7.55383	4.23e-14	5.32e-12	Up
ADAMTS14	81.5436	4.72085	0.625773	7.54403	4.56e-14	5.7e-12	Up
SLC14A1	2592.28	-5.38183	0.715171	-7.52523	5.26e-14	6.53e-12	Down
HES2	840.003	-3.67777	0.489291	-7.51652	5.63e-14	6.93e-12	Down
MUC4	246.383	8.93496	1.18918	7.51354	5.76e-14	7.04e-12	Up
SYT1	95.3773	5.66456	0.756788	7.485	7.15e-14	8.7e-12	Up
ZC3HAV1L	266.095	2.57195	0.344532	7.46506	8.33e-14	1.01e-11	Up
NCAM2	69.0141	4.30836	0.578293	7.45013	9.32e-14	1.11e-11	Up
TUT4	680.898	2.07336	0.278789	7.43702	1.03e-13	1.22e-11	Up
LGALS4	1535.13	-3.73749	0.503237	-7.42691	1.11e-13	1.31e-11	Down
S100A7	239.68	10.8158	1.45691	7.4238	1.14e-13	1.33e-11	Up
CMBL	7460.42	-3.8396	0.517616	-7.41785	1.19e-13	1.38e-11	Down
UQCRC1	6628.71	-1.88134	0.25389	-7.41005	1.26e-13	1.45e-11	Down
ISG12(B)	370.015	-6.21653	0.839055	-7.40896	1.27e-13	1.46e-11	Down
PRDX6	34092.7	-3.4956	0.475406	-7.35286	1.94e-13	2.21e-11	Down
MFSD4A	553.874	2.66997	0.36344	7.34639	2.04e-13	2.3e-11	Up
IGF2BP3	318.868	5.2252	0.714342	7.3147	2.58e-13	2.9e-11	Up
ACOT2	1186.24	-3.42582	0.468649	-7.30998	2.67e-13	2.98e-11	Down
COX7A2	4237.86	-2.35383	0.322519	-7.29827	2.91e-13	3.23e-11	Down
SLC4A9	498.703	-4.12487	0.565715	-7.29144	3.07e-13	3.37e-11	Down
DQX1	65.4857	-3.08462	0.423073	-7.291	3.08e-13	3.37e-11	Down
ABCA1	604.65	2.63874	0.361967	7.28999	3.1e-13	3.37e-11	Up
TMEM256	1613.46	-2.06031	0.282702	-7.28792	3.15e-13	3.4e-11	Down
IMPA2	2394.46	-3.00036	0.412546	-7.2728	3.52e-13	3.76e-11	Down
VILL	403.055	-2.94137	0.404923	-7.26402	3.76e-13	3.99e-11	Down
FMO5	660.124	-2.55836	0.352305	-7.26177	3.82e-13	4.03e-11	Down
GLRX5	1525.77	-1.99686	0.275092	-7.25885	3.9e-13	4.1e-11	Down
ATP13A4	78.2707	9.20252	1.2706	7.24268	4.4e-13	4.59e-11	Up
UPK1B	1293.6	4.86433	0.671857	7.24013	4.48e-13	4.65e-11	Up
MYH10	1137.5	2.24677	0.310394	7.23844	4.54e-13	4.68e-11	Up
FCGR3A	59.4579	-3.95558	0.547339	-7.22694	4.94e-13	5.06e-11	Down
ME3	180.176	-4.08764	0.566232	-7.21902	5.24e-13	5.3e-11	Down
BREH1	6632.1	-3.40595	0.472055	-7.21516	5.39e-13	5.43e-11	Down
FGF12	172.484	3.80875	0.528411	7.20795	5.68e-13	5.69e-11	Up
PODNL1	118.954	-3.38154	0.469297	-7.20556	5.78e-13	5.76e-11	Down
NPNT	1063.12	2.45312	0.340564	7.20312	5.89e-13	5.83e-11	Up
EML2	1020.14	-2.59915	0.361236	-7.19514	6.24e-13	6.14e-11	Down
AKR7A2	1583.33	-2.16054	0.301063	-7.17639	7.16e-13	6.97e-11	Down
MLYCD	778.943	-1.96549	0.273861	-7.17696	7.13e-13	6.97e-11	Down
RNASEH2A	851.593	-2.19835	0.306574	-7.1707	7.46e-13	7.23e-11	Down
HMGCS2	16247.8	-8.84883	1.24056	-7.13294	9.82e-13	9.41e-11	Down
TTLL10	163.015	-3.7644	0.529123	-7.11441	1.12e-12	1.07e-10	Down
GGT1	343.416	-2.32625	0.327973	-7.09282	1.31e-12	1.24e-10	Down
PWWP3B	57.7988	3.966	0.559705	7.08587	1.38e-12	1.3e-10	Up
PRDX5	5585.76	-2.67078	0.37755	-7.07398	1.51e-12	1.4e-10	Down
ATP1B1	1305.57	2.45211	0.346723	7.07226	1.52e-12	1.41e-10	Up
SUOX	935.746	-1.83624	0.259803	-7.06784	1.57e-12	1.45e-10	Down
GABRR3	22.6909	-7.91252	1.12073	-7.06014	1.66e-12	1.53e-10	Down
ST6GAL2	196.341	6.96022	0.986214	7.05751	1.7e-12	1.55e-10	Up
TMA7	397.09	-2.37645	0.336861	-7.0547	1.73e-12	1.57e-10	Down
ASH1L	1643.3	1.44181	0.204705	7.04337	1.88e-12	1.69e-10	Up
SEMA3A	58.39	3.35896	0.478604	7.01825	2.25e-12	2.01e-10	Up
IL1R2	2136.73	-3.17366	0.452414	-7.01494	2.3e-12	2.05e-10	Down
GSS	629.505	-2.16676	0.309142	-7.00893	2.4e-12	2.13e-10	Down
PIP	1037.76	-4.5292	0.647916	-6.99042	2.74e-12	2.4e-10	Down
SYT5	93.1702	-2.93531	0.421253	-6.96805	3.21e-12	2.78e-10	Down
IGF2	38788.3	3.78964	0.543963	6.96672	3.24e-12	2.79e-10	Up
CA3	1348.14	4.24912	0.610494	6.96013	3.4e-12	2.91e-10	Up
CAPN6	185.524	8.07176	1.16073	6.95405	3.55e-12	3.01e-10	Up
RAB37	60.1308	-3.63577	0.522926	-6.95274	3.58e-12	3.02e-10	Down
PSMB8	416.246	-1.9594	0.28251	-6.93569	4.04e-12	3.39e-10	Down
MYL6B	66.9058	-3.76168	0.542742	-6.93088	4.18e-12	3.49e-10	Down
RFK	1012.23	2.54203	0.367718	6.91299	4.75e-12	3.94e-10	Up
DMRT2	112.372	6.87928	0.995494	6.91042	4.83e-12	3.99e-10	Up
SEC14L3	133.335	3.92385	0.567834	6.91021	4.84e-12	3.99e-10	Up
SYNGR1	533.925	-2.50618	0.362714	-6.90951	4.86e-12	3.99e-10	Down
PRDX3	2412.98	-2.60144	0.37663	-6.90714	4.95e-12	4.03e-10	Down
ABHD12	2420.86	-1.80976	0.262057	-6.90595	4.99e-12	4.05e-10	Down
CD320	1066.43	-2.10084	0.304942	-6.88932	5.61e-12	4.53e-10	Down
SULT1B1	619.133	-4.11194	0.598492	-6.87051	6.4e-12	5.12e-10	Down
CBR3	906.968	-1.96078	0.285586	-6.86581	6.61e-12	5.25e-10	Down
PAMR1	205.919	-2.20256	0.321244	-6.85636	7.06e-12	5.58e-10	Down
SYCP3	184.898	2.73431	0.399133	6.85064	7.35e-12	5.73e-10	Up
MAPK8IP2	55.5556	4.86896	0.710729	6.85066	7.35e-12	5.73e-10	Up
CST6	1437.87	-2.68129	0.391393	-6.85063	7.35e-12	5.73e-10	Down
SEMA5A	350.826	3.70654	0.541686	6.84259	7.78e-12	6.04e-10	Up
ZKSCAN4	80.4029	2.34637	0.343363	6.83348	8.29e-12	6.41e-10	Up
UQCRQ	3590.4	-1.86009	0.272294	-6.83119	8.42e-12	6.48e-10	Down
EPHA4	510.296	3.03162	0.445505	6.80492	1.01e-11	7.68e-10	Up
PAQR6	2127.4	-2.27079	0.334069	-6.79737	1.07e-11	8.06e-10	Down
UQCRB	3252.28	-1.88736	0.278259	-6.78277	1.18e-11	8.88e-10	Down
BBOX1	70.0473	6.23271	0.919486	6.77847	1.21e-11	9.11e-10	Up
SERPINF2	106.588	-3.72891	0.550397	-6.77494	1.24e-11	9.29e-10	Down
VSIG8	230.43	-3.71856	0.549039	-6.77286	1.26e-11	9.39e-10	Down
RAMP3	339.418	-3.84809	0.56939	-6.75827	1.4e-11	1.03e-09	Down
SLC16A1	11089.1	-3.24553	0.481169	-6.74509	1.53e-11	1.13e-09	Down
LYPD5	119.595	-4.50386	0.668367	-6.73861	1.6e-11	1.17e-09	Down
PLIN2	1426.31	-2.16772	0.322413	-6.72343	1.77e-11	1.3e-09	Down
CD3D	141.646	-4.13376	0.614895	-6.72271	1.78e-11	1.3e-09	Down
SLC22A18	351.235	-2.51866	0.374748	-6.72095	1.81e-11	1.31e-09	Down
HMG20B	3362.12	-1.95165	0.290539	-6.71733	1.85e-11	1.34e-09	Down
MCEE	1057.97	-2.778	0.414053	-6.70929	1.96e-11	1.41e-09	Down
GALNT17	124.071	3.88096	0.578907	6.70394	2.03e-11	1.45e-09	Up
CYP2W1	796.233	3.14314	0.469161	6.69949	2.09e-11	1.49e-09	Up
ALCAM	889.279	2.38512	0.356515	6.6901	2.23e-11	1.58e-09	Up
SCNN1B	339.22	3.70955	0.55507	6.68303	2.34e-11	1.65e-09	Up
PRR16	56.3528	3.92532	0.587742	6.67866	2.41e-11	1.69e-09	Up
HSD17B2	1924.2	-3.9522	0.594395	-6.64911	2.95e-11	2.06e-09	Down
C15H11orf34	490.456	5.68665	0.856592	6.63869	3.16e-11	2.2e-09	Up
SNN	262.619	-2.75202	0.414509	-6.63922	3.15e-11	2.2e-09	Down
EDIL3	174.044	2.9894	0.450358	6.63784	3.18e-11	2.2e-09	Up
NAALADL2	54.1356	2.98498	0.449863	6.63532	3.24e-11	2.23e-09	Up
ATP5PF	2685.1	-2.02011	0.30515	-6.62005	3.59e-11	2.46e-09	Down
CCM2	871.983	-1.46589	0.222057	-6.6014	4.07e-11	2.77e-09	Down
MGA	1151.85	1.61574	0.244852	6.59884	4.14e-11	2.81e-09	Up
ACADSB	2482.26	-2.34737	0.356143	-6.59109	4.37e-11	2.95e-09	Down
BHLHE41	148.247	-3.68195	0.558976	-6.58697	4.49e-11	3.02e-09	Down
UGT2A1	393.599	-3.59002	0.545383	-6.58256	4.62e-11	3.1e-09	Down
MEST	753.026	3.901	0.594285	6.56418	5.23e-11	3.49e-09	Up
RIOX1	712.317	-1.79187	0.272997	-6.56371	5.25e-11	3.49e-09	Down
TPD52L1	82.854	5.35653	0.816439	6.56085	5.35e-11	3.54e-09	Up
ENTPD5	985.747	-3.24207	0.49435	-6.55825	5.44e-11	3.59e-09	Down
COX7B	3681.16	-2.14364	0.32731	-6.54926	5.78e-11	3.79e-09	Down
MGC148714	5798.3	-2.04563	0.312345	-6.54926	5.78e-11	3.79e-09	Down
PIK3C2G	148.07	2.80572	0.428773	6.54362	6e-11	3.92e-09	Up
ATP5MF	3504.1	-2.11377	0.324008	-6.52383	6.85e-11	4.46e-09	Down
PLD4	62.4579	-2.73335	0.419125	-6.52158	6.96e-11	4.51e-09	Down
TNNI2	88.7185	5.60779	0.860299	6.51842	7.11e-11	4.59e-09	Up
TMEM229B	5626.24	5.38676	0.827455	6.51003	7.51e-11	4.83e-09	Up
ADAMTS19	102.989	3.57303	0.548985	6.50842	7.59e-11	4.87e-09	Up
BMPR1B	90.608	3.247	0.499034	6.50656	7.69e-11	4.89e-09	Up
TMEM72	243.747	-3.31003	0.509019	-6.50276	7.89e-11	5e-09	Down
CHGB	64.9475	5.55029	0.853632	6.50197	7.93e-11	5.01e-09	Up
RALGAPA1	1010.26	1.58314	0.243704	6.49618	8.24e-11	5.19e-09	Up
CBLN2	75.1493	6.20171	0.955557	6.49016	8.57e-11	5.38e-09	Up
IL27RA	1230.98	1.59183	0.245353	6.48791	8.7e-11	5.44e-09	Up
NGEF	758.935	-2.81738	0.434612	-6.48252	9.02e-11	5.62e-09	Down
BSG	16434.9	-1.91322	0.295236	-6.48031	9.15e-11	5.68e-09	Down
ARHGEF19	615.066	3.0146	0.466644	6.46016	1.05e-10	6.42e-09	Up
OAT	1931.59	1.70459	0.263893	6.45939	1.05e-10	6.43e-09	Up
TSFM	763.436	-1.87349	0.290273	-6.45424	1.09e-10	6.63e-09	Down
SLC6A17	733.991	-5.90494	0.915266	-6.45162	1.11e-10	6.73e-09	Down
FRAS1	55.3484	8.70211	1.35042	6.44401	1.16e-10	7.02e-09	Up
VANGL2	132.48	3.48242	0.540489	6.4431	1.17e-10	7.04e-09	Up
SDHC	2172.96	-1.78338	0.27703	-6.4375	1.21e-10	7.23e-09	Down
COX5B	8578.46	-1.89799	0.294836	-6.43746	1.21e-10	7.23e-09	Down
RSPO3	511.976	3.21386	0.499202	6.43798	1.21e-10	7.23e-09	Up
RIMKLB	324.301	1.68226	0.261433	6.43477	1.24e-10	7.34e-09	Up
UPK1A	57.416	3.59689	0.560698	6.41501	1.41e-10	8.3e-09	Up
ATP5MD	2428.29	-1.98461	0.311049	-6.38039	1.77e-10	1.03e-08	Down
CD6	33.6723	-4.78761	0.750502	-6.3792	1.78e-10	1.04e-08	Down
SLC17A7	36.0054	-4.44156	0.696376	-6.37811	1.79e-10	1.04e-08	Down
EPOR	31.3594	-3.88188	0.609023	-6.37395	1.84e-10	1.07e-08	Down
IGSF10	524.805	2.96381	0.465373	6.36867	1.91e-10	1.1e-08	Up
ARNTL	375.538	1.67053	0.26237	6.3671	1.93e-10	1.11e-08	Up
D2HGDH	1095.68	-2.18036	0.342521	-6.36563	1.94e-10	1.12e-08	Down
GARNL3	72.1561	2.44404	0.384259	6.36039	2.01e-10	1.15e-08	Up
KIF26B	217.441	3.40253	0.535206	6.35741	2.05e-10	1.17e-08	Up
UGDH	2877.99	-2.22283	0.349782	-6.3549	2.09e-10	1.19e-08	Down
MAGI3	415.335	1.70788	0.269227	6.34365	2.24e-10	1.27e-08	Up
GNAS	177.024	4.2489	0.671412	6.3283	2.48e-10	1.4e-08	Up
FMO1	43.0259	8.33891	1.31794	6.32724	2.5e-10	1.41e-08	Up
ALAS1	1144.56	-1.57395	0.248897	-6.3237	2.55e-10	1.43e-08	Down
HSD17B8	1147.87	-1.50143	0.237622	-6.31855	2.64e-10	1.48e-08	Down
CELSR1	976.868	4.22973	0.669482	6.31791	2.65e-10	1.48e-08	Up
MRPL38	1205.6	-1.52278	0.241134	-6.31507	2.7e-10	1.5e-08	Down
CCDC51	854.288	-1.64174	0.260254	-6.30823	2.82e-10	1.56e-08	Down
SLC30A10	21.2186	-6.25931	0.992815	-6.3046	2.89e-10	1.6e-08	Down
MPST	2356.81	-1.44519	0.229356	-6.30108	2.96e-10	1.62e-08	Down
S100Z	20.2705	-7.15866	1.13604	-6.30139	2.95e-10	1.62e-08	Down
PRSS23	1031.22	-2.14428	0.340507	-6.29733	3.03e-10	1.66e-08	Down
IRAK3	212.301	1.91763	0.304661	6.29432	3.09e-10	1.68e-08	Up
ADAMTS9	594.31	3.31725	0.527263	6.29144	3.15e-10	1.71e-08	Up
SLC2A11	161.089	-2.39656	0.381204	-6.28683	3.24e-10	1.76e-08	Down
HINT2	839.899	-2.20377	0.351427	-6.27092	3.59e-10	1.94e-08	Down
NCCRP1	326.381	4.9535	0.789999	6.27026	3.6e-10	1.94e-08	Up
BOLA-DMA	247.182	-1.71836	0.274339	-6.26365	3.76e-10	2.02e-08	Down
ST6GALNAC2	2462.07	-2.82671	0.451411	-6.26194	3.8e-10	2.04e-08	Down
ALDH1A1	7569.31	-2.96061	0.47325	-6.25592	3.95e-10	2.11e-08	Down
VTCN1	128.628	7.54802	1.20963	6.23992	4.38e-10	2.32e-08	Up
NDUFA1	1321.32	-1.84189	0.295416	-6.23489	4.52e-10	2.39e-08	Down
C6H4orf19	176.494	2.96584	0.475899	6.23209	4.6e-10	2.43e-08	Up
SPN	87.8006	-2.47409	0.397877	-6.21823	5.03e-10	2.65e-08	Down
UST	261.474	2.31884	0.373078	6.21545	5.12e-10	2.68e-08	Up
CRISPLD1	225.69	4.22497	0.679716	6.21578	5.11e-10	2.68e-08	Up
TUSC3	184.804	2.15865	0.347552	6.21102	5.26e-10	2.74e-08	Up
DNMT3A	1484.38	2.20031	0.354407	6.20843	5.35e-10	2.78e-08	Up
NKG7	63.1182	-2.68199	0.432039	-6.20774	5.38e-10	2.79e-08	Down
NDUFB3	1391.97	-2.08922	0.336785	-6.20342	5.52e-10	2.84e-08	Down
CHPT1	778.15	1.85513	0.299066	6.20308	5.54e-10	2.84e-08	Up
SPATS2L	1790.07	1.46826	0.237002	6.19512	5.82e-10	2.98e-08	Up
ADCY2	66.2114	2.52501	0.407597	6.19486	5.83e-10	2.98e-08	Up
IGF1	237.27	4.2211	0.68238	6.18584	6.18e-10	3.15e-08	Up
CFD	856.011	-1.98492	0.321192	-6.17986	6.42e-10	3.25e-08	Down
DKKL1	150.831	-2.2952	0.37138	-6.18021	6.4e-10	3.25e-08	Down
SLC4A4	153.43	3.82895	0.619701	6.17872	6.46e-10	3.26e-08	Up
SPTSSB	962.399	-4.09763	0.663407	-6.17664	6.55e-10	3.29e-08	Down
BOLA-DMB	373.572	-2.342	0.379161	-6.1768	6.54e-10	3.29e-08	Down
ETHE1	5763.13	-2.5024	0.405226	-6.1753	6.6e-10	3.31e-08	Down
SLC6A8	1492.76	-2.50604	0.406504	-6.16485	7.06e-10	3.52e-08	Down
CHGA	66.5675	3.91654	0.635498	6.16295	7.14e-10	3.55e-08	Up
USPL1	628.895	1.35534	0.219965	6.16164	7.2e-10	3.57e-08	Up
GSTM1	857.028	-2.95973	0.480548	-6.15907	7.32e-10	3.62e-08	Down
SCML2	134.337	2.33302	0.378988	6.15591	7.46e-10	3.69e-08	Up
WNT4	198.44	3.20418	0.520681	6.15382	7.56e-10	3.71e-08	Up
ACRBP	17.175	-3.64056	0.5916	-6.15376	7.57e-10	3.71e-08	Down
PHIP	695.075	1.64714	0.267672	6.15359	7.57e-10	3.71e-08	Up
VLDLR	762.129	-1.80519	0.293905	-6.1421	8.14e-10	3.96e-08	Down
EHHADH	624.889	2.33747	0.381055	6.1342	8.56e-10	4.16e-08	Up
COX6A1	7156.58	-1.83422	0.29946	-6.12509	9.06e-10	4.39e-08	Down
TUBA1D	1347.82	-3.91414	0.639659	-6.11911	9.41e-10	4.54e-08	Down
SERPINB10	1979.3	-4.86681	0.796601	-6.10948	1e-09	4.81e-08	Down
KCNJ11	45.3513	5.28673	0.865667	6.10712	1.01e-09	4.87e-08	Up
TM7SF2	252.463	-1.85028	0.303329	-6.09992	1.06e-09	5.08e-08	Down
HADH	10213	-2.47041	0.405204	-6.09669	1.08e-09	5.17e-08	Down
IGSF5	93.338	3.43648	0.564034	6.09268	1.11e-09	5.29e-08	Up
RTN1	66.3271	5.8502	0.9607	6.08952	1.13e-09	5.38e-08	Up
MYO1G	37.9601	-3.03104	0.497784	-6.08906	1.14e-09	5.38e-08	Down
GLMP	614.72	-1.49823	0.246228	-6.08475	1.17e-09	5.5e-08	Down
CFTR	115.959	6.49483	1.06971	6.07157	1.27e-09	5.95e-08	Up
COL11A1	61.2419	4.30114	0.708668	6.06933	1.28e-09	6.02e-08	Up
PTGES2	1011.1	-1.51643	0.250333	-6.05766	1.38e-09	6.46e-08	Down
NQO1	552.751	-3.07172	0.507347	-6.05448	1.41e-09	6.57e-08	Down
AHNAK	30267.9	1.1801	0.195045	6.05038	1.45e-09	6.7e-08	Up
ASB11	158.093	2.02774	0.335356	6.04653	1.48e-09	6.85e-08	Up
PAM16	569.226	-1.55311	0.257176	-6.0391	1.55e-09	7.15e-08	Down
FAM3D	720.096	2.92972	0.485616	6.033	1.61e-09	7.41e-08	Up
NDUFS8	2684.2	-1.67393	0.278089	-6.01938	1.75e-09	8.04e-08	Down
HCN1	31.7734	7.90364	1.31351	6.01719	1.77e-09	8.12e-08	Up
C18H19orf33	2040.43	-2.20473	0.366592	-6.01412	1.81e-09	8.26e-08	Down
XRN1	311.199	1.76472	0.293512	6.01245	1.83e-09	8.32e-08	Up
CPM	322.603	2.38817	0.397905	6.00187	1.95e-09	8.86e-08	Up
SDCBP2	161.536	-2.88769	0.481485	-5.99747	2e-09	9.08e-08	Down
LYRM7	152.094	-1.82145	0.303798	-5.99561	2.03e-09	9.16e-08	Down
NFAT5	438.42	2.01656	0.336897	5.98569	2.15e-09	9.71e-08	Up
NAXE	1382.91	-1.34802	0.225607	-5.97508	2.3e-09	1.03e-07	Down
BPTF	892.205	1.84912	0.310271	5.95967	2.53e-09	1.13e-07	Up
S100A1	231.972	-3.33461	0.559688	-5.95797	2.55e-09	1.14e-07	Down
CHRNA9	19.2999	-7.67567	1.28982	-5.95097	2.67e-09	1.18e-07	Down
GPM6B	568.159	3.51217	0.590607	5.94671	2.74e-09	1.21e-07	Up
PLAG1	43.13	3.47014	0.583549	5.94661	2.74e-09	1.21e-07	Up
PPIL4	653.638	1.60219	0.269807	5.93827	2.88e-09	1.27e-07	Up
PPP1R3B	313.394	2.57835	0.434517	5.93383	2.96e-09	1.3e-07	Up
GDPD2	46.8843	-3.16003	0.532655	-5.93259	2.98e-09	1.3e-07	Down
ZNF575	443.407	-1.84503	0.311203	-5.92869	3.05e-09	1.33e-07	Down
GPATCH2L	689.084	1.30853	0.220733	5.92812	3.06e-09	1.33e-07	Up
BLVRB	4732.29	-2.15805	0.366073	-5.89514	3.74e-09	1.61e-07	Down
LBH	2272.56	-2.23985	0.380273	-5.89012	3.86e-09	1.65e-07	Down
SCN1B	103.319	-1.91109	0.326305	-5.85676	4.72e-09	2.02e-07	Down
PCDH20	30.6846	4.99437	0.85315	5.85403	4.8e-09	2.05e-07	Up
SHANK2	55.5628	4.9198	0.841043	5.84963	4.93e-09	2.1e-07	Up
KIF22	211.893	-2.67254	0.456964	-5.84847	4.96e-09	2.11e-07	Down
NTM	72.0511	3.03421	0.519064	5.84555	5.05e-09	2.14e-07	Up
LAMTOR1	1462.31	-1.40407	0.240264	-5.84386	5.1e-09	2.15e-07	Down
NDUFS6	2312.5	-1.38801	0.237517	-5.84384	5.1e-09	2.15e-07	Down
TMPRSS11E	180.778	3.95515	0.676887	5.84314	5.12e-09	2.15e-07	Up
FCHO1	42.6508	-2.88109	0.493186	-5.84179	5.16e-09	2.17e-07	Down
TUFM	3346.73	-1.41752	0.24289	-5.83606	5.34e-09	2.24e-07	Down
NEK6	1054.49	2.03658	0.349122	5.83344	5.43e-09	2.26e-07	Up
KRT75	17.0607	-5.96297	1.02334	-5.82696	5.64e-09	2.35e-07	Down
TIFAB	17.6833	-3.99995	0.686887	-5.82331	5.77e-09	2.39e-07	Down
KIF1A	103.9	2.77725	0.477266	5.81909	5.92e-09	2.45e-07	Up
METTL7A	4744.15	-3.55783	0.611703	-5.81627	6.02e-09	2.48e-07	Down
TMEM132C	195.195	3.46853	0.596433	5.81546	6.05e-09	2.49e-07	Up
NSG1	96.9412	1.98294	0.341323	5.80956	6.26e-09	2.57e-07	Up
STX10	523.703	-1.36341	0.234735	-5.80828	6.31e-09	2.59e-07	Down
ASAP2	330.078	1.53567	0.264722	5.80108	6.59e-09	2.69e-07	Up
SMIM1	216.426	-4.57293	0.788246	-5.8014	6.58e-09	2.69e-07	Down
THEM5	25.1231	7.56561	1.30513	5.79683	6.76e-09	2.75e-07	Up
CD3E	87.0131	-3.35935	0.579858	-5.7934	6.9e-09	2.8e-07	Down
CHST1	236.225	2.4704	0.426633	5.79047	7.02e-09	2.84e-07	Up
PSTPIP1	62.9871	-1.89994	0.328487	-5.78391	7.3e-09	2.95e-07	Down
MAGIX	225.514	-2.49246	0.431448	-5.77696	7.61e-09	3.07e-07	Down
HAPLN1	160.189	3.27618	0.567249	5.77555	7.67e-09	3.09e-07	Up
GSR	4436.18	-2.78356	0.482323	-5.77116	7.87e-09	3.16e-07	Down
STOX2	91.3296	1.98432	0.343943	5.76931	7.96e-09	3.19e-07	Up
S100A4	6715.27	-2.19856	0.38136	-5.76507	8.16e-09	3.25e-07	Down
MGST3	7506.67	-2.87974	0.499704	-5.7629	8.27e-09	3.27e-07	Down
ADAMTSL1	97.3244	3.76854	0.65392	5.763	8.26e-09	3.27e-07	Up
DECR1	2157.69	-2.63849	0.457782	-5.76364	8.23e-09	3.27e-07	Down
PNKD	610.14	-1.80508	0.313472	-5.75836	8.49e-09	3.36e-07	Down
WFDC18	6379.36	-2.77768	0.482456	-5.75737	8.54e-09	3.37e-07	Down
NDUFV1	4098.54	-1.83439	0.318966	-5.75104	8.87e-09	3.49e-07	Down
ANKRD50	1144.17	1.38498	0.241043	5.74577	9.15e-09	3.59e-07	Up
SAMD10	62.1219	-2.99005	0.521682	-5.73157	9.95e-09	3.9e-07	Down
GPX1	9281.34	-2.10141	0.366725	-5.73022	1e-08	3.91e-07	Down
MARCKSL1	1362.19	2.53232	0.442142	5.72738	1.02e-08	3.97e-07	Up
KRTCAP3	242.189	-2.56427	0.448341	-5.71946	1.07e-08	4.14e-07	Down
ZBTB48	588.488	-1.57506	0.276104	-5.70458	1.17e-08	4.49e-07	Down
AKAP9	1631.01	2.03413	0.356619	5.70391	1.17e-08	4.5e-07	Up
SUPT20H	747.606	1.42458	0.250027	5.6977	1.21e-08	4.65e-07	Up
POLD4	651.877	-1.97049	0.345847	-5.69757	1.22e-08	4.65e-07	Down
METTL22	673.935	-1.32779	0.233074	-5.69687	1.22e-08	4.65e-07	Down
LYST	412.895	1.51493	0.266646	5.68142	1.34e-08	5.07e-07	Up
MRPL12	1864.76	-2.00925	0.353727	-5.68022	1.35e-08	5.09e-07	Down
PLEKHA5	1463.77	1.7106	0.301437	5.67481	1.39e-08	5.24e-07	Up
MFGE8	5102.92	-2.85519	0.503238	-5.67364	1.4e-08	5.26e-07	Down
NDUFAF3	1105.84	-1.51869	0.267913	-5.66859	1.44e-08	5.41e-07	Down
ARSL	596.506	2.04014	0.360033	5.66653	1.46e-08	5.46e-07	Up
SPIRE2	264.657	-3.15665	0.557374	-5.66343	1.48e-08	5.55e-07	Down
HS3ST1	987.299	3.81961	0.674776	5.66056	1.51e-08	5.62e-07	Up
BEGAIN	60.1351	3.35971	0.593999	5.6561	1.55e-08	5.76e-07	Up
RBKS	367.522	-2.43796	0.431472	-5.65032	1.6e-08	5.94e-07	Down
DLX3	60.6699	4.29491	0.763349	5.62641	1.84e-08	6.78e-07	Up
IRX6	54.466	3.05514	0.543567	5.62054	1.9e-08	7e-07	Up
LRRC20	100.429	-2.01548	0.358835	-5.61673	1.95e-08	7.15e-07	Down
DHRS7	3078.92	-2.06996	0.368883	-5.61142	2.01e-08	7.35e-07	Down
KMT2C	1352.04	2.34924	0.418783	5.60968	2.03e-08	7.41e-07	Up
KIF4A	200.628	-2.87589	0.51271	-5.60919	2.03e-08	7.42e-07	Down
ENDOG	798.654	-1.83209	0.326767	-5.60672	2.06e-08	7.51e-07	Down
UBD	111.337	-3.77193	0.673369	-5.60159	2.12e-08	7.7e-07	Down
CLDN19	30.8589	-4.30948	0.76983	-5.59796	2.17e-08	7.85e-07	Down
CCBE1	91.469	2.11487	0.377828	5.59742	2.18e-08	7.86e-07	Up
SPC24	173.839	-3.37936	0.603859	-5.59627	2.19e-08	7.89e-07	Down
ME1	1679.49	-2.22122	0.396981	-5.59528	2.2e-08	7.92e-07	Down
SEMA6D	365.363	2.58366	0.461828	5.59443	2.21e-08	7.94e-07	Up
SLC5A9	122.561	2.81527	0.503434	5.59213	2.24e-08	8.02e-07	Up
KMT2A	644.09	2.43779	0.43594	5.59204	2.24e-08	8.02e-07	Up
KLHDC7A	27.0123	7.6637	1.37106	5.58963	2.28e-08	8.12e-07	Up
CYP11A1	47.921	4.8962	0.876282	5.58747	2.3e-08	8.2e-07	Up
DEFB	62.8729	-5.26545	0.942643	-5.58584	2.33e-08	8.23e-07	Down
RGS11	54.0381	4.52434	0.809915	5.58619	2.32e-08	8.23e-07	Up
PHB2	3276.44	-1.38722	0.248383	-5.585	2.34e-08	8.25e-07	Down
TWF2	2870.3	-1.46157	0.261747	-5.58392	2.35e-08	8.29e-07	Down
EYA2	35.3617	4.80171	0.860187	5.58217	2.38e-08	8.36e-07	Up
UGT8	38.6503	5.73769	1.02822	5.58023	2.4e-08	8.42e-07	Up
NIN	452.656	1.48383	0.265903	5.58034	2.4e-08	8.42e-07	Up
CYP7B1	80.2052	2.00774	0.360133	5.575	2.48e-08	8.64e-07	Up
TIAM2	40.0428	3.05232	0.547658	5.5734	2.5e-08	8.7e-07	Up
STEAP3	1002.03	-2.13405	0.383107	-5.57037	2.54e-08	8.81e-07	Down
TMTC2	259.119	2.33114	0.4185	5.57021	2.54e-08	8.81e-07	Up
PRPH	147.658	3.76392	0.675731	5.57015	2.55e-08	8.81e-07	Up
TET2	868.17	1.56867	0.281827	5.56608	2.61e-08	9e-07	Up
CLDN11	91.405	3.0211	0.542843	5.56533	2.62e-08	9.02e-07	Up
CLCN4	45.5379	4.2176	0.758081	5.56353	2.64e-08	9.1e-07	Up
SMG1	1421.13	1.68773	0.303758	5.55615	2.76e-08	9.46e-07	Up
CYCS	2918.42	-2.24895	0.404832	-5.55526	2.77e-08	9.49e-07	Down
MAB21L4	1439.37	2.42917	0.437444	5.5531	2.81e-08	9.59e-07	Up
UGT1A6	5287.25	-2.95097	0.531702	-5.55005	2.86e-08	9.74e-07	Down
SNED1	237.372	2.73988	0.493834	5.54818	2.89e-08	9.82e-07	Up
TPP2	925.209	1.83608	0.331645	5.53628	3.09e-08	1.05e-06	Up
REXO2	1102.38	-1.76374	0.319178	-5.52588	3.28e-08	1.11e-06	Down
RUNX2	184.824	2.48512	0.449994	5.52255	3.34e-08	1.13e-06	Up
CXCR2	83.0521	3.78728	0.686277	5.51859	3.42e-08	1.15e-06	Up
FAM169A	68.3896	4.62234	0.838789	5.51073	3.57e-08	1.2e-06	Up
KCNQ5	37.0362	4.86484	0.883008	5.50939	3.6e-08	1.21e-06	Up
VIP	146.478	4.97604	0.903298	5.50875	3.61e-08	1.21e-06	Up
REV3L	1320.95	1.8006	0.327103	5.50469	3.7e-08	1.23e-06	Up
GUCY1A1	1146.31	1.87598	0.341135	5.49924	3.81e-08	1.27e-06	Up
SORD	429.392	-2.17357	0.395858	-5.49077	4e-08	1.33e-06	Down
APEH	1869.75	-1.28906	0.234788	-5.49031	4.01e-08	1.33e-06	Down
NDUFB8	3814.37	-1.61419	0.294446	-5.48212	4.2e-08	1.38e-06	Down
TET1	118.347	2.73644	0.499332	5.4802	4.25e-08	1.4e-06	Up
CKMT1A	4144.36	-3.26124	0.595346	-5.47789	4.3e-08	1.41e-06	Down
FUT6	285.162	-2.45514	0.448224	-5.47748	4.31e-08	1.41e-06	Down
ATP5IF1	3952.76	-1.59135	0.290675	-5.47466	4.38e-08	1.43e-06	Down
PREX2	267.504	2.18743	0.399622	5.47375	4.41e-08	1.44e-06	Up
DEFB1	15.5312	-4.89339	0.894172	-5.47254	4.44e-08	1.45e-06	Down
CRYBG3	669.717	2.25451	0.412247	5.46882	4.53e-08	1.47e-06	Up
SYNGR2	2128.46	-1.37186	0.251045	-5.46461	4.64e-08	1.51e-06	Down
IBA57	352.969	-1.40395	0.256949	-5.46395	4.66e-08	1.51e-06	Down
ATP5MC1	2658.42	-1.45436	0.266289	-5.46158	4.72e-08	1.53e-06	Down
PPCDC	226.259	-1.81756	0.33321	-5.4547	4.91e-08	1.58e-06	Down
METTL26	924.085	-1.54068	0.282606	-5.45169	4.99e-08	1.61e-06	Down
TYROBP	139.815	-1.90461	0.349392	-5.45121	5e-08	1.61e-06	Down
PHACTR2	227.52	2.15713	0.395796	5.45011	5.03e-08	1.62e-06	Up
PEG3	1366.23	3.85776	0.708198	5.44729	5.11e-08	1.64e-06	Up
UBAC1	3256.88	-1.4197	0.261368	-5.43179	5.58e-08	1.78e-06	Down
SIT1	24.0804	-3.17705	0.585208	-5.42893	5.67e-08	1.81e-06	Down
ABCB6	831.655	-1.53679	0.283171	-5.42708	5.73e-08	1.82e-06	Down
NRXN2	129.701	1.98348	0.365498	5.42679	5.74e-08	1.82e-06	Up
SUSD2	603.338	1.99677	0.368465	5.41915	5.99e-08	1.89e-06	Up
UQCR11	2153.71	-1.51747	0.28011	-5.41742	6.05e-08	1.91e-06	Down
WDR19	544.49	1.85678	0.343249	5.40941	6.32e-08	1.99e-06	Up
ZNF536	39.7902	3.00039	0.554834	5.40773	6.38e-08	2e-06	Up
TXNDC17	496.512	-2.32093	0.429207	-5.40749	6.39e-08	2e-06	Down
COQ9	1609.88	-1.61367	0.298464	-5.40659	6.42e-08	2.01e-06	Down
LGR5	28.6715	5.30602	0.981735	5.40474	6.49e-08	2.03e-06	Up
MXRA5	1114.15	2.95838	0.548619	5.39241	6.95e-08	2.17e-06	Up
AMOT	327.42	1.91851	0.355804	5.39205	6.97e-08	2.17e-06	Up
B4GALT6	54.8516	2.46891	0.458705	5.38234	7.35e-08	2.29e-06	Up
CDON	751.26	2.69574	0.50145	5.37588	7.62e-08	2.36e-06	Up
GK5	271.67	1.93449	0.36013	5.37164	7.8e-08	2.42e-06	Up
BAZ2B	737.884	1.53546	0.285924	5.37016	7.87e-08	2.43e-06	Up
CD1E	71.2498	-3.55281	0.661656	-5.36956	7.89e-08	2.44e-06	Down
STOML3	31.0246	6.89726	1.28457	5.36931	7.9e-08	2.44e-06	Up
CERS3	335.422	4.90124	0.913091	5.36774	7.97e-08	2.45e-06	Up
NDUFA8	1946.83	-1.42779	0.266026	-5.3671	8e-08	2.46e-06	Down
CRYGS	42.4415	-4.63563	0.86438	-5.36296	8.19e-08	2.51e-06	Down
XYLT1	109.782	2.99595	0.559033	5.35917	8.36e-08	2.55e-06	Up
KDM5A	1115.06	1.2041	0.225254	5.34552	9.02e-08	2.74e-06	Up
PTPRD	55.8994	3.03134	0.567856	5.33822	9.39e-08	2.85e-06	Up
CRABP1	38.5186	4.20228	0.788529	5.32927	9.86e-08	2.99e-06	Up
SPHK2	875.48	-1.35961	0.255752	-5.31615	1.06e-07	3.2e-06	Down
TPBG	241.291	2.06542	0.388738	5.31314	1.08e-07	3.25e-06	Up
COL16A1	1253.94	1.98079	0.373127	5.30863	1.1e-07	3.33e-06	Up
SHFL	259.482	-1.55242	0.29253	-5.30686	1.12e-07	3.35e-06	Down
PRDM11	331.31	2.41338	0.455549	5.29774	1.17e-07	3.52e-06	Up
NDUFS2	5551.96	-1.582	0.298718	-5.29595	1.18e-07	3.55e-06	Down
ALKBH7	872.411	-1.90458	0.360028	-5.2901	1.22e-07	3.66e-06	Down
MMP13	23.434	-5.58654	1.05647	-5.28792	1.24e-07	3.7e-06	Down
TK1	599.402	-2.08929	0.395291	-5.28545	1.25e-07	3.73e-06	Down
WNT7A	250.595	3.35809	0.635326	5.28562	1.25e-07	3.73e-06	Up
ECSIT	687.932	-1.41415	0.267575	-5.28506	1.26e-07	3.73e-06	Down
NKX2-3	117.065	-2.35432	0.446491	-5.27295	1.34e-07	3.98e-06	Down
EPB41L4A	208.27	1.86419	0.353602	5.27199	1.35e-07	3.99e-06	Up
PCYT2	878.038	-1.43613	0.272447	-5.27123	1.36e-07	3.99e-06	Down
ZSCAN12	93.0379	2.13661	0.405329	5.27129	1.35e-07	3.99e-06	Up
NDUFA13	1335.88	-1.62207	0.3083	-5.26133	1.43e-07	4.2e-06	Down
TNNT3	97.9265	2.6423	0.50227	5.26072	1.43e-07	4.21e-06	Up
ATP5F1D	7808.02	-1.53652	0.292166	-5.25905	1.45e-07	4.24e-06	Down
OTUB2	551.113	-2.79141	0.53099	-5.257	1.46e-07	4.28e-06	Down
COLQ	116.286	-2.21578	0.422334	-5.24651	1.55e-07	4.52e-06	Down
CDA	653.137	-4.79272	0.91434	-5.24173	1.59e-07	4.63e-06	Down
PAG1	122.747	2.60337	0.496979	5.23839	1.62e-07	4.71e-06	Up
CD2	23.5622	-4.17631	0.797342	-5.23779	1.63e-07	4.72e-06	Down
PIEZO2	36.9414	4.50884	0.860893	5.23741	1.63e-07	4.72e-06	Up
CDKN3	53.023	-3.223	0.616249	-5.23002	1.69e-07	4.9e-06	Down
RGS4	364.361	2.64693	0.506157	5.22945	1.7e-07	4.91e-06	Up
LDHD	120.044	-3.88559	0.743655	-5.22499	1.74e-07	5.02e-06	Down
FAM171A1	943.609	1.59838	0.306111	5.22157	1.77e-07	5.11e-06	Up
CCDC14	135.169	1.75815	0.33691	5.21846	1.8e-07	5.19e-06	Up
PET100	349.01	-1.93504	0.370887	-5.21735	1.82e-07	5.21e-06	Down
NMRAL1	1316.26	-1.46818	0.2816	-5.21372	1.85e-07	5.3e-06	Down
CENPA	185.052	-3.69197	0.708316	-5.21232	1.86e-07	5.33e-06	Down
TSPYL5	90.6651	2.3132	0.4438	5.21227	1.87e-07	5.33e-06	Up
ABCG1	124.499	3.59564	0.689919	5.21168	1.87e-07	5.34e-06	Up
MAP3K21	256.264	2.22776	0.427787	5.20763	1.91e-07	5.45e-06	Up
EML5	287.249	2.69982	0.519894	5.19303	2.07e-07	5.87e-06	Up
ETNPPL	39.9531	-2.47451	0.476535	-5.19271	2.07e-07	5.87e-06	Down
NSG2	31.562	6.92041	1.33321	5.19078	2.09e-07	5.92e-06	Up
TERT	150.212	2.77356	0.534452	5.18954	2.11e-07	5.95e-06	Up
MXD3	118.287	-3.01927	0.58202	-5.18756	2.13e-07	6.01e-06	Down
BMP3	202.959	3.4776	0.670829	5.18403	2.17e-07	6.11e-06	Up
MAN1A1	876.458	1.44865	0.279611	5.18094	2.21e-07	6.2e-06	Up
MTSS1	1461.15	1.31472	0.253763	5.18089	2.21e-07	6.2e-06	Up
INCENP	242.403	-1.72043	0.332205	-5.17883	2.23e-07	6.26e-06	Down
FCER1A	67.5785	-2.97799	0.577009	-5.16108	2.46e-07	6.85e-06	Down
SARS2	557.178	-1.29849	0.251771	-5.1574	2.5e-07	6.97e-06	Down
FAM71E1	27.4882	-2.65799	0.515586	-5.15527	2.53e-07	7.04e-06	Down
ECHS1	7321.32	-1.99515	0.387202	-5.15274	2.57e-07	7.12e-06	Down
GATD3A	2060.86	-1.59428	0.309598	-5.14952	2.61e-07	7.23e-06	Down
CCDC157	62.8624	-2.21314	0.429762	-5.14968	2.61e-07	7.23e-06	Down
MIEN1	553.548	-1.6041	0.311551	-5.14875	2.62e-07	7.24e-06	Down
GREB1	28.843	-3.54872	0.689318	-5.14817	2.63e-07	7.25e-06	Down
CRY1	318.622	1.72188	0.334747	5.14382	2.69e-07	7.41e-06	Up
FAM126A	305.955	1.50908	0.29351	5.1415	2.73e-07	7.49e-06	Up
COX8A	4507	-1.31429	0.255649	-5.14098	2.73e-07	7.5e-06	Down
SMTNL2	1071.14	2.31009	0.449708	5.13687	2.79e-07	7.66e-06	Up
CREG2	62.7527	2.72903	0.531296	5.13655	2.8e-07	7.66e-06	Up
KRT35	17.5387	-4.40099	0.856892	-5.13599	2.81e-07	7.67e-06	Down
STMN2	171.048	3.54179	0.689771	5.13473	2.83e-07	7.71e-06	Up
BOLA-DOA	31.8091	-2.99403	0.583462	-5.13148	2.87e-07	7.83e-06	Down
STK39	484.902	2.80786	0.547526	5.12827	2.92e-07	7.95e-06	Up
SERHL2	31.0699	-3.04112	0.593293	-5.12583	2.96e-07	8.04e-06	Down
GET3	1901.26	-1.64465	0.320892	-5.12526	2.97e-07	8.06e-06	Down
ODF3	39.4684	-3.38275	0.660656	-5.12029	3.05e-07	8.26e-06	Down
IQCB1	207.347	1.48551	0.290218	5.11861	3.08e-07	8.32e-06	Up
NEO1	852.378	1.57391	0.307564	5.11734	3.1e-07	8.36e-06	Up
ADAMTS18	34.3801	7.05083	1.37804	5.11657	3.11e-07	8.38e-06	Up
TCTA	707.839	-1.44062	0.281952	-5.10945	3.23e-07	8.68e-06	Down
LRP6	460.062	1.76699	0.346076	5.10579	3.29e-07	8.84e-06	Up
ZAP70	66.1265	-2.56895	0.503679	-5.10038	3.39e-07	9.08e-06	Down
ZMYM4	352.351	1.58436	0.31066	5.09999	3.4e-07	9.08e-06	Up
MLPH	84.8188	2.83589	0.556202	5.09866	3.42e-07	9.13e-06	Up
ETFA	2957.66	-2.26529	0.444315	-5.0984	3.43e-07	9.13e-06	Down
FLVCR1	281.286	1.59039	0.312082	5.09607	3.47e-07	9.23e-06	Up
ALOX12	466.282	2.71213	0.532238	5.09572	3.47e-07	9.24e-06	Up
TCAF2	95.8362	-1.93328	0.379494	-5.09436	3.5e-07	9.29e-06	Down
RAB32	587.729	-1.72374	0.338438	-5.09322	3.52e-07	9.33e-06	Down
MAST4	1179.89	2.30839	0.453506	5.09008	3.58e-07	9.47e-06	Up
CXHXorf58	16.4124	-3.13891	0.617054	-5.08694	3.64e-07	9.61e-06	Down
ADGRL3	52.4258	2.62368	0.516361	5.0811	3.75e-07	9.9e-06	Up
KLHL15	135.034	1.76089	0.346962	5.07518	3.87e-07	1.02e-05	Up
NAT1	871.042	-2.51968	0.496501	-5.07488	3.88e-07	1.02e-05	Down
CISD1	1462.41	-2.39175	0.471332	-5.07446	3.89e-07	1.02e-05	Down
RECK	433.53	1.58391	0.312289	5.07193	3.94e-07	1.03e-05	Up
CADPS2	127.501	1.9717	0.388847	5.07062	3.97e-07	1.04e-05	Up
ZSWIM6	227.249	1.73317	0.341983	5.06799	4.02e-07	1.05e-05	Up
ADAM11	118.641	2.24911	0.444066	5.06482	4.09e-07	1.07e-05	Up
DNASE2	788.589	-1.79013	0.353542	-5.06341	4.12e-07	1.07e-05	Down
MPI	278.807	-1.2058	0.23816	-5.06298	4.13e-07	1.07e-05	Down
MYSM1	1132.29	1.26272	0.2497	5.05695	4.26e-07	1.1e-05	Up
EPM2AIP1	414.178	1.91853	0.379476	5.05573	4.29e-07	1.11e-05	Up
POGZ	783.059	1.29451	0.256124	5.05423	4.32e-07	1.12e-05	Up
FXYD6	1488.21	-2.06373	0.408298	-5.05446	4.32e-07	1.12e-05	Down
TMEM210	10.7833	-5.21004	1.03178	-5.04954	4.43e-07	1.14e-05	Down
HCFC1R1	761.982	-2.19581	0.435051	-5.04725	4.48e-07	1.15e-05	Down
PFN1	6871.74	-1.43956	0.285265	-5.04641	4.5e-07	1.16e-05	Down
ATP7A	370.776	1.53478	0.304232	5.04477	4.54e-07	1.16e-05	Up
BOD1L1	849.989	1.88905	0.374479	5.04448	4.55e-07	1.16e-05	Up
SHMT1	1227.31	-1.76358	0.34998	-5.03909	4.68e-07	1.19e-05	Down
RASAL2	210.112	1.87264	0.37188	5.03559	4.76e-07	1.21e-05	Up
EPC1	581.924	1.26573	0.251514	5.03245	4.84e-07	1.23e-05	Up
ASTN1	18.486	7.1158	1.41492	5.02911	4.93e-07	1.25e-05	Up
AHCY	9305.93	-1.67883	0.333871	-5.02837	4.95e-07	1.25e-05	Down
BOLA-DRA	2280.33	-2.1688	0.431388	-5.02748	4.97e-07	1.26e-05	Down
ALMS1	611.816	1.40007	0.278553	5.02623	5e-07	1.26e-05	Up
PGA5	84.0024	-3.53503	0.703344	-5.02603	5.01e-07	1.26e-05	Down
MRPS2	1190.45	-1.1658	0.23197	-5.02564	5.02e-07	1.26e-05	Down
NDUFA5	595.504	-1.36907	0.27259	-5.02248	5.1e-07	1.28e-05	Down
ZNF618	71.769	3.02656	0.602834	5.02054	5.15e-07	1.29e-05	Up
SETD2	1428.81	1.28046	0.255064	5.02017	5.16e-07	1.29e-05	Up
OCIAD2	3657.88	-2.01554	0.401523	-5.01973	5.17e-07	1.3e-05	Down
TOMM40L	486.359	-1.37662	0.274278	-5.01906	5.19e-07	1.3e-05	Down
HUWE1	2897.5	1.5531	0.309561	5.01711	5.25e-07	1.31e-05	Up
BLA-DQB	1050.16	-2.51518	0.502146	-5.00886	5.48e-07	1.36e-05	Down
JAML	65.7598	-2.75497	0.550763	-5.00211	5.67e-07	1.41e-05	Down
CHL1	216.681	3.31318	0.662508	5.00097	5.7e-07	1.42e-05	Up
MDN1	1111.52	2.23794	0.448034	4.99502	5.88e-07	1.46e-05	Up
KLHDC1	173.078	1.52963	0.306337	4.99329	5.94e-07	1.47e-05	Up
TARBP1	717.075	1.43491	0.287558	4.98997	6.04e-07	1.49e-05	Up
ICOS	25.9633	-4.39271	0.880773	-4.98733	6.12e-07	1.51e-05	Down
GPA33	16.0672	6.91616	1.38684	4.98701	6.13e-07	1.51e-05	Up
ROR1	71.08	2.40999	0.483379	4.9857	6.17e-07	1.52e-05	Up
CD4	43.4847	-3.88649	0.779958	-4.98295	6.26e-07	1.54e-05	Down
HIBCH	750.002	-1.66978	0.3354	-4.97845	6.41e-07	1.57e-05	Down
ANXA9	96.7715	3.29198	0.661355	4.97762	6.44e-07	1.58e-05	Up
CASP1	337.307	3.70191	0.74377	4.97723	6.45e-07	1.58e-05	Up
TOM1	809.84	-1.40017	0.281401	-4.97571	6.5e-07	1.59e-05	Down
IL17RE	138.862	2.03408	0.409629	4.96566	6.85e-07	1.67e-05	Up
MAML2	153.381	1.87113	0.377497	4.95666	7.17e-07	1.75e-05	Up
FERMT3	72.4215	-1.99733	0.402945	-4.95684	7.16e-07	1.75e-05	Down
MOXD1	412.027	-2.01872	0.40755	-4.95332	7.3e-07	1.77e-05	Down
GCHFR	297.053	-1.7974	0.363312	-4.94727	7.53e-07	1.82e-05	Down
RASSF10	286.571	2.42576	0.490988	4.94058	7.79e-07	1.89e-05	Up
SLC25A42	473.866	-2.09	0.42334	-4.93693	7.94e-07	1.92e-05	Down
ZNF511	712.006	-1.1178	0.226478	-4.93558	7.99e-07	1.93e-05	Down
SUCLG2	4353.15	-1.69059	0.342585	-4.9348	8.02e-07	1.93e-05	Down
MED13L	1039.25	2.11384	0.428511	4.93299	8.1e-07	1.95e-05	Up
MRPS18B	243.133	-1.64983	0.334452	-4.93292	8.1e-07	1.95e-05	Down
P2RX3	130.246	-2.50955	0.508769	-4.93261	8.11e-07	1.95e-05	Down
WDFY3	654.688	1.66993	0.338682	4.93068	8.19e-07	1.96e-05	Up
PAXBP1	1162.63	1.13201	0.229742	4.92729	8.34e-07	2e-05	Up
EPC2	609.787	1.21418	0.246528	4.92511	8.43e-07	2.02e-05	Up
PRRT1	140.72	-2.99006	0.607205	-4.9243	8.47e-07	2.02e-05	Down
BIRC5	330.974	-3.16424	0.643071	-4.92052	8.63e-07	2.06e-05	Down
MPP3	30.819	2.539	0.516048	4.92007	8.65e-07	2.06e-05	Up
ELAVL4	25.2702	6.5975	1.34115	4.91927	8.69e-07	2.07e-05	Up
AMACR	624.369	-2.00111	0.407157	-4.91484	8.89e-07	2.11e-05	Down
CMC1	494.966	-1.58439	0.322494	-4.91294	8.97e-07	2.13e-05	Down
TIMM44	912.026	-1.15528	0.235246	-4.91095	9.06e-07	2.14e-05	Down
SBSN	592.057	4.67981	0.955207	4.89926	9.62e-07	2.27e-05	Up
FAM167B	69.8598	2.77364	0.56665	4.89481	9.84e-07	2.31e-05	Up
FOSB	256.002	3.48045	0.711	4.89515	9.82e-07	2.31e-05	Up
NKAPL	123.382	2.12316	0.433747	4.89494	9.83e-07	2.31e-05	Up
COL5A2	5026.43	1.86917	0.382018	4.89288	9.94e-07	2.33e-05	Up
ACACB	1318.84	-1.24569	0.254684	-4.89112	1e-06	2.35e-05	Down
NEFL	25.7396	3.76089	0.769155	4.88964	1.01e-06	2.36e-05	Up
LGI2	41.0797	3.50473	0.716999	4.88806	1.02e-06	2.38e-05	Up
ADGRL2	1183.92	1.46058	0.298916	4.88624	1.03e-06	2.4e-05	Up
SCNN1D	29.7178	-2.45103	0.501605	-4.88638	1.03e-06	2.4e-05	Down
LOX	577.265	2.1422	0.438741	4.88261	1.05e-06	2.44e-05	Up
IMPDH1	1240.14	-2.18859	0.448295	-4.88202	1.05e-06	2.44e-05	Down
NLGN1	24.3436	4.10142	0.840355	4.88059	1.06e-06	2.46e-05	Up
UCP1	1636.74	13.5875	2.78699	4.87532	1.09e-06	2.52e-05	Up
LAT	39.7017	-2.94109	0.603845	-4.8706	1.11e-06	2.58e-05	Down
RUNDC3B	103.189	2.7602	0.566801	4.86979	1.12e-06	2.58e-05	Up
ABCC8	28.2403	5.91378	1.21469	4.86854	1.12e-06	2.6e-05	Up
GPAT3	202.778	2.17789	0.447444	4.86739	1.13e-06	2.61e-05	Up
SMYD1	320.979	-7.93526	1.63054	-4.86665	1.14e-06	2.61e-05	Down
GLRX	2366.63	-2.38055	0.48954	-4.86284	1.16e-06	2.66e-05	Down
IDH3B	2886.59	-1.51928	0.312466	-4.86221	1.16e-06	2.67e-05	Down
PCLO	77.516	2.69033	0.553557	4.86007	1.17e-06	2.69e-05	Up
DHRS12	320.341	-1.57883	0.324894	-4.8595	1.18e-06	2.7e-05	Down
SCGB1C1	497.593	-3.22931	0.664855	-4.85716	1.19e-06	2.72e-05	Down
ZBTB41	141.295	1.46917	0.302477	4.85712	1.19e-06	2.72e-05	Up
MT1E	666.502	-4.22297	0.869434	-4.85715	1.19e-06	2.72e-05	Down
DEAF1	668.871	-1.31199	0.270382	-4.85235	1.22e-06	2.78e-05	Down
ACSF3	332.451	-1.87549	0.386549	-4.8519	1.22e-06	2.78e-05	Down
DFFA	621.955	-1.5348	0.316393	-4.85092	1.23e-06	2.79e-05	Down
FNBP4	1176.71	1.45186	0.299324	4.85047	1.23e-06	2.79e-05	Up
SAPCD2	183.663	-2.46397	0.508186	-4.84856	1.24e-06	2.81e-05	Down
GJA1	18719.9	-2.01109	0.414772	-4.84866	1.24e-06	2.81e-05	Down
TMEM160	957.107	-1.70759	0.352323	-4.84666	1.26e-06	2.84e-05	Down
NBEAL1	271.358	1.2758	0.263391	4.84374	1.27e-06	2.88e-05	Up
MRPS5	769.582	-1.07037	0.22112	-4.84069	1.29e-06	2.92e-05	Down
ARHGAP12	334.474	1.36537	0.282104	4.83996	1.3e-06	2.92e-05	Up
OSBPL7	345.315	1.78264	0.368371	4.83925	1.3e-06	2.93e-05	Up
LDHA	10971.1	-2.56719	0.530669	-4.83764	1.31e-06	2.95e-05	Down
MGAT3	52.3695	4.22416	0.873549	4.83563	1.33e-06	2.97e-05	Up
CPLX2	15.0742	6.82342	1.41105	4.83571	1.33e-06	2.97e-05	Up
DOK5	66.0655	-2.34213	0.484578	-4.83335	1.34e-06	3e-05	Down
ADD3	1442.34	1.60152	0.331463	4.83168	1.35e-06	3.02e-05	Up
SCN9A	24.9898	4.41328	0.913454	4.83142	1.36e-06	3.02e-05	Up
IL17REL	101.76	-2.6197	0.542424	-4.82962	1.37e-06	3.04e-05	Down
ZNF608	117.015	2.01723	0.417666	4.82977	1.37e-06	3.04e-05	Up
ATP7B	342.62	3.77093	0.780961	4.82858	1.38e-06	3.05e-05	Up
ENTPD2	229.696	-1.55676	0.3226	-4.82565	1.4e-06	3.09e-05	Down
PYCARD	152.119	-2.24516	0.46532	-4.82498	1.4e-06	3.1e-05	Down
GABBR2	28.6666	-3.39778	0.704424	-4.82349	1.41e-06	3.12e-05	Down
VWA2	325.621	2.87102	0.595322	4.82264	1.42e-06	3.13e-05	Up
GTF2A1L	25.4524	5.17616	1.07361	4.82127	1.43e-06	3.15e-05	Up
JSP.1	658.633	-2.6764	0.555169	-4.82087	1.43e-06	3.15e-05	Down
GSTO1	1467.87	-2.17292	0.450767	-4.82049	1.43e-06	3.15e-05	Down
RGS1	294.973	-2.28875	0.475153	-4.81687	1.46e-06	3.2e-05	Down
VEGFD	63.4904	3.29222	0.683637	4.81574	1.47e-06	3.22e-05	Up
SPATA20	586.189	-2.29854	0.477334	-4.81537	1.47e-06	3.22e-05	Down
LTC4S	71.3319	-2.17824	0.452546	-4.81331	1.48e-06	3.25e-05	Down
STC1	225.421	1.6696	0.346897	4.81294	1.49e-06	3.25e-05	Up
SYNE2	5661.16	1.9362	0.402385	4.81181	1.5e-06	3.27e-05	Up
CASD1	497.141	1.28969	0.268057	4.81128	1.5e-06	3.27e-05	Up
LRRC58	179.721	1.39262	0.289618	4.80846	1.52e-06	3.31e-05	Up
CNTN2	27.8953	4.09093	0.850745	4.80864	1.52e-06	3.31e-05	Up
SLC7A6	211.161	1.84467	0.383908	4.80499	1.55e-06	3.36e-05	Up
GABRA5	8.15344	-6.42801	1.33819	-4.80352	1.56e-06	3.38e-05	Down
GAP43	32.3655	6.95785	1.4492	4.80116	1.58e-06	3.42e-05	Up
TLR5	82.121	-2.29309	0.477869	-4.79857	1.6e-06	3.46e-05	Down
PRPF3	1025.84	1.18341	0.246691	4.79716	1.61e-06	3.48e-05	Up
FNDC3B	1212.66	1.29335	0.26968	4.79588	1.62e-06	3.49e-05	Up
KBTBD11	39.6732	3.41984	0.713243	4.79477	1.63e-06	3.51e-05	Up
CELF3	10.3127	6.28002	1.31191	4.78691	1.69e-06	3.64e-05	Up
CHRNE	84.9342	-1.57475	0.329143	-4.78439	1.72e-06	3.68e-05	Down
PLSCR4	560.236	1.55064	0.324138	4.78388	1.72e-06	3.69e-05	Up
MRPS25	685.128	-1.52674	0.3196	-4.77702	1.78e-06	3.81e-05	Down
ATG7	377.296	-1.43042	0.299475	-4.77642	1.78e-06	3.81e-05	Down
COL9A3	28.0123	6.7498	1.41341	4.77555	1.79e-06	3.82e-05	Up
FLRT2	208.022	1.96412	0.411412	4.7741	1.81e-06	3.85e-05	Up
TMEM134	279.77	-1.25667	0.263247	-4.77374	1.81e-06	3.85e-05	Down
CCDC167	552.378	-1.8008	0.377367	-4.77202	1.82e-06	3.88e-05	Down
NDUFS4	1494.78	-1.44219	0.302334	-4.77021	1.84e-06	3.9e-05	Down
LOXL4	220.003	-2.66368	0.558374	-4.77042	1.84e-06	3.9e-05	Down
USP54	592.724	1.76733	0.370513	4.76997	1.84e-06	3.9e-05	Up
SOX9	17.6682	3.84336	0.80635	4.76637	1.88e-06	3.96e-05	Up
F3	2405.66	3.32475	0.697852	4.76426	1.9e-06	4e-05	Up
ZNF677	67.9414	2.18904	0.459477	4.76421	1.9e-06	4e-05	Up
DPEP1	37.5454	7.17575	1.50653	4.76308	1.91e-06	4.01e-05	Up
MEGF6	213.343	2.56702	0.539044	4.76218	1.92e-06	4.03e-05	Up
ITGB2	95.3803	-1.87497	0.39375	-4.76184	1.92e-06	4.03e-05	Down
ZSCAN26	290.039	1.43024	0.300412	4.76094	1.93e-06	4.04e-05	Up
NDUFB9	2175.84	-1.55454	0.326564	-4.76029	1.93e-06	4.05e-05	Down
PRADC1	866.557	-1.47743	0.310604	-4.75664	1.97e-06	4.12e-05	Down
SOX11	19.3339	3.98798	0.838542	4.75585	1.98e-06	4.13e-05	Up
NYAP2	20.7151	-4.63394	0.975444	-4.7506	2.03e-06	4.23e-05	Down
NFS1	536.301	-1.34822	0.283852	-4.74972	2.04e-06	4.24e-05	Down
PDP1	357.881	1.31903	0.277756	4.74888	2.05e-06	4.25e-05	Up
TPC3	27.5618	3.70026	0.780083	4.74342	2.1e-06	4.36e-05	Up
SLC25A6	33651.6	-1.36461	0.288012	-4.73803	2.16e-06	4.47e-05	Down
TMEM45A	169.309	1.79617	0.379121	4.73772	2.16e-06	4.48e-05	Up
CD24	235.902	3.09415	0.653118	4.7375	2.16e-06	4.48e-05	Up
PRELID2	79.5907	-2.24369	0.473906	-4.73446	2.2e-06	4.54e-05	Down
VAT1L	76.6736	3.81917	0.807665	4.72866	2.26e-06	4.66e-05	Up
LRP12	260.427	1.54571	0.326989	4.7271	2.28e-06	4.69e-05	Up
SF3B1	8427.78	1.16002	0.24541	4.72686	2.28e-06	4.69e-05	Up
PLVAP	2098.58	-1.94249	0.411332	-4.72244	2.33e-06	4.79e-05	Down
SMDT1	3038.34	-1.46437	0.310158	-4.72136	2.34e-06	4.81e-05	Down
C1QTNF12	22.6116	-2.68184	0.568037	-4.72123	2.34e-06	4.81e-05	Down
C14H8orf82	389.936	-1.64948	0.349414	-4.72069	2.35e-06	4.82e-05	Down
ZEB2	671.915	1.93945	0.410906	4.71994	2.36e-06	4.82e-05	Up
LRRC8B	123.873	2.811	0.59555	4.72001	2.36e-06	4.82e-05	Up
WFS1	981.82	-1.93504	0.410064	-4.71888	2.37e-06	4.84e-05	Down
RERG	233.423	1.35114	0.286393	4.71779	2.38e-06	4.86e-05	Up
UQCRFS1	3265.9	-1.56289	0.331368	-4.71647	2.4e-06	4.89e-05	Down
TKFC	272.867	-1.48645	0.31531	-4.71426	2.43e-06	4.94e-05	Down
ZNF462	449.357	1.59677	0.338743	4.7138	2.43e-06	4.94e-05	Up
MMAA	271.734	-1.49166	0.316498	-4.71303	2.44e-06	4.96e-05	Down
MRPL28	1560.46	-1.18451	0.251413	-4.71144	2.46e-06	4.99e-05	Down
FAM89A	211.991	-1.8979	0.402881	-4.71081	2.47e-06	5e-05	Down
PYGM	897.223	-5.73125	1.21705	-4.70914	2.49e-06	5.03e-05	Down
OLFM1	17.4105	6.06196	1.28742	4.70861	2.49e-06	5.04e-05	Up
CLCN2	275.318	-2.41088	0.512116	-4.70769	2.51e-06	5.06e-05	Down
PAFAH2	620.637	-2.00245	0.42562	-4.70479	2.54e-06	5.12e-05	Down
HS3ST5	10.2642	6.26539	1.33258	4.70171	2.58e-06	5.19e-05	Up
ESR2	14.6575	6.78281	1.44263	4.70169	2.58e-06	5.19e-05	Up
TSPO	2996.22	-1.40997	0.299965	-4.70046	2.6e-06	5.21e-05	Down
CSPG4B	129.359	1.60789	0.342135	4.69958	2.61e-06	5.23e-05	Up
BOLA-DOB	16.4096	-3.03594	0.646447	-4.69635	2.65e-06	5.3e-05	Down
THSD4	504.396	2.18869	0.466075	4.696	2.65e-06	5.31e-05	Up
LYNX1	469.293	-3.01972	0.643177	-4.69501	2.67e-06	5.33e-05	Down
PFDN6	963.603	-1.66409	0.35451	-4.69405	2.68e-06	5.35e-05	Down
ABCA12	88.4438	5.08715	1.0839	4.69338	2.69e-06	5.36e-05	Up
UGT2B10	658.71	-4.07936	0.869362	-4.69236	2.7e-06	5.38e-05	Down
PDF	318.077	-1.74161	0.371754	-4.68484	2.8e-06	5.57e-05	Down
ARHGEF9	148.514	1.82302	0.389165	4.68443	2.81e-06	5.57e-05	Up
ICA1	326.673	1.52503	0.325568	4.68421	2.81e-06	5.57e-05	Up
PRRC2C	2825.81	1.50657	0.321635	4.68409	2.81e-06	5.57e-05	Up
LRCH3	396.781	1.29279	0.276029	4.68352	2.82e-06	5.58e-05	Up
ACVR2A	774.054	1.4284	0.305252	4.67942	2.88e-06	5.69e-05	Up
KCNT2	44.6616	2.85432	0.610981	4.67171	2.99e-06	5.9e-05	Up
HIPK1	834.372	1.69738	0.363441	4.6703	3.01e-06	5.93e-05	Up
SFMBT2	165.772	2.08848	0.447413	4.66791	3.04e-06	5.99e-05	Up
ZC3H11A	1560.65	1.28592	0.275552	4.66669	3.06e-06	6.02e-05	Up
LHFPL2	622.252	1.59041	0.341166	4.66167	3.14e-06	6.14e-05	Up
DLST	3367.29	-1.46003	0.313173	-4.66206	3.13e-06	6.14e-05	Down
MAF	359.563	1.76121	0.377768	4.66214	3.13e-06	6.14e-05	Up
ANKRD12	1143.27	1.44104	0.309114	4.66186	3.13e-06	6.14e-05	Up
UQCR10	2321.58	-1.46518	0.314381	-4.66053	3.15e-06	6.16e-05	Down
PSMB9	169.038	-2.23525	0.47959	-4.66075	3.15e-06	6.16e-05	Down
CLPP	802.088	-1.29437	0.277773	-4.65982	3.16e-06	6.18e-05	Down
TBXAS1	20.4165	-3.43504	0.737451	-4.658	3.19e-06	6.23e-05	Down
BTG1	5864.79	1.56503	0.336165	4.65553	3.23e-06	6.29e-05	Up
MSANTD2	409.961	1.39328	0.299313	4.65491	3.24e-06	6.3e-05	Up
SLC2A1	1059.1	1.45379	0.312346	4.65444	3.25e-06	6.31e-05	Up
TMEM187	43.0203	-1.8579	0.399316	-4.65271	3.28e-06	6.35e-05	Down
TMEM39A	457.132	1.18895	0.255729	4.64925	3.33e-06	6.44e-05	Up
CISH	568.818	1.6279	0.35013	4.64943	3.33e-06	6.44e-05	Up
OOEP	67.7275	-2.3582	0.507339	-4.64817	3.35e-06	6.47e-05	Down
DYNLL1	2439.11	-1.32066	0.28434	-4.64465	3.41e-06	6.57e-05	Down
HIVEP2	778.462	1.90474	0.410199	4.64345	3.43e-06	6.6e-05	Up
GJB6	363.977	3.06629	0.660535	4.64214	3.45e-06	6.63e-05	Up
MRPS22	752.041	-1.34841	0.290683	-4.63877	3.5e-06	6.72e-05	Down
DUSP23	239.838	-1.51057	0.325648	-4.63866	3.51e-06	6.72e-05	Down
HECTD3	930.389	-1.25305	0.270291	-4.63593	3.55e-06	6.81e-05	Down
CCDC88B	89.0217	-2.03588	0.439264	-4.63475	3.57e-06	6.84e-05	Down
GARRE1	1206.44	1.41142	0.304694	4.63226	3.62e-06	6.91e-05	Up
NIPSNAP2	2426.15	-1.30834	0.282602	-4.62963	3.66e-06	6.99e-05	Down
BCKDHA	2111.04	-1.36061	0.293973	-4.62836	3.69e-06	7.03e-05	Down
KRT79	34.9189	5.65867	1.22413	4.62261	3.79e-06	7.22e-05	Up
GALNT14	49.1565	3.26468	0.706473	4.6211	3.82e-06	7.26e-05	Up
NR1D1	519.05	-2.60594	0.564	-4.62047	3.83e-06	7.28e-05	Down
TNP2	29.8346	-3.55621	0.770419	-4.61593	3.91e-06	7.42e-05	Down
TNRC6A	988.086	1.12859	0.244533	4.6153	3.93e-06	7.44e-05	Up
IGF2BP2	417.797	2.28174	0.494539	4.61387	3.95e-06	7.48e-05	Up
MIF4GD	627.235	-1.55594	0.338012	-4.60319	4.16e-06	7.87e-05	Down
HCCS	288.976	-1.22538	0.266384	-4.60006	4.22e-06	7.97e-05	Down
BATF	22.1071	-3.06225	0.666125	-4.59712	4.28e-06	8.07e-05	Down
PAPSS2	2290.7	-3.66938	0.7982	-4.59707	4.28e-06	8.07e-05	Down
ATP5ME	2766.74	-1.65657	0.360568	-4.59434	4.34e-06	8.17e-05	Down
RSPO2	114.813	2.7209	0.592538	4.59194	4.39e-06	8.25e-05	Up
MDH2	5191.69	-1.29208	0.281416	-4.59135	4.4e-06	8.27e-05	Down
CHST4	230.897	3.20891	0.699152	4.58972	4.44e-06	8.31e-05	Up
DOK6	9.53281	6.16396	1.34336	4.58848	4.46e-06	8.35e-05	Up
KCNH1	87.7721	3.44312	0.750712	4.58647	4.51e-06	8.43e-05	Up
ZNF331	122.001	1.53919	0.335619	4.58613	4.52e-06	8.43e-05	Up
ADGRG5	10.2595	-4.50433	0.982289	-4.58554	4.53e-06	8.44e-05	Down
MLF2	3762.75	-1.32845	0.290206	-4.5776	4.7e-06	8.74e-05	Down
TIAM1	553.931	2.76438	0.604271	4.57474	4.77e-06	8.85e-05	Up
COL3A1	73246.3	1.85634	0.405802	4.57451	4.77e-06	8.86e-05	Up
ALKBH6	173.127	-1.70245	0.372296	-4.57284	4.81e-06	8.92e-05	Down
PRPF4B	1648.96	1.13466	0.248296	4.56979	4.88e-06	9.04e-05	Up
HAUS4	378.964	-1.17046	0.256175	-4.56901	4.9e-06	9.06e-05	Down
ABHD14B	2200.84	-1.2175	0.26656	-4.56744	4.94e-06	9.12e-05	Down
TEX261	1810.69	-0.92465	0.202472	-4.5668	4.95e-06	9.14e-05	Down
RNASEH2C	828.424	-1.20437	0.263801	-4.56545	4.98e-06	9.19e-05	Down
ADAMTSL3	474.124	2.5908	0.567818	4.56273	5.05e-06	9.29e-05	Up
GABRE	103.948	2.01657	0.442064	4.56173	5.07e-06	9.32e-05	Up
HDDC3	404.105	-1.72559	0.378824	-4.55512	5.24e-06	9.59e-05	Down
FGD2	60.9521	-1.89871	0.41682	-4.55521	5.23e-06	9.59e-05	Down
ZC3H13	601.661	1.20594	0.264781	4.55448	5.25e-06	9.61e-05	Up
FTH1	41871.2	-1.57721	0.346621	-4.55024	5.36e-06	9.79e-05	Down
TBC1D10C	27.5621	-2.06724	0.454379	-4.54959	5.38e-06	9.81e-05	Down
GFPT1	267.843	1.47554	0.324419	4.54825	5.41e-06	9.86e-05	Up
FIBP	977.615	-1.24134	0.273136	-4.54479	5.5e-06	0.000100119	Down
ARHGAP36	10.5755	6.31615	1.38992	4.54424	5.51e-06	0.000100171	Up
CGNL1	555.46	2.44952	0.53903	4.54431	5.51e-06	0.000100171	Up
C3H1orf122	637.581	-1.4479	0.318839	-4.54117	5.59e-06	0.000101436	Down
SCARB1	445.693	1.67584	0.369056	4.5409	5.6e-06	0.000101438	Up
PRR19	65.4787	-2.11994	0.466873	-4.54073	5.61e-06	0.000101438	Down
PHTF2	285.817	1.30681	0.287815	4.54046	5.61e-06	0.000101464	Up
AQP5	6010.32	-2.00574	0.441818	-4.53973	5.63e-06	0.000101607	Down
NAALAD2	57.2204	3.26809	0.719862	4.53988	5.63e-06	0.000101607	Up
TESC	27.8411	-2.49042	0.548718	-4.53861	5.66e-06	0.000101938	Down
SON	5377.55	1.29464	0.285489	4.53482	5.77e-06	0.000103682	Up
CFI	23.7027	-2.47181	0.545177	-4.53395	5.79e-06	0.000104	Down
COX6B1	4178.62	-1.46469	0.323104	-4.53319	5.81e-06	0.000104269	Down
NOTCH2	876.338	2.00325	0.44236	4.52854	5.94e-06	0.000106482	Up
PGLYRP1	20.5908	5.39368	1.19205	4.52472	6.05e-06	0.000108314	Up
NRK	832.323	6.0928	1.34673	4.52416	6.06e-06	0.000108392	Up
PRR5L	375.639	1.98364	0.438456	4.52414	6.06e-06	0.000108392	Up
SPEN	1212.3	1.9845	0.43868	4.5238	6.07e-06	0.000108457	Up
TMEM61	110.187	-3.48422	0.770608	-4.5214	6.14e-06	0.000109585	Down
ATP5MC3	4888.99	-1.85953	0.411302	-4.52108	6.15e-06	0.000109636	Down
FBP1	453.251	-1.92746	0.426471	-4.51955	6.2e-06	0.00011032	Down
SOWAHD	21.395	-3.22774	0.714307	-4.5187	6.22e-06	0.000110652	Down
DDHD1	557.311	1.24711	0.276165	4.51581	6.31e-06	0.000111874	Up
RABAC1	5752.02	-1.59947	0.354195	-4.51579	6.31e-06	0.000111874	Down
MRPL2	664.321	-1.2632	0.279732	-4.51574	6.31e-06	0.000111874	Down
C15H11orf71	177.61	-1.98197	0.439099	-4.51371	6.37e-06	0.000112719	Down
SLC16A14	26.1913	3.27752	0.726454	4.51167	6.43e-06	0.000113582	Up
INKA1	839.26	-1.52238	0.337421	-4.51183	6.43e-06	0.000113582	Down
DMKN	4223.67	3.17145	0.703039	4.51106	6.45e-06	0.000113796	Up
MRPL36	681.837	-1.36497	0.3026	-4.51081	6.46e-06	0.000113819	Down
VPS13B	829.06	1.19927	0.266125	4.50641	6.59e-06	0.000115971	Up
UBE2C	289.623	-2.92995	0.650635	-4.50322	6.69e-06	0.000117609	Down
TSKS	34.8972	-1.97191	0.438108	-4.50098	6.76e-06	0.00011869	Down
AMDHD2	2271.96	-1.20001	0.26682	-4.49743	6.88e-06	0.000120496	Down
CCDC160	30.5668	3.22745	0.718034	4.49484	6.96e-06	0.000121848	Up
SLC39A6	356.173	1.20054	0.267618	4.48601	7.26e-06	0.00012688	Up
PTGS1	975.748	-2.21692	0.494726	-4.4811	7.43e-06	0.000129577	Down
NDUFA2	1822.98	-1.43493	0.320277	-4.48029	7.45e-06	0.000129944	Down
PIK3CG	104.257	2.32779	0.519633	4.47968	7.48e-06	0.000130172	Up
GLT1D1	17.3729	5.19525	1.15979	4.47949	7.48e-06	0.000130172	Up
ENPP2	1284.29	1.71628	0.383282	4.47785	7.54e-06	0.000131047	Up
GLCE	1171.47	1.42092	0.317396	4.47679	7.58e-06	0.000131568	Up
LYZ1	17927.9	-6.05611	1.3531	-4.47573	7.62e-06	0.000132096	Down
SLC15A3	54.5226	-1.7686	0.395192	-4.47529	7.63e-06	0.000132237	Down
CLMN	217.323	2.3126	0.516928	4.47373	7.69e-06	0.000132973	Up
METTL23	298.018	-1.29033	0.288427	-4.47368	7.69e-06	0.000132973	Down
PTTG1	150.458	-2.86655	0.640816	-4.47328	7.7e-06	0.000133092	Down
GOLGB1	1689.87	1.43506	0.320882	4.47223	7.74e-06	0.000133365	Up
MON2	939.272	1.12919	0.25249	4.47222	7.74e-06	0.000133365	Up
SIRT3	259.456	-1.90315	0.425523	-4.4725	7.73e-06	0.000133365	Down
NLN	158.054	1.38816	0.310424	4.47182	7.76e-06	0.00013348	Up
JAG1	2593.84	1.93025	0.431684	4.47143	7.77e-06	0.000133594	Up
EMP1	9256.45	2.28637	0.511603	4.46903	7.86e-06	0.000134578	Up
ADGRV1	104.475	-2.2128	0.495107	-4.46934	7.85e-06	0.000134578	Down
TTC28	518.017	2.05612	0.460039	4.46945	7.84e-06	0.000134578	Up
MED13	766.184	1.52895	0.34212	4.46906	7.86e-06	0.000134578	Up
SPECC1	111.495	-1.95349	0.437402	-4.46612	7.97e-06	0.000136159	Down
ZNF287	124.158	1.33734	0.299527	4.46485	8.01e-06	0.000136834	Up
CES4A	33.5181	-2.29142	0.513341	-4.46375	8.05e-06	0.000137404	Down
CD68	90.0633	-1.3904	0.311594	-4.46223	8.11e-06	0.000138249	Down
SLC25A21	66.5677	-2.49358	0.559028	-4.46057	8.17e-06	0.000139192	Down
ELOVL4	120.49	2.88506	0.64718	4.45789	8.28e-06	0.000140804	Up
MTRES1	318.225	-1.36837	0.306982	-4.45749	8.29e-06	0.000140933	Down
PAGR1	390.83	-1.17448	0.263516	-4.45695	8.31e-06	0.000141154	Down
SYT9	82.5855	2.46442	0.553131	4.4554	8.37e-06	0.000142038	Up
PHLDA3	2896.09	-1.47245	0.330521	-4.45495	8.39e-06	0.000142202	Down
ESRRA	2866.97	-1.76344	0.395891	-4.45436	8.41e-06	0.000142456	Down
HERC2	1367.08	1.34258	0.301524	4.45266	8.48e-06	0.000143453	Up
PTCH1	559.54	1.71525	0.385375	4.45086	8.55e-06	0.000144382	Up
FRMD6	2188.31	1.51486	0.340503	4.44888	8.63e-06	0.000145302	Up
CAMSAP2	1933.97	1.5113	0.339691	4.44905	8.63e-06	0.000145302	Up
CRIP1	907.692	-1.80403	0.405467	-4.44926	8.62e-06	0.000145302	Down
CHCHD2	1126.38	-1.41371	0.317798	-4.44845	8.65e-06	0.000145452	Down
SAMM50	2561.71	-1.32179	0.297528	-4.44256	8.89e-06	0.000148781	Down
GPX7	406.58	2.03467	0.458138	4.44117	8.95e-06	0.000149602	Up
SLC4A7	885.889	1.25623	0.282884	4.44079	8.96e-06	0.000149602	Up
CCNB2	96.0137	-2.80355	0.631469	-4.43973	9.01e-06	0.000150185	Down
EBP	411.908	-1.63969	0.369436	-4.43836	9.06e-06	0.000150858	Down
ELOVL5	700.214	1.53965	0.347283	4.43343	9.27e-06	0.000154205	Up
PIK3C2A	727.981	1.37668	0.310621	4.43204	9.33e-06	0.000155057	Up
PNMA2	52.4542	4.35371	0.982978	4.4291	9.46e-06	0.000157037	Up
CKS2	282.012	-2.84177	0.641731	-4.42829	9.5e-06	0.000157478	Down
TEN1	288.738	-1.39725	0.315772	-4.42488	9.65e-06	0.000159834	Down
LRRC26	129.221	-2.16228	0.488736	-4.42424	9.68e-06	0.000160162	Down
PHOX2A	27.1492	4.05605	0.917127	4.42256	9.75e-06	0.000161259	Up
MASP2	222.911	1.87207	0.423448	4.421	9.82e-06	0.000162123	Up
MAPK10	23.8845	4.24616	0.960561	4.4205	9.85e-06	0.000162199	Up
SOS2	359.9	1.23042	0.278461	4.41866	9.93e-06	0.000163428	Up
TENT5A	266.99	1.50428	0.340573	4.4169	1e-05	0.000164608	Up
NR4A2	96.4975	1.86475	0.422286	4.41585	1.01e-05	0.000165107	Up
NR5A2	70.633	2.58834	0.586147	4.41585	1.01e-05	0.000165107	Up
UROC1	202.565	-2.51949	0.570776	-4.41415	1.01e-05	0.000166251	Down
PBRM1	1088.12	1.13823	0.257953	4.41257	1.02e-05	0.000167317	Up
JMJD1C	1888.06	1.3872	0.314389	4.41236	1.02e-05	0.000167321	Up
GIMAP7	19.9724	-3.22814	0.73198	-4.41015	1.03e-05	0.000168881	Down
CCNL1	1295.64	1.28147	0.290625	4.40936	1.04e-05	0.000169343	Up
SAMD5	16.2081	5.96276	1.35304	4.40692	1.05e-05	0.000171098	Up
BRWD1	870.1	1.16269	0.263905	4.40571	1.05e-05	0.000171741	Up
SFRP1	2138.52	-1.7079	0.387643	-4.40586	1.05e-05	0.000171741	Down
SLC12A6	272.611	1.48843	0.33803	4.40324	1.07e-05	0.000173387	Up
PINK1	2093.91	-1.38499	0.314672	-4.40137	1.08e-05	0.000174728	Down
HIVEP1	343.02	1.75713	0.399356	4.3999	1.08e-05	0.000175753	Up
TMEM79	3518.54	-1.68341	0.38268	-4.39901	1.09e-05	0.00017631	Down
CDCA3	81.9575	-2.66073	0.604938	-4.39835	1.09e-05	0.000176687	Down
MNF1	767.057	-1.16377	0.26496	-4.39225	1.12e-05	0.000181055	Down
MTFP1	372.377	-1.22166	0.278263	-4.39031	1.13e-05	0.000182509	Down
AURKA	125.813	-3.00512	0.684858	-4.38794	1.14e-05	0.000184005	Down
TM4SF4	20.7045	4.46045	1.01687	4.38647	1.15e-05	0.000185084	Up
PIR	228.285	-1.94961	0.444687	-4.38423	1.16e-05	0.000186662	Down
LACTBL1	10.0233	6.23909	1.42305	4.3843	1.16e-05	0.000186662	Up
PLPBP	707.179	-0.930469	0.212303	-4.38274	1.17e-05	0.000187773	Down
CENPX	571.609	-1.62293	0.370333	-4.38234	1.17e-05	0.000187944	Down
C3H1orf141	5.36573	-6.41471	1.46445	-4.38027	1.19e-05	0.000189542	Down
SYNRG	466.508	1.19376	0.272542	4.3801	1.19e-05	0.000189542	Up
PYROXD2	160.724	-2.36495	0.540029	-4.3793	1.19e-05	0.000190064	Down
F2RL3	32.1964	-3.63314	0.830276	-4.37583	1.21e-05	0.000192767	Down
ARMC12	42.3192	3.17876	0.726414	4.37596	1.21e-05	0.000192767	Up
TSHZ2	284.833	1.93749	0.442927	4.37428	1.22e-05	0.000193965	Up
PIGA	131.487	1.721	0.393625	4.37218	1.23e-05	0.000195486	Up
MAPK13	937.138	-1.72723	0.395318	-4.36922	1.25e-05	0.000197804	Down
COPS9	1063.82	-1.01141	0.231725	-4.36471	1.27e-05	0.000201681	Down
PITX2	245.118	2.15119	0.492875	4.36458	1.27e-05	0.000201681	Up
ANKRD45	27.4266	-3.16936	0.726212	-4.36423	1.28e-05	0.000201826	Down
CHD6	530.952	1.69764	0.389102	4.36297	1.28e-05	0.000202623	Up
KCTD20	1260.42	0.989617	0.226813	4.36314	1.28e-05	0.000202623	Up
COL1A2	38752.2	2.04274	0.468335	4.3617	1.29e-05	0.000203628	Up
FAM71F2	97.473	-2.52501	0.578987	-4.36108	1.29e-05	0.00020402	Down
PKIA	1065.89	-2.10664	0.483169	-4.36003	1.3e-05	0.00020463	Down
WNT3	35.4607	4.98011	1.14218	4.36018	1.3e-05	0.00020463	Up
LAPTM5	727.945	-1.77858	0.408054	-4.3587	1.31e-05	0.000205697	Down
ADAM12	45.6686	3.60389	0.827198	4.35675	1.32e-05	0.000207358	Up
FCGR2B	21.1444	-3.99379	0.916783	-4.35631	1.32e-05	0.000207584	Down
CRAT	1747.07	-1.98633	0.455995	-4.35602	1.32e-05	0.000207674	Down
CD70	5.05084	-6.34363	1.45726	-4.35313	1.34e-05	0.000209684	Down
ADNP2	495.232	1.3771	0.316344	4.35316	1.34e-05	0.000209684	Up
CCDC85A	176.061	3.06701	0.70463	4.35265	1.34e-05	0.000209957	Up
GPR39	24.705	-2.58279	0.59344	-4.35223	1.35e-05	0.00020999	Down
CDC14B	344.275	1.26231	0.290085	4.35153	1.35e-05	0.000210476	Up
SQSTM1	4150.98	-1.33485	0.306978	-4.34837	1.37e-05	0.000213157	Down
PAPPA2	31.2194	3.89911	0.896749	4.34805	1.37e-05	0.000213275	Up
SPINK5	19520.6	2.00386	0.460968	4.34708	1.38e-05	0.000214038	Up
TFAP2C	489.896	2.61324	0.601512	4.34445	1.4e-05	0.00021642	Up
COQ2	1043.8	-1.55721	0.35853	-4.34331	1.4e-05	0.000217361	Down
ME2	1083.79	-1.99323	0.458948	-4.34304	1.41e-05	0.000217439	Down
SCN5A	7.88658	5.88934	1.35706	4.33979	1.43e-05	0.000220482	Up
ZFHX3	354.87	2.1462	0.494671	4.33864	1.43e-05	0.000221248	Up
MRPL34	879.486	-1.13621	0.261957	-4.33738	1.44e-05	0.000222132	Down
GMDS	1015.84	-1.12436	0.259274	-4.33657	1.45e-05	0.000222759	Down
ADH5	3022.64	-1.8799	0.433664	-4.33494	1.46e-05	0.000224225	Down
DZIP3	162.403	1.78527	0.41186	4.33466	1.46e-05	0.000224311	Up
UBXN1	1560.93	-1.13255	0.261326	-4.33386	1.47e-05	0.000224933	Down
CENPS	508.735	-1.94887	0.449871	-4.33207	1.48e-05	0.00022657	Down
SSU72	927.263	-1.22126	0.281994	-4.33081	1.49e-05	0.000227675	Down
DICER1	713.109	1.40403	0.324294	4.32949	1.49e-05	0.000228844	Up
SHISA3	215.606	2.8552	0.659774	4.32755	1.51e-05	0.000230474	Up
CYP3A5	9.39535	6.14206	1.41929	4.32754	1.51e-05	0.000230474	Up
NBDY	136.94	1.5593	0.360375	4.32688	1.51e-05	0.000230974	Up
TGFBR3	2098.98	2.59988	0.601189	4.32456	1.53e-05	0.000233214	Up
ZKSCAN7	120.718	1.42671	0.330052	4.32269	1.54e-05	0.000234997	Up
AZIN2	91.8788	1.96863	0.45545	4.32239	1.54e-05	0.000235111	Up
ZNF711	422.258	1.61941	0.374676	4.32215	1.55e-05	0.000235114	Up
SDHAF2	1083.58	-1.1278	0.260952	-4.32186	1.55e-05	0.000235114	Down
NRSN1	8.92049	6.06187	1.40282	4.32122	1.55e-05	0.000235552	Up
PFDN1	1395.84	-1.47289	0.340891	-4.32071	1.56e-05	0.000235885	Down
RPS6KA6	358.843	1.49931	0.347071	4.31991	1.56e-05	0.000236446	Up
CCNB1	166.729	-3.09797	0.717154	-4.31981	1.56e-05	0.000236446	Down
TIGIT	7.30366	-6.24932	1.44711	-4.31849	1.57e-05	0.000237659	Down
BIRC6	1555.58	1.4225	0.329536	4.31668	1.58e-05	0.000239408	Up
AKR1A1	1717.05	-1.39996	0.324467	-4.31466	1.6e-05	0.000241403	Down
HECTD2	224.851	2.41771	0.560405	4.31421	1.6e-05	0.000241686	Up
APCDD1L	28.6385	2.72998	0.633268	4.31094	1.63e-05	0.000244872	Up
RIPPLY3	48.8513	-2.86579	0.664809	-4.3107	1.63e-05	0.000244933	Down
GPRIN2	42.7122	-3.02865	0.702745	-4.30974	1.63e-05	0.000245784	Down
VPS13C	636.803	1.41828	0.329223	4.30795	1.65e-05	0.000247569	Up
GNAT1	74.9542	2.60654	0.605102	4.30761	1.65e-05	0.000247742	Up
DOP1A	503.211	1.27779	0.296678	4.307	1.65e-05	0.000248212	Up
KIF5A	21.2181	2.93003	0.680345	4.30668	1.66e-05	0.000248361	Up
PGP	832.363	-1.58868	0.368947	-4.30599	1.66e-05	0.000248922	Down
ZC3H12D	7.28627	-4.05051	0.940939	-4.30476	1.67e-05	0.000250099	Down
CASS4	78.4419	-2.73683	0.635866	-4.3041	1.68e-05	0.000250632	Down
CD38	41.1108	-2.82369	0.656425	-4.30161	1.7e-05	0.000253246	Down
DNAAF6	17.8024	-3.32089	0.772192	-4.3006	1.7e-05	0.000254189	Down
SCO2	603.799	-1.04898	0.244006	-4.29899	1.72e-05	0.000255834	Down
SLC23A1	205.671	2.27883	0.530209	4.29799	1.72e-05	0.000256766	Up
HES4	92.5756	2.07291	0.482622	4.2951	1.75e-05	0.000259913	Up
SMOC2	419.238	1.94801	0.453857	4.29213	1.77e-05	0.0002632	Up
MRPS36	526.083	-1.40359	0.327037	-4.29185	1.77e-05	0.000263303	Down
CROT	965.696	-2.04268	0.476022	-4.29116	1.78e-05	0.000263907	Down
IDI1	1674.87	-1.82936	0.426401	-4.29022	1.78e-05	0.000264797	Down
SIRT1	620.558	1.21853	0.284098	4.28912	1.79e-05	0.000265885	Up
MATN2	1098.97	1.58581	0.369782	4.28849	1.8e-05	0.000266419	Up
FCGR1A	55.2175	-1.89924	0.443058	-4.28667	1.81e-05	0.000268383	Down
KCNK2	68.1282	2.68809	0.627129	4.28634	1.82e-05	0.000268556	Up
PIN4	443.475	-1.26963	0.296253	-4.28564	1.82e-05	0.000269144	Down
DSEL	490.901	1.47732	0.344727	4.28548	1.82e-05	0.000269144	Up
AOX4	168.452	3.87423	0.904146	4.28496	1.83e-05	0.000269556	Up
LRRN3	23.0754	3.00674	0.702611	4.27939	1.87e-05	0.000276162	Up
GSTM3	1565.01	-1.62611	0.380182	-4.2772	1.89e-05	0.00027866	Down
PRDM2	687.2	1.50312	0.35157	4.27544	1.91e-05	0.000280397	Up
DOC2G	361.159	-1.31168	0.306785	-4.27558	1.91e-05	0.000280397	Down
AMDHD1	27.3867	2.79892	0.654724	4.27496	1.91e-05	0.000280768	Up
TMUB1	328.518	-1.18445	0.277087	-4.27464	1.91e-05	0.000280938	Down
CDC20	229.589	-2.73954	0.640933	-4.2743	1.92e-05	0.000281137	Down
UPK2	17.4991	5.1506	1.20529	4.27333	1.93e-05	0.000282128	Up
HAX1	564.556	-1.4351	0.336124	-4.26957	1.96e-05	0.000286088	Down
LRRTM1	12.1535	6.50867	1.52443	4.26957	1.96e-05	0.000286088	Up
CHD2	361.417	1.59694	0.374036	4.26948	1.96e-05	0.000286088	Up
INSYN2A	8.29653	5.95926	1.39649	4.26731	1.98e-05	0.000288637	Up
CALHM6	11.6677	-4.0812	0.957402	-4.26279	2.02e-05	0.00029415	Down
FAT4	444.105	1.98489	0.465639	4.26272	2.02e-05	0.00029415	Up
ATRX	717.323	1.3451	0.315622	4.26173	2.03e-05	0.000294723	Up
FPGS	988.424	-1.42288	0.333855	-4.26197	2.03e-05	0.000294723	Down
MPEG1	272.888	-1.9723	0.46278	-4.26185	2.03e-05	0.000294723	Down
LMO1	450.529	-1.95776	0.45944	-4.26118	2.03e-05	0.000295204	Down
MRPL37	1157.36	-1.13401	0.266206	-4.25991	2.05e-05	0.000296645	Down
SLC52A3	40.0864	6.4515	1.51482	4.25893	2.05e-05	0.0002977	Up
UPK3B	72.7766	-1.80514	0.423874	-4.25866	2.06e-05	0.000297814	Down
TENT5B	1448.96	-2.2704	0.533253	-4.25764	2.07e-05	0.000298934	Down
RBM5	2641.14	1.2206	0.286718	4.25714	2.07e-05	0.000299358	Up
HTATIP2	395.91	-1.71179	0.402137	-4.25674	2.07e-05	0.000299648	Down
FREM1	25.6264	3.16824	0.744698	4.2544	2.1e-05	0.000302423	Up
PCSK1	7.6384	5.84491	1.37388	4.25431	2.1e-05	0.000302423	Up
KAT6A	884.024	1.79094	0.421177	4.25222	2.12e-05	0.000305012	Up
TMEM70	1035.01	-1.92283	0.452343	-4.25081	2.13e-05	0.00030669	Down
WRN	404.033	1.29955	0.305845	4.24906	2.15e-05	0.000308843	Up
CHI3L1	223.855	-2.59134	0.610145	-4.2471	2.17e-05	0.000311054	Down
CYP1A1	601.865	-5.57094	1.31204	-4.24602	2.18e-05	0.000312303	Down
GRAP	125.361	-1.74728	0.411608	-4.24501	2.19e-05	0.00031345	Down
GPC6	24.9316	4.15764	0.979976	4.24259	2.21e-05	0.00031659	Up
TNFSF9	20.747	-2.33643	0.5512	-4.23882	2.25e-05	0.0003217	Down
SPRTN	438.833	0.988718	0.23329	4.23815	2.25e-05	0.000322391	Up
NEMP2	88.9836	1.62648	0.383851	4.23727	2.26e-05	0.000323182	Up
GCFC2	164.653	1.63364	0.385544	4.23724	2.26e-05	0.000323182	Up
PRELID1	2974.23	-1.29205	0.305409	-4.23054	2.33e-05	0.000332569	Down
PHF20L1	422.855	1.1909	0.281508	4.23044	2.33e-05	0.000332569	Up
CLDN23	127.293	2.20109	0.520446	4.22925	2.34e-05	0.000334063	Up
ANO3	31.744	3.61838	0.856348	4.22536	2.39e-05	0.000339613	Up
MRPS34	1622.12	-1.30254	0.30831	-4.22477	2.39e-05	0.000340218	Down
NCKAP5	27.789	2.13378	0.505136	4.22417	2.4e-05	0.000340859	Up
SLC16A12	22.9552	2.96734	0.702724	4.22262	2.41e-05	0.000342934	Up
UBR1	498.837	1.06511	0.252292	4.22176	2.42e-05	0.000343973	Up
CARS2	1404.73	-0.970066	0.229835	-4.22071	2.44e-05	0.000345301	Down
MRPS18C	348.354	-1.30317	0.308822	-4.21982	2.45e-05	0.00034639	Down
TAX1BP3	1700.75	-1.24207	0.294557	-4.21673	2.48e-05	0.000350883	Down
ZNF292	811.228	1.35645	0.321793	4.21528	2.49e-05	0.000352865	Up
GKN1	104.041	-8.48521	2.01315	-4.2149	2.5e-05	0.000353175	Down
ELOVL2	20.3644	3.4141	0.81007	4.21457	2.5e-05	0.000353401	Up
SHC2	19.5852	3.51056	0.833104	4.21383	2.51e-05	0.000354282	Up
THAP4	895.206	-1.05101	0.249486	-4.21269	2.52e-05	0.00035549	Down
SPON1	1177.19	2.14892	0.510094	4.21279	2.52e-05	0.00035549	Up
PFKFB3	361.933	2.41349	0.572934	4.21252	2.53e-05	0.00035549	Up
ADGRB3	25.2116	5.75774	1.36706	4.21175	2.53e-05	0.000356413	Up
TXNRD1	1443.28	-1.34325	0.319021	-4.21053	2.55e-05	0.000357775	Down
HSPA12A	168.159	2.81454	0.668447	4.21057	2.55e-05	0.000357775	Up
PBK	238.17	-3.01556	0.716241	-4.21026	2.55e-05	0.000357925	Down
COL7A1	3214.45	2.14575	0.509711	4.20973	2.56e-05	0.000358474	Up
ATP8	2478.36	-2.29093	0.544435	-4.2079	2.58e-05	0.000361096	Down
FKBP14	577.352	1.31836	0.313335	4.20749	2.58e-05	0.000361465	Up
RAB4B	410.283	-1.11351	0.264827	-4.20466	2.61e-05	0.00036574	Down
MRPL49	914.556	-1.06937	0.254455	-4.2026	2.64e-05	0.000368783	Down
CDKL5	97.3484	2.44972	0.583088	4.20129	2.65e-05	0.00037063	Up
HSPE1	5253.51	-1.68364	0.400793	-4.20078	2.66e-05	0.000370909	Down
FGF18	31.999	3.46824	0.825623	4.20076	2.66e-05	0.000370909	Up
TIMM17B	1218.64	-1.22404	0.291495	-4.19917	2.68e-05	0.000373233	Down
USP6NL	274.125	1.52689	0.363726	4.19792	2.69e-05	0.000375008	Up
GPATCH8	735.99	1.37156	0.326752	4.19756	2.7e-05	0.000375305	Up
SLC35F1	109.591	2.70221	0.643947	4.19633	2.71e-05	0.000377049	Up
ITK	35.9972	-3.2313	0.770125	-4.19582	2.72e-05	0.0003776	Down
PCLAF	313.415	-2.91796	0.695585	-4.19497	2.73e-05	0.000378423	Down
ZNF605	98.36	1.78759	0.426119	4.19506	2.73e-05	0.000378423	Up
SMPDL3A	195.72	-1.81777	0.433363	-4.19457	2.73e-05	0.000378788	Down
C2CD4D	16.3981	5.96841	1.42354	4.19265	2.76e-05	0.000381717	Up
SLC6A1	51.2994	2.29338	0.547228	4.19091	2.78e-05	0.000384353	Up
POLDIP2	1390.91	-0.965834	0.23057	-4.1889	2.8e-05	0.000387474	Down
COL27A1	477.193	1.39672	0.333504	4.18799	2.81e-05	0.000388709	Up
ASXL3	10.1208	6.24475	1.49117	4.18781	2.82e-05	0.000388723	Up
EMC9	236.246	-1.64366	0.392666	-4.18589	2.84e-05	0.000391714	Down
SMIM26	357.556	-1.29314	0.30899	-4.18507	2.85e-05	0.000392832	Down
REEP6	112.085	-1.68708	0.403146	-4.18479	2.85e-05	0.000393	Down
DENND2A	654.588	1.73071	0.413608	4.18443	2.86e-05	0.000393322	Up
ARL16	123.694	-1.2251	0.29283	-4.18366	2.87e-05	0.000394337	Down
NDUFA9	1537.65	-1.20076	0.287041	-4.18323	2.87e-05	0.000394786	Down
BCS1L	400.866	-1.55594	0.372004	-4.1826	2.88e-05	0.00039557	Down
ATG2B	481.872	1.23895	0.29627	4.18185	2.89e-05	0.000396572	Up
MYL4	61.6217	3.32624	0.796049	4.17843	2.94e-05	0.000402264	Up
MRPL41	1722.18	-1.25129	0.299558	-4.17711	2.95e-05	0.000404295	Down
ZADH2	545.498	-1.27712	0.30579	-4.17646	2.96e-05	0.000405133	Down
MAN2B1	2150.25	-0.997987	0.238991	-4.17583	2.97e-05	0.000405947	Down
BICC1	146.497	1.93608	0.463682	4.17546	2.97e-05	0.000406292	Up
RRAGB	158.537	1.31245	0.314521	4.17285	3.01e-05	0.000410649	Up
MYO1F	96.9217	-1.54846	0.371181	-4.17171	3.02e-05	0.000412385	Down
MISP3	558.062	-1.82703	0.438111	-4.17025	3.04e-05	0.000414725	Down
ATOX1	1123.88	-1.66272	0.399015	-4.16705	3.09e-05	0.000420265	Down
GABPB2	151.651	1.16187	0.278849	4.16665	3.09e-05	0.000420666	Up
HSDL2	1058.18	-1.55724	0.373838	-4.16555	3.11e-05	0.000422376	Down
MAML1	845.621	1.09332	0.262499	4.16503	3.11e-05	0.000423016	Up
LY9	43.2955	-2.33824	0.561669	-4.16302	3.14e-05	0.000426427	Down
BHLHE23	7.0906	-5.09941	1.22547	-4.16119	3.17e-05	0.000429537	Down
BACH1	339.273	1.35763	0.326298	4.16071	3.17e-05	0.000429779	Up
NCOA2	421.548	1.35881	0.32658	4.16073	3.17e-05	0.000429779	Up
LRRC72	82.3236	-3.88095	0.933127	-4.15909	3.2e-05	0.000432512	Down
LUC7L	1686.88	1.12915	0.271544	4.15826	3.21e-05	0.000433749	Up
OTUD7A	6.96733	5.71106	1.37366	4.15755	3.22e-05	0.00043476	Up
MAPK8	504.472	1.07202	0.257925	4.15635	3.23e-05	0.000436716	Up
DPP6	9.66799	6.17683	1.48643	4.15546	3.25e-05	0.000437402	Up
RBBP6	1042.81	1.00996	0.243036	4.15559	3.24e-05	0.000437402	Up
ATP5PD	5138.08	-1.19749	0.288202	-4.15503	3.25e-05	0.000437898	Down
ATP11A	348.124	2.23712	0.538494	4.1544	3.26e-05	0.000438771	Up
YLPM1	958.989	1.16665	0.280995	4.15186	3.3e-05	0.000442658	Up
CRMP1	17.8922	3.91256	0.942563	4.15097	3.31e-05	0.000443942	Up
NAA16	250.04	1.32935	0.320259	4.15085	3.31e-05	0.000443942	Up
ETV4	32.9102	-2.61405	0.629832	-4.15039	3.32e-05	0.000444494	Down
KPTN	545.921	-0.909605	0.219198	-4.14969	3.33e-05	0.000445513	Down
SCUBE1	84.319	1.64839	0.397393	4.14801	3.35e-05	0.00044846	Up
AURKAIP1	1049.6	-1.22573	0.295607	-4.1465	3.38e-05	0.000451085	Down
CDCA5	29.3158	-2.64879	0.638986	-4.14531	3.39e-05	0.000453091	Down
NT5C3B	805.786	1.08804	0.26264	4.14269	3.43e-05	0.000457943	Up
DOCK9	2316.49	1.04646	0.252632	4.14226	3.44e-05	0.000458473	Up
PCCB	1370.41	-1.59532	0.385152	-4.14205	3.44e-05	0.000458533	Down
IL17D	133.755	2.08565	0.504123	4.13719	3.52e-05	0.000467642	Up
DTX2	624.473	-1.42897	0.34541	-4.13702	3.52e-05	0.000467642	Down
SACS	177.313	2.08411	0.504006	4.13509	3.55e-05	0.00047124	Up
MGC152281	76.1136	-3.98799	0.964847	-4.13329	3.58e-05	0.000474594	Down
YEATS2	910.14	1.1037	0.267214	4.13039	3.62e-05	0.00047928	Up
TNKS2	1072.94	1.02205	0.24744	4.1305	3.62e-05	0.00047928	Up
NUDT22	458.095	-1.72631	0.417952	-4.1304	3.62e-05	0.00047928	Down
PCSK7	1665.38	-1.34254	0.325201	-4.12834	3.65e-05	0.00048306	Down
DNAJA3	1721.46	-1.02378	0.247998	-4.12818	3.66e-05	0.00048306	Down
ZBTB5	186.565	1.15464	0.279777	4.127	3.68e-05	0.000485015	Up
VDAC1	4830.3	-1.30933	0.317267	-4.12691	3.68e-05	0.000485015	Down
NUDT16	339.679	-1.20506	0.292157	-4.12469	3.71e-05	0.000489358	Down
TRPM3	40.1963	2.23365	0.541623	4.124	3.72e-05	0.000490459	Up
CXXC4	18.5036	3.27042	0.79306	4.1238	3.73e-05	0.000490522	Up
PKD1L3	166.583	1.36483	0.330983	4.12356	3.73e-05	0.000490664	Up
ARNT2	65.1976	2.15377	0.522601	4.12125	3.77e-05	0.000495207	Up
TRIM31	61.548	-4.0441	0.981425	-4.12064	3.78e-05	0.00049581	Down
PPL	6057.05	1.93936	0.470751	4.11971	3.79e-05	0.000497446	Up
ICE2	421.95	1.22631	0.297766	4.11835	3.82e-05	0.000500007	Up
ATP5F1E	3899.4	-1.42007	0.344882	-4.11756	3.83e-05	0.000501355	Down
BOLA1	311.68	-1.38225	0.335774	-4.11661	3.84e-05	0.000503054	Down
TLCD3A	479.735	1.46562	0.356126	4.11546	3.86e-05	0.000505187	Up
KIF27	269.442	1.53002	0.371845	4.11466	3.88e-05	0.000506205	Up
TMEM141	720.042	-1.33173	0.323732	-4.11367	3.89e-05	0.000508009	Down
PAX8	15.1962	-2.94904	0.717314	-4.11123	3.94e-05	0.000512893	Down
CD53	121.697	-2.17075	0.528102	-4.11047	3.95e-05	0.000513932	Down
ZCCHC3	497.911	1.15539	0.281096	4.11031	3.95e-05	0.000513932	Up
COA3	1882.15	-1.49183	0.362975	-4.11002	3.96e-05	0.000514195	Down
CHCHD10	5507.75	-2.29224	0.55787	-4.10892	3.98e-05	0.000516272	Down
UQCRH	5316.11	-1.56208	0.380294	-4.10756	4e-05	0.000518937	Down
MIS18A	53.8626	-2.76282	0.672673	-4.10723	4e-05	0.0005193	Down
SEMA6A	201.211	1.80037	0.438476	4.10597	4.03e-05	0.00052176	Up
RBM6	954.868	0.884784	0.215543	4.1049	4.04e-05	0.000523776	Up
PLEKHA2	478.137	1.28561	0.313223	4.10444	4.05e-05	0.000524433	Up
PRXL2A	1892.87	-1.5683	0.382264	-4.10266	4.08e-05	0.000528104	Down
KRT33A	11.2055	6.40055	1.56116	4.09987	4.13e-05	0.000533738	Up
DCLK1	28.0471	3.33522	0.813593	4.09938	4.14e-05	0.00053448	Up
WASHC3	267.109	-1.50708	0.367769	-4.09789	4.17e-05	0.000537219	Down
JCHAIN	144.11	-2.84216	0.693602	-4.09769	4.17e-05	0.000537219	Down
ARHGAP26	227.22	1.9961	0.487126	4.09772	4.17e-05	0.000537219	Up
ECHDC1	4120.89	-1.72197	0.42037	-4.09631	4.2e-05	0.00054002	Down
SETX	1036.39	1.35737	0.331524	4.09435	4.23e-05	0.00054421	Up
MAGEL2	37.3233	1.88411	0.460231	4.09384	4.24e-05	0.000545024	Up
ATP8A1	653.441	1.9151	0.468029	4.09184	4.28e-05	0.000548938	Up
YIF1B	345.349	-1.10164	0.269373	-4.08963	4.32e-05	0.000553793	Down
CAD	738.559	1.64935	0.403382	4.0888	4.34e-05	0.00055538	Up
ID4	341.038	1.75897	0.430221	4.08853	4.34e-05	0.000555624	Up
PRRT3	7.83033	5.88464	1.44015	4.08612	4.39e-05	0.000561015	Up
NF1	83.0448	1.78622	0.437163	4.08594	4.39e-05	0.000561041	Up
UQCRC2	3388.43	-1.68901	0.413497	-4.08469	4.41e-05	0.000563663	Down
PLCL2	264.776	1.24648	0.305346	4.08219	4.46e-05	0.000568524	Up
TNFRSF13C	4.16878	-6.06619	1.48591	-4.08247	4.46e-05	0.000568524	Down
ANKRD17	1476.04	1.18328	0.289856	4.08231	4.46e-05	0.000568524	Up
HSPB7	563.948	-3.86051	0.94579	-4.08178	4.47e-05	0.000569106	Down
HINT1	2712.74	-1.32254	0.324329	-4.07777	4.55e-05	0.000578171	Down
FSTL4	10.8529	5.37299	1.31796	4.07676	4.57e-05	0.000580269	Up
CXCL13	27.8652	6.74258	1.65418	4.07609	4.58e-05	0.000581533	Up
PEBP4	155.282	-5.71249	1.40167	-4.07548	4.59e-05	0.000582646	Down
DLD	2012.38	-1.55804	0.382429	-4.07407	4.62e-05	0.000585769	Down
ACSS2	687.09	-1.71827	0.421981	-4.0719	4.66e-05	0.000590806	Down
RAB29	83.0393	-1.79022	0.43991	-4.06951	4.71e-05	0.000596055	Down
AOC2	65.4251	1.56507	0.384685	4.06844	4.73e-05	0.000598378	Up
NDUFV2	2423.99	-1.49886	0.368448	-4.06804	4.74e-05	0.00059897	Down
INO80D	58.5781	1.79616	0.441672	4.06673	4.77e-05	0.000601483	Up
IMMP2L	127.894	-1.49172	0.366894	-4.0658	4.79e-05	0.000603444	Down
SGMS1	544.118	1.00216	0.246654	4.06301	4.84e-05	0.000610278	Up
KIAA2026	508.352	1.08261	0.266531	4.06187	4.87e-05	0.000612397	Up
ARFGEF3	50.2027	2.46855	0.607738	4.06187	4.87e-05	0.000612397	Up
WFDC3	86.5245	-1.52582	0.375674	-4.06156	4.87e-05	0.000612773	Down
TMSB15A	298.626	1.55875	0.383946	4.05983	4.91e-05	0.000616882	Up
MPZL1	1547.05	1.12718	0.277682	4.05926	4.92e-05	0.000617952	Up
PSD3	140.955	2.11261	0.520702	4.05724	4.97e-05	0.000622873	Up
AK2	11320.6	-1.78093	0.439035	-4.05646	4.98e-05	0.000624513	Down
SRGAP3	96.5462	2.17653	0.537095	4.05241	5.07e-05	0.000634962	Up
AP1S1	927.29	-1.06402	0.26282	-4.04849	5.15e-05	0.000645238	Down
DAPK1	270.131	1.83114	0.452326	4.04828	5.16e-05	0.000645358	Up
SLC35A3	1198.55	-1.81698	0.448874	-4.04785	5.17e-05	0.000645623	Down
MAOB	237.986	-2.8641	0.708382	-4.04316	5.27e-05	0.000657296	Down
RAET1G	21.9142	3.41313	0.844113	4.04345	5.27e-05	0.000657296	Up
SLC10A5	205.639	1.7577	0.434724	4.04325	5.27e-05	0.000657296	Up
GLRX2	438.847	-1.63607	0.404998	-4.0397	5.35e-05	0.000666604	Down
ADPRHL1	12.9554	-5.61968	1.39159	-4.03832	5.38e-05	0.00067004	Down
PPM1N	24.0029	-1.95688	0.484686	-4.03741	5.4e-05	0.00067218	Down
YBX1	26888.7	-1.20737	0.299109	-4.03657	5.42e-05	0.000674124	Down
SNAP91	11.1176	5.39518	1.33667	4.03629	5.43e-05	0.00067422	Up
CDC42BPA	594.456	1.34718	0.333779	4.03614	5.43e-05	0.00067422	Up
SLC5A7	7.28221	5.77379	1.43071	4.03561	5.45e-05	0.000674977	Up
COL2A1	39.3977	3.32287	0.823703	4.03406	5.48e-05	0.000678957	Up
LRIF1	387.476	1.04584	0.259338	4.03272	5.51e-05	0.000681901	Up
PLBD1	537.379	1.5617	0.387366	4.03159	5.54e-05	0.000683923	Up
DUSP1	3963.12	1.58045	0.391993	4.03184	5.53e-05	0.000683923	Up
FRAT2	77.6634	-1.68042	0.416819	-4.03153	5.54e-05	0.000683923	Down
COQ7	451.279	-1.18106	0.293166	-4.02863	5.61e-05	0.000691911	Down
CAMK2N1	288.835	1.39788	0.347011	4.02835	5.62e-05	0.000692255	Up
TRIM36	52.8409	1.86974	0.464213	4.02777	5.63e-05	0.000693489	Up
NUDT1	145.349	-1.45301	0.360777	-4.02746	5.64e-05	0.000693929	Down
CEP76	199.175	1.05152	0.261131	4.02678	5.65e-05	0.000694952	Up
TRANK1	438.825	1.48117	0.367821	4.02686	5.65e-05	0.000694952	Up
ETNK1	215.373	1.41157	0.350626	4.02585	5.68e-05	0.000696317	Up
CD109	2127.8	1.43525	0.356524	4.02566	5.68e-05	0.000696317	Up
ALDH2	2036.4	-1.65984	0.412313	-4.02568	5.68e-05	0.000696317	Down
ZNF286A	366.823	1.03892	0.258063	4.02582	5.68e-05	0.000696317	Up
SHPRH	426.909	1.06138	0.26367	4.02542	5.69e-05	0.000696569	Up
NUDT10	6.59009	5.63588	1.40095	4.02291	5.75e-05	0.000703531	Up
APBA2	6.94602	5.69907	1.41718	4.02143	5.78e-05	0.000707487	Up
SOS1	358.192	1.29997	0.323436	4.01925	5.84e-05	0.000712563	Up
SSX2IP	102.392	1.33649	0.332594	4.01839	5.86e-05	0.000714688	Up
LACTB2	288.328	-1.6471	0.409967	-4.01765	5.88e-05	0.000716438	Down
ARHGAP32	498.149	1.971	0.490701	4.0167	5.9e-05	0.000718336	Up
PGBD1	107.966	1.9544	0.486795	4.01483	5.95e-05	0.000723474	Up
FKBP2	1117.18	-1.1582	0.288491	-4.01469	5.95e-05	0.000723474	Down
SLC6A2	34.6675	4.53779	1.13038	4.0144	5.96e-05	0.000723879	Up
SURF1	1752.6	-1.10139	0.274419	-4.01353	5.98e-05	0.000726049	Down
CKM	37.9332	-1.828	0.455661	-4.01175	6.03e-05	0.000731049	Down
DHRS11	926.424	-1.50393	0.375074	-4.0097	6.08e-05	0.000736915	Down
PDCD4	1981.26	1.34254	0.33494	4.00832	6.12e-05	0.000740731	Up
SPATA16	14.6984	3.44178	0.858829	4.00753	6.14e-05	0.000742619	Up
OCEL1	234.081	-1.45236	0.362421	-4.00739	6.14e-05	0.000742619	Down
GADD45GIP1	835.186	-1.29105	0.322369	-4.0049	6.2e-05	0.000749986	Down
TNFRSF11A	39.9517	3.03849	0.759297	4.00172	6.29e-05	0.000759596	Up
DPF1	17.8871	4.59836	1.14915	4.00153	6.29e-05	0.000759693	Up
BDP1	746.037	1.45394	0.363447	4.00043	6.32e-05	0.000762184	Up
CORO1B	1443.71	-0.873048	0.218233	-4.00052	6.32e-05	0.000762184	Down
MAF1	4044.62	-1.82996	0.458357	-3.99245	6.54e-05	0.000786707	Down
PDS5B	627.24	1.04553	0.26213	3.9886	6.65e-05	0.000798479	Up
RELN	247.164	1.90746	0.478281	3.98816	6.66e-05	0.000798887	Up
DLGAP5	187.262	-3.23609	0.811415	-3.9882	6.66e-05	0.000798887	Down
JPH3	6.43829	5.60005	1.40441	3.98746	6.68e-05	0.000800675	Up
ALPL	466.43	-2.75359	0.690954	-3.9852	6.74e-05	0.000807786	Down
TLR2	201.541	2.31073	0.579859	3.98499	6.75e-05	0.000807972	Up
BLK	12.1264	-3.44386	0.864288	-3.98462	6.76e-05	0.000808659	Down
UNC80	13.7626	3.46986	0.870962	3.98394	6.78e-05	0.000809342	Up
AADACL3	19.6094	-2.80581	0.70428	-3.98395	6.78e-05	0.000809342	Down
SEZ6L2	12.9418	4.75996	1.19471	3.9842	6.77e-05	0.000809342	Up
MPND	220.455	-1.44687	0.363202	-3.98364	6.79e-05	0.000809802	Down
INTU	55.5416	1.96475	0.493317	3.98274	6.81e-05	0.000812347	Up
PARP6	400.701	1.03189	0.259218	3.98078	6.87e-05	0.000816852	Up
ERAP2	206.913	1.10458	0.277494	3.98055	6.88e-05	0.000817096	Up
SULT1C4	394.02	-1.44278	0.362504	-3.98003	6.89e-05	0.000818352	Down
MARCKS	2891.3	1.29499	0.325439	3.9792	6.91e-05	0.000819995	Up
SIPA1L1	778.328	1.31479	0.330409	3.9793	6.91e-05	0.000819995	Up
EMID1	284.915	1.748	0.439299	3.97907	6.92e-05	0.000819995	Up
ABCC9	269.696	1.49442	0.37567	3.978	6.95e-05	0.000823149	Up
APC2	52.7553	2.02616	0.509408	3.97747	6.97e-05	0.000824404	Up
CTSD	10939.4	-1.46372	0.368061	-3.97684	6.98e-05	0.000825495	Down
UBXN11	130.752	-1.65242	0.415626	-3.97574	7.02e-05	0.000828759	Down
GPR173	37.2623	2.0005	0.503272	3.975	7.04e-05	0.000830247	Up
MRPL43	528.359	-0.968492	0.243637	-3.97515	7.03e-05	0.000830247	Down
SLC25A34	1277.54	-1.64941	0.415021	-3.97427	7.06e-05	0.00083223	Down
RCC1L	766.312	-1.01356	0.255096	-3.97324	7.09e-05	0.000835274	Down
RTN2	100.505	-1.41036	0.355026	-3.97256	7.11e-05	0.000837096	Down
GXYLT2	26.231	2.21135	0.55771	3.96504	7.34e-05	0.000862774	Up
DCXR	555.39	-1.49247	0.376543	-3.9636	7.38e-05	0.000866845	Down
NUDT11	6.74119	5.66974	1.43052	3.96342	7.39e-05	0.000866922	Up
LRRC51	150.502	-1.61795	0.408276	-3.96289	7.4e-05	0.000868265	Down
VPS13D	2149.3	1.38193	0.348733	3.96273	7.41e-05	0.000868297	Up
ALDH3A1	38.1614	5.0067	1.26365	3.96208	7.43e-05	0.000870077	Up
B3GNT5	153.416	1.59995	0.403951	3.96075	7.47e-05	0.000874103	Up
ATP5F1C	5168.99	-1.42211	0.359059	-3.96066	7.47e-05	0.000874103	Down
AUTS2	669.426	1.84845	0.466777	3.96002	7.49e-05	0.000875848	Up
BCL2L14	18.4344	-2.6265	0.663656	-3.95763	7.57e-05	0.000884087	Down
COBL	191.693	3.07427	0.776858	3.95732	7.58e-05	0.000884651	Up
SLITRK3	59.0396	3.24936	0.821601	3.95492	7.66e-05	0.000892397	Up
PHACTR4	645.402	0.953543	0.241171	3.9538	7.69e-05	0.000895979	Up
ACACA	725.796	1.85934	0.470354	3.95306	7.72e-05	0.000898174	Up
SRSF6	4921.51	1.30916	0.331446	3.94984	7.82e-05	0.000909731	Up
ATRN	344.024	1.54244	0.390713	3.94774	7.89e-05	0.000917139	Up
ABCA5	414.694	1.15766	0.293411	3.94551	7.96e-05	0.000923893	Up
RND2	125.5	-1.91129	0.484523	-3.94468	7.99e-05	0.000926489	Down
ZNF236	322.102	1.65954	0.420753	3.94421	8.01e-05	0.000927703	Up
ZFR	1377.06	1.13764	0.288527	3.94292	8.05e-05	0.000932117	Up
LIMCH1	119.613	1.20858	0.306558	3.94242	8.07e-05	0.000933437	Up
B3GALNT1	68.3237	2.51398	0.637904	3.941	8.11e-05	0.000937743	Up
EGLN3	1822.61	-1.79625	0.455773	-3.9411	8.11e-05	0.000937743	Down
SMIM8	227.853	-1.51414	0.384341	-3.93957	8.16e-05	0.000942737	Down
AK1	1386.3	-2.30476	0.585067	-3.93931	8.17e-05	0.000943136	Down
PROM1	41.1571	2.47368	0.628061	3.9386	8.2e-05	0.000945318	Up
ATP5MG	5881.14	-1.25705	0.319225	-3.93782	8.22e-05	0.000947778	Down
AZGP1	120.276	-2.57064	0.65286	-3.93751	8.23e-05	0.00094839	Down
ARL4D	76.2876	2.34338	0.595312	3.93639	8.27e-05	0.000952194	Up
EP300	1102.93	1.71015	0.434701	3.9341	8.35e-05	0.000960699	Up
FBXO4	93.699	1.25321	0.318606	3.93341	8.37e-05	0.00096282	Up
SLC16A6	73.4365	3.53455	0.898824	3.93242	8.41e-05	0.000966163	Up
KYNU	116.707	-2.92693	0.744761	-3.93003	8.49e-05	0.000975196	Down
ADIPOQ	2278.23	8.69523	2.21434	3.92678	8.61e-05	0.000987799	Up
CRISPLD2	2329.24	2.46191	0.626988	3.92656	8.62e-05	0.000988057	Up
ELF5	898.452	2.21697	0.564694	3.92597	8.64e-05	0.000989854	Up
FBXL15	497.878	-1.45101	0.369631	-3.92556	8.65e-05	0.00099087	Down
PLEKHH1	53.0645	2.79961	0.713206	3.92539	8.66e-05	0.000990938	Up
EVI5L	1112.56	-1.40676	0.358472	-3.92433	8.7e-05	0.00099467	Down
SKA1	56.69	-2.7679	0.705552	-3.92303	8.74e-05	0.000998777	Down
FAIM2	180.217	-1.94947	0.497125	-3.92149	8.8e-05	0.00100337	Down
BOLA	3125.05	-2.20356	0.561909	-3.92155	8.8e-05	0.00100337	Down
RNH1	3350.48	-0.931382	0.237509	-3.92145	8.8e-05	0.00100337	Down
ELN	14945.2	1.97156	0.503008	3.91954	8.87e-05	0.00101005	Up
PRR15L	221.712	1.64008	0.418609	3.91794	8.93e-05	0.00101614	Up
ITPR2	910.944	1.89349	0.48353	3.91597	9e-05	0.0010238	Up
ATP5MPL	2664.76	-1.3452	0.343576	-3.91529	9.03e-05	0.00102602	Down
ZNF318	364.239	1.11499	0.284834	3.91451	9.06e-05	0.00102867	Up
ZNF383	115.634	1.39979	0.357708	3.91321	9.11e-05	0.00103357	Up
PRDX2	4198.4	-1.30396	0.333268	-3.91265	9.13e-05	0.00103531	Down
TXLNG	197.947	1.15811	0.296062	3.91172	9.16e-05	0.00103862	Up
LUZP2	32.0265	2.71694	0.694669	3.91113	9.19e-05	0.00104052	Up
CFAP54	38.0515	2.41624	0.618144	3.90887	9.27e-05	0.00104932	Up
ISOC2	882.06	-1.49146	0.381567	-3.90878	9.28e-05	0.00104932	Down
PTPA	4751.51	-1.32376	0.338806	-3.90713	9.34e-05	0.00105562	Down
SLC6A6	236.124	2.06719	0.529097	3.90703	9.34e-05	0.00105562	Up
ITGA4	40.5689	2.55197	0.653453	3.90536	9.41e-05	0.00106109	Up
POLM	38.0234	-1.78014	0.455834	-3.90523	9.41e-05	0.00106109	Down
GADD45G	231.307	1.59308	0.407942	3.90516	9.42e-05	0.00106109	Up
RCOR2	149.606	2.13071	0.545763	3.9041	9.46e-05	0.00106507	Up
SMC5	738.584	1.01985	0.261242	3.90384	9.47e-05	0.00106551	Up
ACHE	94.6127	2.09652	0.537387	3.90132	9.57e-05	0.001076	Up
TRMT9B	46.7313	2.03083	0.520821	3.89929	9.65e-05	0.00108434	Up
GSTK1	884.702	-1.45413	0.372983	-3.89865	9.67e-05	0.00108656	Down
COASY	477.922	-1.06446	0.273139	-3.89713	9.73e-05	0.00109201	Down
NRCAM	14.1802	4.90027	1.25803	3.89518	9.81e-05	0.00109942	Up
DAPL1	9606.03	-2.12662	0.546087	-3.89429	9.85e-05	0.00110277	Down
NKX2-2	43.0862	-4.14895	1.06559	-3.89356	9.88e-05	0.00110538	Down
CEP295	774.685	1.27225	0.326991	3.89078	9.99e-05	0.0011174	Up
CCNT1	280.192	1.18943	0.30574	3.89035	0.0001001	0.00111798	Up
PLIN1	2728.27	6.07707	1.56245	3.88946	0.000100469	0.00112139	Up
TMEM158	176.053	1.1704	0.30106	3.88761	0.000101237	0.00112924	Up
CTDSPL2	479.067	1.02439	0.26378	3.88351	0.000102957	0.0011477	Up
BCKDK	481.554	-1.15967	0.298652	-3.88302	0.000103168	0.00114933	Down
RPL36A	9017.65	-1.17585	0.302915	-3.88179	0.000103691	0.00115442	Down
RUNX3	53.98	-2.90734	0.749165	-3.88077	0.000104128	0.00115673	Down
ENSA	4797.99	-1.32939	0.342551	-3.88086	0.000104086	0.00115673	Down
CDIPT	687.335	-0.988021	0.254599	-3.88069	0.000104161	0.00115673	Down
C2CD3	277.19	1.09571	0.282368	3.88044	0.000104267	0.00115718	Up
CACNA1B	17.5848	3.79031	0.976813	3.88028	0.000104335	0.00115721	Up
ADPRM	87.059	1.34993	0.347908	3.88013	0.000104402	0.00115722	Up
GPBAR1	23.5764	-2.16733	0.558638	-3.87967	0.000104599	0.00115868	Down
PUM1	2097.8	0.835432	0.215376	3.87894	0.000104911	0.00116141	Up
ANAPC13	713.9	-1.69664	0.437535	-3.87772	0.00010544	0.00116454	Down
PCCA	1198.37	-1.88385	0.485819	-3.87768	0.000105459	0.00116454	Down
LONP2	1471.54	-1.07452	0.277081	-3.87799	0.000105323	0.00116454	Down
CDH2	86.8737	1.95472	0.504097	3.87768	0.000105458	0.00116454	Up
UVRAG	2330.95	3.46635	0.894229	3.87636	0.000106033	0.00117014	Up
JOSD2	644.497	-1.31044	0.338161	-3.87519	0.00010654	0.00117501	Down
ZCCHC14	452.987	1.75546	0.453022	3.87501	0.000106622	0.00117518	Up
SLC35D1	201.907	-2.03523	0.525395	-3.87372	0.000107187	0.00118067	Down
MYCL	164.652	2.54923	0.658137	3.87341	0.000107325	0.00118145	Up
DMRTA1	19.2649	2.79612	0.721921	3.87317	0.000107429	0.00118186	Up
CADM2	12.7839	3.7373	0.964995	3.87287	0.000107562	0.00118192	Up
NGFR	66.569	2.7918	0.720864	3.87285	0.000107569	0.00118192	Up
ST8SIA2	29.8946	2.23136	0.576225	3.87238	0.000107778	0.00118348	Up
SLITRK6	354.484	2.42152	0.625462	3.87156	0.00010814	0.00118672	Up
ZSCAN23	13.5279	4.2482	1.09813	3.86858	0.000109472	0.00120005	Up
ASCL2	347.891	-1.84031	0.475712	-3.86853	0.000109491	0.00120005	Down
TCF25	2697.73	-1.05266	0.272164	-3.86772	0.000109856	0.00120329	Down
SOX4	225.182	1.27088	0.328631	3.8672	0.000110094	0.00120516	Up
SDF4	1255.2	-0.860478	0.222601	-3.86557	0.000110831	0.00121086	Down
PINLYP	7.89307	5.89038	1.52386	3.86544	0.00011089	0.00121086	Up
R3HCC1L	435.255	1.11145	0.287524	3.86559	0.000110823	0.00121086	Up
VWCE	45.6796	2.16851	0.560944	3.86582	0.000110718	0.00121086	Up
ZNF518B	203.431	1.11911	0.289545	3.86505	0.000111065	0.00121202	Up
HFM1	5.954	5.48451	1.41975	3.86303	0.000111991	0.00122137	Up
PHOX2B	7.42591	5.79805	1.50131	3.86199	0.000112466	0.00122503	Up
EFCAB11	92.2885	-1.2312	0.318976	-3.85985	0.000113459	0.00123432	Down
BTBD7	1635.63	0.957659	0.248101	3.85996	0.000113406	0.00123432	Up
F8	320.643	1.68917	0.437843	3.85794	0.000114345	0.00124319	Up
ENY2	887.938	-1.03511	0.268461	-3.85571	0.000115396	0.00125307	Down
GTDC1	236.377	1.22782	0.318535	3.85457	0.000115933	0.00125814	Up
HLF	854.983	1.34158	0.348072	3.85431	0.000116057	0.0012587	Up
DNAJC4	414.827	-1.28438	0.333263	-3.85395	0.000116229	0.00125979	Down
BRAF	216.394	1.14704	0.297717	3.85277	0.000116789	0.00126508	Up
LSM6	1347.68	-1.20516	0.312883	-3.85179	0.000117256	0.00126915	Down
CYP26C1	5.96992	-5.35149	1.38944	-3.85153	0.00011738	0.00126915	Down
SLC39A10	793.869	1.42964	0.37124	3.851	0.000117635	0.00127112	Up
IRS1	307.464	1.72115	0.447082	3.84974	0.000118246	0.00127381	Up
ATG101	1151.11	-1.21734	0.316206	-3.84985	0.000118192	0.00127381	Down
USP34	2326.32	1.08045	0.28063	3.85007	0.000118083	0.00127381	Up
PHB	3231.71	-1.23729	0.32138	-3.84992	0.000118154	0.00127381	Down
CORO1A	263.438	-1.82201	0.473208	-3.85033	0.000117957	0.00127381	Down
RTTN	171.83	1.16854	0.303566	3.84938	0.000118419	0.0012749	Up
EEA1	852.174	1.04298	0.270989	3.84878	0.000118708	0.00127724	Up
TPRG1L	2473.97	-1.29163	0.33584	-3.84597	0.000120077	0.00129117	Down
CLCA3	15.9584	-2.85035	0.741163	-3.84579	0.000120167	0.00129135	Down
CDK13	743.262	1.09383	0.284528	3.84436	0.000120865	0.00129807	Up
CHMP1A	1396.76	-0.891921	0.232068	-3.84337	0.000121358	0.00130256	Down
APOBEC3H	116.951	-1.84073	0.478958	-3.84319	0.000121444	0.00130269	Down
AFF4	876.498	1.15301	0.30011	3.84198	0.000122046	0.00130835	Up
CERT1	794.435	1.02519	0.266866	3.84157	0.000122248	0.00130973	Up
C1QL1	245.698	-3.68969	0.960533	-3.84129	0.00012239	0.00131046	Down
MAP7D2	10.5978	5.33693	1.38957	3.84071	0.00012268	0.00131276	Up
SAMD8	125.358	1.34983	0.351599	3.83912	0.000123474	0.00132046	Up
AIF1L	864.842	2.18458	0.569102	3.83864	0.000123719	0.00132227	Up
CD274	83.1107	2.69557	0.702285	3.83829	0.000123895	0.00132335	Up
UBE2QL1	50.0334	-2.40176	0.625816	-3.8378	0.000124143	0.0013252	Down
AIFM1	1108.94	-1.17616	0.306611	-3.836	0.000125054	0.00133411	Down
RNF169	174.34	1.17386	0.306067	3.8353	0.000125411	0.0013365	Up
TMEM249	80.8385	-2.31672	0.60415	-3.83468	0.000125727	0.00133886	Down
CLYBL	393.008	-1.09867	0.286526	-3.83446	0.00012584	0.00133925	Down
RHBDL3	52.6185	2.54028	0.662715	3.83314	0.000126518	0.00134527	Up
CCDC124	906.818	-1.58728	0.414173	-3.8324	0.000126901	0.0013481	Down
MACROD1	1101.68	-1.32179	0.344974	-3.83155	0.000127338	0.00135193	Down
MFSD13A	205.029	-1.33078	0.347353	-3.83119	0.000127526	0.00135312	Down
CREBZF	1638.97	1.02513	0.267816	3.82773	0.000129331	0.00137144	Up
ACSS3	152.236	3.96221	1.03578	3.82535	0.000130589	0.00138311	Up
AHCYL2	8581.04	-1.98902	0.520055	-3.82463	0.000130967	0.00138629	Down
PROSER2	207.665	1.46951	0.384294	3.82392	0.000131349	0.00138949	Up
PDE3A	81.0422	2.40336	0.628592	3.8234	0.000131625	0.00139102	Up
TIA1	748.5	1.24602	0.325898	3.82335	0.000131651	0.00139102	Up
LIPG	157.532	-2.83347	0.741227	-3.82268	0.000132009	0.00139397	Down
ANGPTL7	17.5018	3.89472	1.01897	3.82222	0.000132257	0.00139574	Up
TH	117.182	2.00061	0.523487	3.82171	0.000132532	0.00139781	Up
MSL2	256.155	1.4108	0.369558	3.81753	0.000134795	0.00142083	Up
PIGG	167.78	1.49847	0.392677	3.81605	0.000135605	0.00142851	Up
HMOX2	3001.28	-1.28103	0.335729	-3.81567	0.000135812	0.00142984	Down
SMARCD2	2259.71	1.21168	0.317685	3.8141	0.00013668	0.00143812	Up
PTGFR	145.848	2.62458	0.688203	3.81367	0.000136921	0.00143979	Up
CSRP1	40537.5	-3.13908	0.823601	-3.8114	0.000138179	0.00145216	Down
COX2	124990	-1.98705	0.52148	-3.81041	0.000138737	0.00145715	Down
KCTD12	263.737	1.62818	0.427434	3.80918	0.000139426	0.00146351	Up
CDKN2D	207.154	-1.32848	0.348829	-3.8084	0.000139871	0.00146731	Down
LAMB1	3887.94	1.73342	0.455255	3.80758	0.000140333	0.00147041	Up
ATF3	1215.5	3.38085	0.88792	3.80761	0.000140316	0.00147041	Up
NCAPG	281.182	-2.90246	0.762373	-3.80713	0.000140587	0.00147219	Down
PRRT4	217.744	-5.0716	1.33228	-3.8067	0.000140831	0.00147387	Down
ACAA2	4931.31	-1.75239	0.460362	-3.80654	0.000140926	0.001474	Down
CFL1	9897.77	-1.18586	0.311587	-3.80587	0.000141304	0.00147707	Down
ATAD2B	518.854	1.24772	0.327977	3.80428	0.000142216	0.00148425	Up
ARMH4	116.194	2.52933	0.664873	3.80423	0.000142244	0.00148425	Up
LRSAM1	207.353	-1.21769	0.320122	-3.80385	0.000142466	0.00148569	Down
CC2D1A	1233.64	-1.25763	0.330708	-3.80285	0.000143044	0.00148907	Down
PAOX	904.019	-1.07805	0.28352	-3.80239	0.000143309	0.00149095	Down
FA2H	133.668	-1.60895	0.423228	-3.80161	0.000143757	0.00149473	Down
MFSD12	231.824	-1.359	0.357619	-3.80013	0.000144619	0.00150281	Down
MRPL18	821.102	-1.10226	0.290168	-3.79871	0.000145454	0.00151059	Down
GGT7	35.8485	-2.5595	0.673876	-3.79819	0.000145759	0.00151287	Down
KDM6A	629.186	1.02059	0.268723	3.79791	0.000145924	0.00151369	Up
RXRG	116.695	5.74065	1.51168	3.79753	0.000146145	0.00151487	Up
CREBBP	1604.53	1.43937	0.379038	3.79742	0.000146209	0.00151487	Up
TENM1	42.1225	2.96703	0.78156	3.79629	0.000146878	0.00151912	Up
ATP5F1B	13773.2	-0.989422	0.260627	-3.79631	0.000146867	0.00151912	Down
SETD5	2100.23	1.04011	0.27401	3.79587	0.000147128	0.00152081	Up
GPD2	322.682	1.8089	0.476692	3.79468	0.000147831	0.00152718	Up
PMPCA	1933.78	-1.06603	0.281076	-3.79265	0.000149045	0.00153883	Down
OGT	2088.1	1.37336	0.362457	3.78904	0.000151232	0.00156049	Up
RGS14	129.535	-1.57971	0.41714	-3.78699	0.000152481	0.00157245	Down
CALML4	269.339	-2.74767	0.725782	-3.78581	0.000153208	0.00157902	Down
PLPP2	1007.2	-1.41356	0.373601	-3.78361	0.00015457	0.00159213	Down
SASH3	45.8584	-2.31883	0.613007	-3.78271	0.000155127	0.00159694	Down
SNTA1	158.004	-1.77199	0.468529	-3.78203	0.000155556	0.00160042	Down
TTK	81.317	-2.76389	0.730909	-3.78144	0.000155921	0.00160224	Down
COMTD1	332.263	-1.26864	0.335502	-3.78131	0.000156006	0.00160224	Down
TAGLN3	14.8086	4.97354	1.31556	3.78054	0.000156488	0.00160625	Up
STK16	634.106	-0.928151	0.245534	-3.78013	0.000156746	0.00160797	Down
TNRC6C	453.894	1.63645	0.43302	3.77915	0.000157365	0.00161338	Up
ARHGDIB	613.073	-1.67681	0.443828	-3.77805	0.000158059	0.00161956	Down
SPOUT1	572.445	-0.851895	0.225496	-3.77788	0.000158168	0.00161973	Down
TBCB	944.163	-1.35856	0.359698	-3.77695	0.00015876	0.00162391	Down
ZNF25	190.292	1.60761	0.425826	3.77527	0.000159832	0.00163392	Up
SPHKAP	30.9713	3.99706	1.0588	3.77509	0.000159949	0.00163417	Up
CCSAP	93.6365	1.53695	0.407169	3.77472	0.000160186	0.00163564	Up
CNR1	7.39107	5.79017	1.5353	3.77136	0.000162358	0.00165686	Up
ZNF354C	79.0002	1.50209	0.398412	3.77019	0.000163124	0.00166357	Up
YIF1A	1364.92	-0.964548	0.255844	-3.77007	0.000163204	0.00166357	Down
COX5A	3106.37	-1.29809	0.344382	-3.76932	0.000163693	0.00166612	Down
FKRP	342.864	1.22901	0.326063	3.76925	0.000163738	0.00166612	Up
ACSF2	8268.79	-1.3402	0.355559	-3.76927	0.000163729	0.00166612	Down
SAA3	1022.74	3.36755	0.893487	3.76899	0.000163907	0.00166688	Up
SCN3B	22.1917	3.57028	0.947363	3.76865	0.000164131	0.00166819	Up
FANCE	237.252	-1.22331	0.324616	-3.76848	0.000164245	0.00166839	Down
AFF2	12.0885	5.52089	1.46508	3.76831	0.000164359	0.00166859	Up
GJB4	10.1247	5.26631	1.39764	3.768	0.000164563	0.00166969	Up
GNB5	447.108	-1.35946	0.361394	-3.76172	0.000168748	0.0017092	Down
ANKEF1	26.0794	3.71318	0.987189	3.76137	0.000168987	0.00171032	Up
DCHS2	6.32169	5.58007	1.48356	3.76127	0.000169053	0.00171032	Up
ND3	59347.4	-1.61451	0.429297	-3.76081	0.000169361	0.00171246	Down
P4HA3	44.0914	2.75581	0.732942	3.75993	0.000169959	0.00171654	Up
CTHRC1	161.201	2.06435	0.549175	3.759	0.000170594	0.00172196	Up
CCNA2	175.424	-2.74276	0.730034	-3.75703	0.000171943	0.00173359	Down
ZNF697	49.331	1.81673	0.48361	3.75659	0.000172241	0.00173369	Up
NDUFB2	1207.53	-0.83569	0.22246	-3.75659	0.000172247	0.00173369	Down
PPARD	1386.33	-1.66412	0.442957	-3.75685	0.000172067	0.00173369	Down
DLK2	542.514	2.00784	0.534535	3.75625	0.000172481	0.00173505	Up
PPM1A	1379.26	-0.882936	0.23507	-3.75606	0.000172608	0.00173533	Down
CA1	217.375	-2.84251	0.757169	-3.75413	0.000173945	0.00174678	Down
ELK4	227.036	1.19524	0.31837	3.75425	0.000173862	0.00174678	Up
OXA1L	1987.45	-0.90203	0.240295	-3.75385	0.000174138	0.00174769	Down
ING1	820.862	-1.36215	0.362881	-3.75371	0.000174234	0.00174769	Down
CELF4	14.9727	3.65294	0.973815	3.75117	0.000176014	0.00176455	Up
NNAT	218.772	2.22352	0.5931	3.74898	0.000177553	0.00177896	Up
ACYP1	111.285	-1.27352	0.33983	-3.74752	0.000178588	0.00178832	Down
CSKMT	346.317	-1.85733	0.495639	-3.74735	0.000178713	0.00178855	Down
ATP6V0B	1883.81	-1.06344	0.284108	-3.74309	0.000181769	0.00181719	Down
POGLUT2	249.638	1.1911	0.318215	3.74308	0.00018178	0.00181719	Up
SUN1	992.018	1.19895	0.32033	3.74286	0.000181938	0.00181773	Up
BEND7	215.222	1.59504	0.426228	3.74222	0.000182405	0.00182136	Up
KLK9	38.4276	4.8275	1.29019	3.74169	0.000182785	0.00182413	Up
IGDCC4	306.132	1.8832	0.503392	3.74102	0.000183277	0.0018268	Up
NLRX1	638.973	-1.49086	0.398516	-3.74103	0.000183267	0.0018268	Down
ZFHX4	17.635	5.24126	1.40107	3.7409	0.000183364	0.0018268	Up
SLC38A3	22.3406	3.05432	0.816589	3.74034	0.000183772	0.00182983	Up
VAMP5	477.613	-1.55638	0.416139	-3.74003	0.000183996	0.00183102	Down
AVPR1A	31.8533	3.05522	0.817109	3.73906	0.00018471	0.0018357	Up
RNase_MRP	14.5493	4.78042	1.27887	3.73801	0.000185485	0.00184069	Up
MRPL13	863.947	-1.3478	0.360567	-3.738	0.000185489	0.00184069	Down
CFAP57	75.1023	-2.77755	0.74323	-3.73713	0.000186131	0.00184601	Down
PARVG	20.3356	-1.999	0.534943	-3.73684	0.000186345	0.0018471	Down
LPXN	35.1047	-2.47011	0.661047	-3.73667	0.000186475	0.00184735	Down
UBTD2	163.841	1.20117	0.321471	3.73648	0.000186613	0.00184768	Up
LYZ	73.9458	-2.50481	0.670397	-3.73631	0.000186741	0.00184791	Down
LAMTOR2	1164.52	-1.36672	0.365822	-3.73604	0.000186942	0.00184886	Down
C1QB	504.958	-1.78763	0.478671	-3.73456	0.000188043	0.00185766	Down
ILDR1	28.5031	2.71842	0.727962	3.73428	0.000188251	0.00185867	Up
POU2F3	77.1465	-1.76238	0.472044	-3.73352	0.000188821	0.00186326	Down
CHD1	1042.61	1.06645	0.285703	3.73272	0.000189423	0.00186816	Up
KIF11	222.801	-2.6334	0.705554	-3.73239	0.000189672	0.00186956	Down
CCNJL	17.9797	2.97846	0.798076	3.73205	0.000189928	0.00187104	Up
STMN4	15.3752	3.69415	0.990262	3.73048	0.000191116	0.00188065	Up
MELK	155.311	-2.892	0.775532	-3.72906	0.000192199	0.00189024	Down
TPRKB	467.836	-1.20544	0.323294	-3.72862	0.000192534	0.00189248	Down
HTRA2	528.199	-1.16963	0.313774	-3.72761	0.000193307	0.00189796	Down
MRPS11	331.575	-1.10904	0.297627	-3.72628	0.000194323	0.00190687	Down
SNX31	14.2175	3.57943	0.960675	3.72595	0.000194582	0.00190835	Up
CALCRL	1115.55	1.32313	0.355202	3.72501	0.000195308	0.00191441	Up
TMEM69	249.623	-1.44579	0.388231	-3.72405	0.000196052	0.00192013	Down
POMC	384.465	-1.27487	0.342341	-3.72398	0.00019611	0.00192013	Down
SLC7A10	23.2045	3.63256	0.975985	3.72195	0.000197692	0.00193454	Up
GMFG	122.462	-1.66759	0.448063	-3.72179	0.000197819	0.00193472	Down
TM6SF2	5.71737	-3.64178	0.978553	-3.7216	0.000197966	0.00193508	Down
PLPPR3	21.7707	2.79722	0.751646	3.72146	0.000198078	0.0019351	Up
TMEM35B	110.201	1.5802	0.424967	3.71841	0.00020048	0.00195649	Up
MYL9	46819.9	-3.18388	0.856281	-3.71826	0.000200601	0.00195649	Down
CDH8	24.3279	3.37608	0.907967	3.71828	0.000200583	0.00195649	Up
CCNJ	117.361	1.44056	0.387615	3.71647	0.000202026	0.00196822	Up
PGM1	1164.62	-1.29586	0.348704	-3.71623	0.000202217	0.00196899	Down
PTGR2	829.177	-1.55166	0.417577	-3.71586	0.000202511	0.00197077	Down
SLAMF9	5.41168	-4.21428	1.13425	-3.71547	0.000202826	0.00197274	Down
EEF1G	33256.3	-0.938067	0.252487	-3.71531	0.000202952	0.00197288	Down
GFUS	1007.28	-1.16462	0.313523	-3.71463	0.000203502	0.00197664	Down
H6PD	181.802	2.02813	0.545996	3.71455	0.000203563	0.00197664	Up
RIC1	362.089	1.21924	0.32837	3.71302	0.000204805	0.0019876	Up
PPFIA3	580.846	1.36511	0.367819	3.71138	0.000206136	0.00199942	Up
FAM180B	18.8324	-4.03241	1.08667	-3.71078	0.000206619	0.002003	Down
DTYMK	468	-1.70726	0.460138	-3.71032	0.000207	0.00200559	Down
FABP5	13397.3	-1.72097	0.463913	-3.70969	0.000207512	0.00200944	Down
GJB2	9579.39	-1.94424	0.524224	-3.7088	0.000208247	0.00201435	Down
MEGF10	33.3882	2.94579	0.794421	3.7081	0.00020882	0.00201878	Up
GLI3	238.434	1.3035	0.351562	3.70773	0.000209126	0.00201952	Up
TJP3	529.887	-0.992701	0.267729	-3.70786	0.00020902	0.00201952	Down
ATP5PB	5161.41	-1.51315	0.40821	-3.70678	0.000209908	0.00202597	Down
KCTD17	83.5493	-1.26788	0.342453	-3.70235	0.000213608	0.00205943	Down
LRRC4C	19.7735	3.20515	0.865889	3.70157	0.000214267	0.00206465	Up
CYSTM1	938.145	-0.999506	0.270061	-3.70103	0.000214723	0.00206566	Down
C15H11orf42	59.311	1.72984	0.467366	3.70124	0.000214548	0.00206566	Up
CSTA	194.414	2.94685	0.796566	3.69945	0.000216071	0.00207749	Up
AS3MT	239.584	-1.41661	0.382973	-3.69899	0.000216459	0.00208009	Down
EFNA2	65.3725	1.73955	0.470363	3.69831	0.000217038	0.00208322	Up
MEX3C	801.659	0.986377	0.266719	3.69819	0.00021714	0.00208322	Up
NTHL1	395.19	-1.02065	0.275986	-3.69821	0.000217127	0.00208322	Down
ATP13A5	6.2699	5.57189	1.50694	3.69749	0.000217744	0.00208788	Up
BOLA-DYA	12.6944	-2.8308	0.76582	-3.69642	0.000218659	0.00209551	Down
COL1A1	41965.8	2.07069	0.56027	3.69587	0.000219136	0.00209895	Up
MUL1	858.84	-1.08956	0.294976	-3.69373	0.000220987	0.00211552	Down
SERTM2	7.54504	5.82328	1.57726	3.69202	0.000222483	0.00212869	Up
PDIA5	180.206	1.37469	0.37241	3.69134	0.000223077	0.00213321	Up
NCOA7	283.288	1.17203	0.317638	3.68984	0.000224397	0.00214467	Up
ANKRD35	228.768	1.87253	0.50756	3.68928	0.000224887	0.00214819	Up
CMPK1	1728.1	-1.63968	0.444474	-3.68902	0.000225115	0.0021492	Down
MTHFD1	2235.75	-1.57988	0.42843	-3.6876	0.000226379	0.00215893	Down
ASPHD1	5.88589	5.45703	1.47991	3.68741	0.000226547	0.00215936	Up
RTN4RL2	24.0354	-2.32219	0.629868	-3.68678	0.000227108	0.00216354	Down
PSMA3	1585.52	-1.17773	0.319513	-3.68604	0.000227774	0.00216872	Down
CDC25C	45.6195	-2.81244	0.763041	-3.68583	0.000227961	0.00216932	Down
HMCES	612.956	-0.887095	0.24076	-3.68457	0.00022909	0.00217889	Down
CTNNAL1	764.582	1.41956	0.385484	3.68254	0.000230922	0.00219513	Up
MS4A8	92.528	2.36468	0.642289	3.68164	0.000231735	0.00220167	Up
CYB561A3	314.412	-0.870717	0.236548	-3.68093	0.000232387	0.00220668	Down
AHR	656.608	1.73603	0.471669	3.6806	0.000232681	0.00220828	Up
IDO1	56.6432	-3.30063	0.896838	-3.6803	0.000232961	0.00220974	Down
CAMK1	2155.52	-2.65383	0.721242	-3.67953	0.000233668	0.00221525	Down
SPECC1L	1022.23	1.43345	0.389662	3.67872	0.000234412	0.00222112	Up
MEA1	1853.37	-1.18136	0.321194	-3.67803	0.000235038	0.00222585	Down
GRID2IP	13.5709	-4.02498	1.09444	-3.67766	0.000235388	0.00222797	Down
POLR2J	509.116	-0.98255	0.267184	-3.67743	0.000235593	0.00222871	Down
CNTNAP3	6.96687	5.71227	1.55357	3.67687	0.000236111	0.00223201	Up
GSTP1	3933.71	-1.52672	0.415231	-3.67678	0.000236195	0.00223201	Down
BST1	1200.81	1.42212	0.386863	3.67602	0.000236898	0.00223746	Up
IQCD	47.2006	-1.80966	0.492392	-3.67524	0.000237622	0.00224309	Down
ABCA10	172.245	2.75672	0.750126	3.67501	0.000237841	0.00224396	Up
KCNQ1	151.329	1.34897	0.367218	3.67348	0.000239269	0.00225622	Up
NUDT18	184.597	-1.16579	0.317424	-3.67265	0.000240045	0.00226232	Down
PDK3	1438.44	-1.45624	0.396615	-3.67166	0.000240976	0.00226335	Down
MYO9A	290.647	1.09723	0.298794	3.6722	0.000240474	0.00226335	Up
GAB1	1121.95	0.874364	0.238115	3.67202	0.000240643	0.00226335	Up
ATP1A3	21.7007	2.6072	0.709979	3.67222	0.000240457	0.00226335	Up
AATK	75.6566	2.1552	0.586934	3.67197	0.000240692	0.00226335	Up
MRPS18A	598.359	-0.956393	0.260484	-3.67161	0.000241032	0.00226335	Down
CDK1	247.073	-2.58835	0.70497	-3.67158	0.000241053	0.00226335	Down
CEP55	54.755	-2.41591	0.65821	-3.67043	0.000242145	0.00227119	Down
IRF2BP2	1958.28	1.02831	0.280174	3.67026	0.0002423	0.00227144	Up
TNFSF12	781.033	-2.17873	0.59368	-3.66987	0.000242675	0.00227374	Down
UBXN6	1322.35	-1.29696	0.353425	-3.66968	0.00024285	0.00227417	Down
TANC2	147.101	1.75986	0.479667	3.66893	0.000243572	0.00227972	Up
TMC5	55.3525	2.33382	0.63628	3.66792	0.00024453	0.00228747	Up
MAP4K1	39.868	-1.96828	0.537639	-3.66097	0.000251262	0.00234795	Down
ASCC1	430.239	1.13532	0.310177	3.66024	0.000251978	0.00235339	Up
LY75	69.9284	-1.8719	0.511484	-3.65975	0.000252459	0.00235664	Down
MRPL40	932.566	-1.12438	0.307366	-3.65812	0.000254074	0.00237046	Down
BCAS4	395.341	-1.18993	0.325353	-3.65735	0.000254832	0.00237627	Down
SCN3A	28.0279	2.24873	0.615291	3.65474	0.000257439	0.00239552	Up
MORN2	144.572	-1.21024	0.331124	-3.65494	0.00025724	0.00239552	Down
CLGN	56.0092	2.83343	0.775265	3.65479	0.000257389	0.00239552	Up
GUSB	423.676	-1.28865	0.352578	-3.65493	0.000257257	0.00239552	Down
EBF3	172	2.90099	0.793917	3.65402	0.000258168	0.00240017	Up
PVRIG	15.3861	-4.13686	1.13215	-3.65397	0.000258212	0.00240017	Down
PNOC	5.61418	5.39663	1.47769	3.65206	0.000260142	0.00241683	Up
NADK	3125.42	-1.07193	0.293755	-3.64907	0.00026319	0.00244258	Down
SULT4A1	18.1074	3.24797	0.890346	3.64798	0.000264307	0.00245037	Up
SMS	554.399	-1.10654	0.303367	-3.64754	0.000264759	0.00245327	Down
OASL	3.83771	-5.93081	1.62623	-3.64697	0.000265354	0.00245749	Down
SGO1	54.1405	-2.45928	0.674378	-3.64674	0.000265588	0.00245836	Down
NCOA1	717.721	1.00536	0.275842	3.6447	0.0002677	0.00247401	Up
CFH	2395.59	2.03751	0.559024	3.64476	0.000267638	0.00247401	Up
SSBP1	615.71	-1.28627	0.353073	-3.64309	0.000269386	0.0024854	Down
ZBTB34	74.5083	1.57871	0.433357	3.64298	0.000269497	0.0024854	Up
TGS1	396.697	0.885859	0.243154	3.6432	0.000269266	0.0024854	Up
BANF1	4367.71	-1.11525	0.306127	-3.6431	0.000269369	0.0024854	Down
FAM83C	1132.56	-1.60112	0.439554	-3.6426	0.000269899	0.00248781	Down
NPPC	18.5087	2.69588	0.740273	3.64174	0.000270802	0.00249483	Up
SPIN4	8.41819	4.98973	1.37032	3.64128	0.000271286	0.00249798	Up
TRARG1	853.11	8.97053	2.46426	3.64026	0.000272366	0.00250662	Up
PIK3R1	2314.06	1.09392	0.300587	3.63929	0.000273393	0.00251476	Up
GALK2	437.535	-1.41414	0.388655	-3.63856	0.00027417	0.00252059	Down
SHISA5	1242.34	-0.901949	0.247908	-3.63824	0.000274507	0.00252237	Down
TPX2	290.389	-1.81819	0.499778	-3.638	0.000274761	0.00252339	Down
POLD2	443.624	-1.02235	0.281034	-3.6378	0.00027498	0.00252409	Down
DYRK3	281.903	-1.45791	0.400903	-3.63656	0.000276303	0.00253491	Down
CTF1	192.49	-2.08547	0.573653	-3.63541	0.000277537	0.0025449	Down
KHK	223.257	-1.38055	0.379802	-3.63493	0.000278053	0.00254831	Down
UBE2G2	1556.27	-1.77325	0.488044	-3.63337	0.00027974	0.00256154	Down
TRAPPC1	553.008	-1.21628	0.334756	-3.63333	0.000279787	0.00256154	Down
MIPOL1	99.8722	-1.43783	0.395761	-3.63307	0.00028007	0.0025628	Down
ACTB	59065.6	-1.56999	0.432223	-3.63235	0.000280853	0.00256864	Down
MAOA	2210.3	-1.68987	0.465345	-3.63144	0.000281848	0.00257639	Down
NDUFA11	1912.62	-1.14591	0.315598	-3.63092	0.000282411	0.00258021	Down
CFAP69	34.3545	1.83374	0.505105	3.63041	0.000282967	0.0025826	Up
MAP1B	716.075	1.55441	0.428217	3.62997	0.000283453	0.0025857	Up
ECM1	3577.41	-1.1321	0.312119	-3.62713	0.000286587	0.00261293	Down
RBMS1	915.961	1.01878	0.280972	3.6259	0.000287957	0.00262271	Up
PELI3	145.533	-2.52265	0.696039	-3.62429	0.000289753	0.00263771	Down
ANKRD26	127.235	1.28837	0.355591	3.62317	0.00029102	0.00264788	Up
PEX5L	8.68378	5.05043	1.3947	3.62117	0.000293278	0.00266679	Up
ANXA8L1	6129.08	-1.6619	0.458954	-3.62106	0.000293401	0.00266679	Down
TMC8	162.686	-1.28149	0.35392	-3.62086	0.000293622	0.00266742	Down
PDHB	1755.62	-1.25729	0.347293	-3.62025	0.000294319	0.00267237	Down
VAMP8	1390.4	-1.23336	0.340721	-3.61984	0.00029478	0.00267381	Down
NHLRC1	87.586	-1.46252	0.404026	-3.61987	0.000294749	0.00267381	Down
PLCXD3	12.86	4.76556	1.31688	3.61883	0.000295943	0.00268297	Up
DUSP26	699.061	-3.37785	0.933644	-3.61792	0.000296975	0.00269094	Down
DPP10	24.4285	3.91926	1.08367	3.61666	0.000298434	0.0027	Up
GNAQ	353.181	1.08947	0.301216	3.61692	0.000298131	0.0027	Up
CCDC88A	404.159	1.42529	0.394089	3.61667	0.000298423	0.0027	Up
PTPRC	168.431	-2.00471	0.554473	-3.61552	0.000299744	0.00271046	Down
CA8	200.434	1.21446	0.335989	3.61457	0.000300848	0.00271765	Up
STK32B	5.71891	5.42137	1.50042	3.61323	0.000302404	0.00273031	Up
GNAT2	94.5082	1.30285	0.360611	3.61289	0.000302802	0.00273251	Up
MYL6	50726.9	-2.25192	0.623525	-3.61159	0.00030432	0.002742	Down
TTR	26.5733	-2.69842	0.747107	-3.61183	0.000304048	0.002742	Down
KIFC1	200.392	-2.05925	0.570159	-3.61172	0.000304175	0.002742	Down
MPC2	1226.75	-1.17392	0.325218	-3.60962	0.000306642	0.00276151	Down
KCNK10	7.36382	-4.60978	1.27725	-3.60914	0.000307219	0.00276529	Down
UNC5C	13.8365	3.53517	0.979621	3.60871	0.000307719	0.00276837	Up
MED12	747.11	1.06589	0.295445	3.60773	0.000308887	0.00277746	Up
C23H6orf136	227.682	-1.13866	0.31564	-3.60745	0.000309216	0.00277901	Down
CREB1	236.996	0.950251	0.263444	3.60702	0.000309728	0.00278218	Up
COG3	636.932	0.934103	0.259059	3.60575	0.000311252	0.00279445	Up
RET	95.9461	1.40416	0.389446	3.60554	0.0003115	0.00279525	Up
ZNF688	147.214	-0.975618	0.270651	-3.60471	0.000312499	0.00280279	Down
NKTR	979.807	0.924256	0.256447	3.60408	0.000313261	0.00280819	Up
TDRKH	14.5487	3.19203	0.885753	3.60375	0.00031366	0.00280969	Up
NDUFAB1	1272.91	-1.21552	0.3373	-3.60368	0.000313746	0.00280969	Down
ATE1	428.796	0.849699	0.235874	3.60234	0.000315366	0.00282276	Up
CDH12	9.26602	6.1183	1.69864	3.60189	0.000315915	0.00282624	Up
RPS6KL1	84.3228	-1.68691	0.468363	-3.60172	0.000316124	0.00282667	Down
GLCCI1	130.08	1.82874	0.507775	3.60148	0.000316414	0.00282783	Up
PIN1	3232.7	-1.13751	0.315875	-3.60112	0.000316843	0.00283023	Down
SPTBN4	230.407	-1.65076	0.458812	-3.5979	0.000320796	0.00285995	Down
EVPL	3720.35	1.30685	0.36321	3.59807	0.000320593	0.00285995	Up
PCDH9	88.4872	1.84447	0.512823	3.5967	0.000322278	0.0028715	Up
ANKRD13A	1606.6	-0.978741	0.272155	-3.59626	0.000322824	0.00287491	Down
SCAI	26.6243	1.75591	0.488514	3.59438	0.000325161	0.00289426	Up
SUMO1	834.685	-0.968308	0.269408	-3.59421	0.000325382	0.00289476	Down
DMTF1	396.104	0.954954	0.265723	3.59379	0.000325897	0.00289789	Up
FOXA2	12.6644	3.74184	1.04129	3.59347	0.000326302	0.00290003	Up
ACY1	273.683	-1.07652	0.29962	-3.59294	0.000326969	0.00290449	Down
LRP4	2138.97	1.85745	0.51713	3.59185	0.000328342	0.00291522	Up
SDHA	7057.42	-1.4814	0.412578	-3.59058	0.000329937	0.00292788	Down
AURKB	121.978	-2.25674	0.628539	-3.59046	0.000330101	0.00292788	Down
CXCL3	419.045	3.10245	0.864165	3.59011	0.000330537	0.00293028	Up
PPP3CC	459.762	0.905696	0.252306	3.58967	0.000331095	0.00293375	Up
DPYSL5	19.5151	3.36855	0.938579	3.58898	0.000331969	0.00294001	Up
ACO1	2288.02	-1.02303	0.285214	-3.58688	0.000334658	0.00295936	Down
POGK	863.757	0.914086	0.254873	3.58643	0.000335236	0.00296299	Up
RICTOR	806.62	1.01589	0.283314	3.58574	0.000336126	0.00296936	Up
MRPL10	926.957	-0.937906	0.26164	-3.58472	0.000337435	0.00297795	Down
SNCG	65.0823	2.64667	0.738304	3.58479	0.000337344	0.00297795	Up
HBB	30.0108	3.92429	1.09521	3.58314	0.000339492	0.00299161	Up
NDUFS3	1362.58	-0.84273	0.235177	-3.58338	0.000339176	0.00299161	Down
STUB1	2470.71	-0.754399	0.210534	-3.58326	0.000339334	0.00299161	Down
LEMD3	394.275	0.976913	0.272688	3.58253	0.000340281	0.00299706	Up
ACP4	129.156	-1.81747	0.50741	-3.58186	0.000341151	0.00300322	Down
TTC3	1192.6	1.28712	0.359366	3.58164	0.000341442	0.00300428	Up
COL17A1	12999.8	1.75419	0.489801	3.58142	0.00034173	0.00300531	Up
SBSPON	75.34	2.23333	0.623798	3.58022	0.000343308	0.00301768	Up
PDE6A	156.456	-1.78158	0.497702	-3.57962	0.000344095	0.0030231	Down
TET3	247.715	1.83598	0.513145	3.5779	0.00034636	0.00304148	Up
COX17	1270.52	-1.41106	0.394614	-3.57581	0.000349144	0.00305982	Down
ZMYM2	1129.03	0.874709	0.244605	3.576	0.000348893	0.00305982	Up
WNT11	174.053	2.77822	0.777142	3.57492	0.00035034	0.00306726	Up
RAD51B	85.4629	-1.45325	0.406553	-3.57455	0.000350827	0.00307	Down
TAP1	324.757	-1.48312	0.414931	-3.57437	0.000351071	0.00307061	Down
SLC10A4	7.17666	5.74706	1.60825	3.57349	0.000352251	0.00307787	Up
PLEKHG1	498.577	1.25033	0.349919	3.57319	0.000352664	0.00307996	Up
AGO3	121.409	1.16654	0.326571	3.57208	0.000354152	0.00308989	Up
SYP	63.4084	2.01394	0.563876	3.5716	0.000354807	0.00309101	Up
ZFP28	412.006	0.97247	0.272274	3.57165	0.000354736	0.00309101	Up
OTOP3	16.2897	3.80376	1.06496	3.57173	0.000354636	0.00309101	Up
KCNIP4	6.85113	5.67867	1.59022	3.57098	0.000355642	0.00309675	Up
ADGRF1	12.9591	6.6068	1.85049	3.5703	0.000356571	0.00310178	Up
MSRB1	3044.84	-1.32277	0.370591	-3.56936	0.00035785	0.00311137	Down
RLF	720.438	1.086	0.304402	3.56764	0.000360213	0.00312862	Up
RNF157	641.022	-1.63047	0.457032	-3.56753	0.000360367	0.00312862	Down
IL7R	47.6987	-2.25056	0.630971	-3.56682	0.000361338	0.00313551	Down
CENPW	59.6549	-2.32866	0.653063	-3.56576	0.000362809	0.00314518	Down
BMX	118.879	1.47192	0.412881	3.56501	0.000363844	0.00315105	Up
NDUFB1	657.579	-1.24413	0.349004	-3.5648	0.000364128	0.00315196	Down
RWDD3	97.4857	-1.44641	0.405808	-3.56427	0.000364867	0.00315681	Down
SYNE3	298.176	1.69389	0.475442	3.56277	0.000366962	0.00317337	Up
PPP1R35	649.802	-1.08357	0.304176	-3.5623	0.00036762	0.0031775	Down
CLSTN2	13.7191	2.96961	0.833845	3.56135	0.000368953	0.00318747	Up
NEK2	91.3488	-2.6147	0.734267	-3.56097	0.000369482	0.00319047	Down
MTHFS	257.227	1.01827	0.285969	3.56079	0.000369745	0.00319118	Up
SEC61A2	685.323	0.954021	0.268101	3.55844	0.000373066	0.00321826	Up
ELK3	473.901	1.17626	0.33074	3.55645	0.000375893	0.00323948	Up
NUF2	168.426	-2.40284	0.675959	-3.55471	0.000378391	0.00325782	Down
LIAS	360.043	-1.10624	0.311239	-3.55432	0.000378958	0.00325952	Down
ZNF473	139.892	1.0684	0.300633	3.55382	0.000379673	0.00326408	Up
DPP7	642.106	-1.35153	0.380318	-3.55368	0.000379883	0.00326429	Down
FBXO38	814.577	0.888797	0.250523	3.54777	0.000388504	0.00333674	Up
MAP3K5	449.933	1.29597	0.365319	3.54751	0.000388888	0.00333841	Up
SLC5A6	468.704	1.25673	0.35455	3.54457	0.00039326	0.0033743	Up
GSTA1	1968.1	-4.58116	1.29292	-3.54327	0.000395195	0.00338925	Down
NAPA	1580.03	-0.996851	0.281395	-3.54253	0.000396308	0.00339709	Down
DHX58	316.981	-1.20264	0.339499	-3.54241	0.000396494	0.00339709	Down
PRMT9	401.152	1.12219	0.316941	3.5407	0.000399071	0.00341751	Up
H2AJ	1754.99	-1.05045	0.296715	-3.54026	0.000399735	0.00342153	Down
ELSPBP1	5.10814	5.26229	1.4869	3.53911	0.00040148	0.0034348	Up
STXBP2	497.308	-1.31282	0.37097	-3.53888	0.000401826	0.00343609	Down
GGT6	651.923	1.57972	0.446458	3.53833	0.000402667	0.00344161	Up
DES	209421	-3.39074	0.958331	-3.53818	0.000402901	0.00344194	Down
CDCA8	131.928	-2.29559	0.648878	-3.53779	0.000403493	0.00344533	Down
ABHD17C	1143.15	-1.90049	0.537307	-3.53707	0.000404588	0.00345301	Down
ZMAT5	172.51	-1.07669	0.304518	-3.5357	0.00040669	0.00346927	Down
ZNF10	90.2748	1.43669	0.406362	3.53549	0.000407015	0.00347036	Up
CELF6	178.12	-1.60977	0.455529	-3.53384	0.000409576	0.0034905	Down
CCDC78	102.646	-1.78415	0.505269	-3.5311	0.000413841	0.00352175	Down
EDNRB	825.821	2.05781	0.582804	3.53088	0.000414182	0.00352294	Up
PLXNA3	848.184	1.43101	0.405309	3.53067	0.000414506	0.00352338	Up
ADAM23	140.231	2.20293	0.623955	3.53059	0.000414633	0.00352338	Up
PIGN	396.306	1.02648	0.290774	3.53016	0.000415316	0.00352748	Up
KITLG	309.068	1.44935	0.410734	3.52868	0.000417643	0.00354554	Up
THRB	505.513	1.20241	0.340765	3.52855	0.000417846	0.00354556	Up
LCA5	15.9356	2.59776	0.736326	3.52801	0.000418703	0.00354941	Up
GJC3	19.1743	3.54518	1.00487	3.52801	0.000418697	0.00354941	Up
LCP1	622.683	-1.82171	0.516388	-3.5278	0.000419034	0.00355051	Down
KCNS2	4.65411	5.12153	1.45243	3.52618	0.000421604	0.00357057	Up
USP31	272.384	2.11241	0.599108	3.52593	0.000422	0.0035722	Up
NSD1	1330.48	1.2388	0.351413	3.52519	0.00042318	0.00357875	Up
PHF3	1622.45	0.855705	0.24288	3.52316	0.000426439	0.00360286	Up
SDHD	3161.11	-1.39645	0.396408	-3.52275	0.000427094	0.00360666	Down
EXOC3L2	134.07	-1.93805	0.550266	-3.52203	0.000428249	0.00361468	Down
MVB12A	1188.34	-1.04855	0.297847	-3.52043	0.000430842	0.00363483	Down
HTR1B	9.57548	5.18411	1.47266	3.52024	0.000431157	0.00363575	Up
RNF180	14.5104	2.97638	0.8458	3.51901	0.000433165	0.00365093	Up
PPA2	595.811	-1.39591	0.396749	-3.51838	0.000434189	0.00365781	Down
CIAO2B	978.521	-1.08718	0.30903	-3.51805	0.000434731	0.00365845	Down
NOL3	195.484	-1.50672	0.428295	-3.51795	0.000434887	0.00365845	Down
ESCO2	145.92	-2.55697	0.726987	-3.51722	0.000436099	0.00366689	Down
GRHPR	547.297	-1.10889	0.31532	-3.51672	0.000436909	0.00367195	Down
SLC16A10	23.4749	2.4867	0.707218	3.51617	0.000437829	0.00367793	Up
UNC93B1	548.585	-1.18657	0.337563	-3.5151	0.000439587	0.00369094	Down
SLC25A39	2314.97	-1.11942	0.318483	-3.51483	0.000440028	0.00369288	Down
C23H6orf47	451.502	-1.12586	0.32037	-3.51425	0.000441	0.00369928	Down
FSTL5	5.77728	5.43561	1.54717	3.51325	0.000442663	0.00371146	Up
PAH	8.49119	5.99114	1.70546	3.51292	0.000443203	0.00371422	Up
PTGR1	1343.08	-1.58776	0.452028	-3.51252	0.000443879	0.00371812	Down
AK8	94.3641	-1.71879	0.489416	-3.51192	0.000444877	0.00372471	Down
BTBD6	975.462	-0.835423	0.23802	-3.50989	0.000448299	0.00375158	Down
NDUFS1	2848	-1.35644	0.386486	-3.50966	0.000448673	0.00375292	Down
SHISA2	29.14	2.3532	0.670835	3.50787	0.000451716	0.00377389	Up
SPI1	114.904	-1.61779	0.461198	-3.5078	0.000451821	0.00377389	Down
MRPL39	550.363	-1.24519	0.355059	-3.50699	0.000453199	0.00378181	Down
KCNK1	220.912	3.05382	0.870752	3.5071	0.000453011	0.00378181	Up
BMP7	265.725	1.48726	0.424139	3.50653	0.000453985	0.00378658	Up
RNPEPL1	2571.48	-1.6591	0.473293	-3.50545	0.000455832	0.00379949	Down
CENPN	68.4619	-2.56987	0.733123	-3.50537	0.000455965	0.00379949	Down
LHFPL5	5.14784	5.26744	1.50332	3.50388	0.00045853	0.00381725	Up
NTRK3	71.3582	2.6624	0.759908	3.50358	0.000459054	0.00381981	Up
GUK1	2424.1	-0.96888	0.276551	-3.50344	0.000459292	0.00381999	Down
AVIL	45.4868	-2.24683	0.641368	-3.50318	0.000459742	0.00382013	Down
TBC1D7	219.954	-1.08021	0.30834	-3.5033	0.000459529	0.00382013	Down
NDUFS7	2045	-1.30238	0.371862	-3.50232	0.000461227	0.00382886	Down
ZNF263	284.166	0.952196	0.271874	3.50234	0.000461194	0.00382886	Up
C7H19orf71	116.54	-1.4988	0.428425	-3.4984	0.000468063	0.00388012	Down
TNKS	279.031	1.11222	0.317971	3.49785	0.000469016	0.0038862	Up
C18H19orf54	209.194	-1.3359	0.381937	-3.4977	0.000469295	0.00388625	Down
XPR1	185.799	1.5757	0.450542	3.49733	0.000469932	0.0038883	Up
RSRC1	395.498	-1.15147	0.329378	-3.49589	0.000472482	0.00390757	Down
LRRTM3	5.15002	5.27554	1.50916	3.49569	0.000472841	0.0039087	Up
SV2C	6.10653	5.51606	1.57837	3.49479	0.000474438	0.00392007	Up
TMTC3	313.232	1.18203	0.338301	3.49401	0.000475825	0.00392784	Up
REV1	536.1	0.900451	0.257705	3.49412	0.000475633	0.00392784	Up
NRIP1	537.035	1.51204	0.432785	3.49374	0.000476312	0.00393002	Up
PLEKHG7	16.1926	2.98951	0.855867	3.49297	0.000477688	0.00393584	Up
EYA4	12.0524	3.32549	0.952428	3.49159	0.000480152	0.00395245	Up
RORC	409.006	1.01413	0.290593	3.48985	0.000483292	0.00397459	Up
NDUFB4	1302.35	-1.24726	0.357418	-3.48963	0.000483694	0.00397603	Down
TRIP11	838.54	1.32412	0.379525	3.4889	0.000485005	0.00398496	Up
CD83	48.9523	-1.87884	0.538627	-3.48821	0.000486273	0.00399351	Down
RHOJ	609.758	1.95351	0.560138	3.48755	0.000487472	0.0040015	Up
PGC	11.1145	-5.10894	1.46497	-3.48741	0.00048773	0.00400174	Down
BOK	694.279	-1.30172	0.373333	-3.48674	0.000488945	0.00400985	Down
PLPPR5	19.2434	3.35518	0.962661	3.48532	0.000491542	0.00402927	Up
HDHD5	556.048	-0.990505	0.284276	-3.48431	0.000493414	0.00404003	Down
GABRB3	8.343	4.98295	1.4301	3.48433	0.000493363	0.00404003	Up
PCF11	1107.55	0.867257	0.248909	3.48424	0.000493542	0.00404003	Up
CENPK	55.4717	-2.2084	0.634075	-3.48288	0.000496057	0.00405873	Down
ST8SIA5	111.268	-1.90938	0.548288	-3.48243	0.000496881	0.00406358	Down
SLK	1448.85	1.28002	0.36764	3.48173	0.000498187	0.00407238	Up
COQ5	484.04	-1.3545	0.389139	-3.48076	0.000499996	0.00408527	Down
DDC	13.4355	2.51695	0.723191	3.48034	0.000500777	0.00408869	Up
MRPL21	760.132	-1.10549	0.317856	-3.47794	0.000505284	0.00412258	Down
PDPN	514.135	1.71431	0.493058	3.47689	0.00050726	0.00413504	Up
HIBADH	1718.7	-1.03933	0.299075	-3.47516	0.000510549	0.00415993	Down
CMC2	875.696	-1.39636	0.40184	-3.47493	0.000510987	0.00416157	Down
UTP20	746.672	1.77002	0.509627	3.47316	0.000514366	0.00418136	Up
GALM	409.266	-1.61692	0.465544	-3.47318	0.000514338	0.00418136	Down
GSKIP	641.494	-1.05699	0.304311	-3.47338	0.000513949	0.00418136	Down
AURKC	250.992	1.25152	0.360364	3.47293	0.0005148	0.00418296	Up
DEPDC7	45.7717	1.46502	0.421936	3.47214	0.000516323	0.0041934	Up
GPS1	1211.45	-0.903752	0.260309	-3.47184	0.000516908	0.00419622	Down
NUDCD2	446.508	-1.12353	0.323672	-3.47119	0.000518154	0.00420246	Down
CCDC166	18.9325	2.26198	0.651639	3.47121	0.000518111	0.00420246	Up
LYRM1	176.792	-1.16388	0.335319	-3.47097	0.000518581	0.00420399	Down
HSPB1	13273.1	-1.55646	0.448506	-3.47033	0.000519825	0.00421213	Down
CLCN5	46.557	1.64576	0.474305	3.46984	0.000520765	0.00421781	Up
ING3	253.212	1.20646	0.347883	3.468	0.000524345	0.00424291	Up
NDUFAF2	66.2061	-1.75328	0.505921	-3.46552	0.000529204	0.00428026	Down
FAM72A	19.0623	-2.93816	0.847864	-3.46537	0.000529502	0.00428071	Down
KAT6B	973.496	0.897362	0.259019	3.46446	0.000531304	0.00429331	Up
ASMTL	1143.42	-1.05688	0.305105	-3.46399	0.000532225	0.00429878	Down
ZBTB21	230.16	1.70765	0.493151	3.46272	0.000534737	0.00431588	Up
FOXA3	5.71096	-3.912	1.12976	-3.46268	0.000534833	0.00431588	Down
ARGLU1	2319.96	0.947063	0.273516	3.46255	0.000535084	0.00431594	Up
ZBTB20	22.6637	2.02863	0.585915	3.46233	0.000535517	0.00431745	Up
ULBP17	95.7399	3.04282	0.87896	3.46184	0.00053649	0.00432332	Up
CYTIP	38.8	-2.26345	0.653885	-3.46153	0.000537105	0.00432629	Down
NDUFAF7	175.311	-1.47669	0.426768	-3.46016	0.000539851	0.00434643	Down
MRPS26	1551.84	-1.12853	0.326168	-3.45997	0.000540243	0.0043476	Down
AADAT	187.862	-1.45759	0.421296	-3.45977	0.000540634	0.00434876	Down
ASPHD2	77.5366	2.1274	0.615018	3.45908	0.000542021	0.00435793	Up
SLC16A7	237.646	1.97102	0.569923	3.4584	0.000543394	0.00436404	Up
SLC9A4	8.80694	5.06803	1.46545	3.45834	0.000543524	0.00436404	Up
HELZ	450.239	1.25458	0.36277	3.45834	0.000543521	0.00436404	Up
TGM5	781.083	-4.22732	1.22256	-3.45776	0.000544692	0.00437143	Down
SLC9A3R1	1934.13	-1.47132	0.425666	-3.45652	0.000547198	0.00438954	Down
SEC24D	1011.07	1.08009	0.312564	3.45557	0.000549133	0.00440105	Up
GATA6	89.5953	2.6827	0.77634	3.45558	0.000549111	0.00440105	Up
TNIP3	16.5372	2.97665	0.861858	3.45376	0.000552823	0.00442791	Up
DOCK3	42.1026	2.23948	0.648433	3.45368	0.000552986	0.00442791	Up
RARB	199.905	1.4292	0.41386	3.45334	0.000553694	0.00443156	Up
FBXL8	74.367	-1.71229	0.496003	-3.45217	0.000556088	0.0044487	Down
HS3ST2	119.947	-3.30383	0.957162	-3.45169	0.000557085	0.00445466	Down
TEX14	20.0712	2.16286	0.62676	3.45086	0.000558814	0.00446645	Up
WDR17	34.9565	2.2099	0.640733	3.44902	0.000562627	0.00449286	Up
LMLN	59.1703	1.60892	0.46651	3.44883	0.000563012	0.0044939	Up
DYRK1A	1487.6	0.927104	0.26886	3.44828	0.000564173	0.00450112	Up
HSF4	153.082	-2.39437	0.694554	-3.44735	0.000566107	0.00451451	Down
RPS19BP1	970.219	-1.23652	0.358713	-3.44709	0.000566659	0.00451687	Down
SAC3D1	59.9952	-1.34068	0.388944	-3.44697	0.000566916	0.00451688	Down
SREK1	1192.55	0.974513	0.282774	3.44626	0.0005684	0.00452665	Up
SPRY1	1334.66	1.19322	0.34627	3.44591	0.000569139	0.00453049	Up
PNCK	427.578	-2.9648	0.861472	-3.44155	0.000578382	0.00459991	Down
FASTK	370.306	-1.39721	0.406156	-3.44009	0.000581519	0.00462277	Down
ECHDC2	1267.72	-1.28822	0.374535	-3.43952	0.000582757	0.00463053	Down
MORN4	79.0729	-1.15511	0.33587	-3.43914	0.000583558	0.0046348	Down
EIPR1	690.156	-0.838587	0.244013	-3.43665	0.000588954	0.00467345	Down
ARPC1B	2882.85	-1.15984	0.337591	-3.43564	0.000591155	0.0046888	Down
SCN7A	618.088	3.20834	0.934157	3.43448	0.000593703	0.00470477	Up
DOCK7	642.446	1.10306	0.321172	3.43449	0.000593667	0.00470477	Up
ELP2	560.043	1.1735	0.341717	3.43412	0.000594484	0.00470885	Up
CHADL	9.97089	3.80661	1.1087	3.43338	0.0005961	0.00471741	Up
CHMP6	640.08	-0.933373	0.271852	-3.43339	0.00059609	0.00471741	Down
SPAG4	13.5867	-2.46542	0.718297	-3.43231	0.000598467	0.00473283	Down
COL14A1	2500.98	1.6567	0.482686	3.43225	0.000598585	0.00473283	Up
MAP4K5	501.764	1.01573	0.296108	3.43026	0.000602993	0.00476341	Up
CACNA1D	21.6467	3.3812	0.985767	3.43002	0.000603531	0.00476552	Up
KCNK5	1335.81	-1.74187	0.508215	-3.42743	0.000609332	0.00480486	Down
PEX16	708.848	-0.769845	0.224643	-3.42698	0.00061034	0.00481066	Down
KMT5B	934.22	0.780783	0.227905	3.42591	0.000612749	0.00482749	Up
FTSJ1	588.152	1.02886	0.300424	3.4247	0.000615483	0.00484686	Up
ITGA2	283.893	2.04176	0.596327	3.42389	0.000617311	0.00485908	Up
NBEA	202.469	1.5345	0.448203	3.42366	0.000617836	0.00486104	Up
TMEM263	163.554	1.285	0.375373	3.42326	0.000618743	0.00486601	Up
CYP26B1	306.815	1.7543	0.5125	3.42302	0.000619295	0.00486818	Up
FNTB	252.393	0.919934	0.268766	3.42281	0.000619773	0.00486977	Up
DNAJC30	168.341	-1.05229	0.307461	-3.42253	0.000620414	0.00487263	Down
PSMG3	481.8	-0.988782	0.289073	-3.42053	0.000625	0.00490646	Down
BAX	317.658	-1.30437	0.38137	-3.42022	0.000625704	0.0049098	Down
CYB5R3	7938.27	-1.55856	0.455827	-3.4192	0.000628063	0.00492612	Down
TRPV6	49.8628	1.93587	0.566363	3.41807	0.000630666	0.00494433	Up
TMEM150C	272.681	1.10891	0.324473	3.41757	0.000631821	0.00495119	Up
CTSA	765.257	-1.1433	0.334571	-3.41722	0.000632643	0.00495369	Down
PTPN7	22.1031	-2.10858	0.61705	-3.41719	0.000632702	0.00495369	Down
MIF	5162.07	-1.099	0.321639	-3.41689	0.0006334	0.00495695	Down
KRT84	5.5604	-4.28211	1.25348	-3.41617	0.00063508	0.00496568	Down
ASGR1	226.412	10.7336	3.1419	3.41629	0.000634808	0.00496568	Up
MYPOP	68.0934	-1.55974	0.456611	-3.41592	0.00063568	0.00496817	Down
LATS1	612.964	0.989661	0.289873	3.41412	0.000639887	0.00499884	Up
PC	369.41	2.87384	0.841906	3.4135	0.000641345	0.005008	Up
TCF7	136.187	-1.78218	0.522132	-3.41328	0.000641871	0.00500989	Down
THADA	381.298	1.3727	0.402289	3.41222	0.000644357	0.00502707	Up
MIA3	1067.55	0.81212	0.238085	3.41106	0.000647117	0.00504637	Up
[truncated: 1,868 more rows]
