# Supplementary material for: Transcriptome Analysis of Bovine Rumen Tissue in Three Developmental Stages
Source: Front Genet. 2022 Mar 3;13:821406. doi: 10.3389/fgene.2022.821406 (PMC8928727; doi:10.3389/fgene.2022.821406)
Supplement: Supplementary file 6 [file Table1.XLSX]

## Sheet: Supplementary Table S1
Supplementary Table 1. Number of reads, and number of aligned reads, per simmental cattle sample.
Sample	Raw reads	Clean reads	Raw base(G)	Clean base(G)	GC content(%)	Total mapped reads (%)
birth1	20628141	19647411	6.19	5.89	50.39	96.99
birth2	25241834	24916101	7.57	7.47	50.43	97.15
birth3	28833322	26777568	8.65	8.03	49.5	95.68
birth4	27999508	27574370	8.4	8.27	51.19	97.51
birth5	24046412	23588501	7.21	7.08	51.16	97.35
youth1	21415533	20245670	6.42	6.07	49.2	96.82
youth2	21547242	20654383	6.46	6.2	51.59	95.66
youth3	19998478	19104542	6	5.73	50.65	96.68
youth4	21243658	20354302	6.37	6.11	50.38	96.99
youth5	22002699	21142036	6.6	6.34	49.16	96.81
adult1	20770324	20012926	6.23	6	48.73	97.03
adult2	29202067	28993447	8.76	8.12	53	95.68
adult3	26841608	26630042	8.05	5.33	52	95.41
