# Supplementary material for: Transcriptome Analysis of Bovine Rumen Tissue in Three Developmental Stages
Source: Front Genet. 2022 Mar 3;13:821406. doi: 10.3389/fgene.2022.821406 (PMC8928727; doi:10.3389/fgene.2022.821406)
Supplement: Supplementary file 7 [file Table5.XLSX]

## Sheet: Sheet1
Supplementary Table 7.Number of differentially expressed genes bewteen youth and adult.
Gene_name	baseMean	log2FoldChange	lfcSE	stat	pvalue	padj	condition
IGF2BP3	218.979	4.97861	0.535665	9.29426	1.48e-20	2.28e-16	Up
ARFGEF3	65.0056	3.17733	0.422833	7.51439	5.72e-14	2.93e-10	Up
TET3	340.164	2.6597	0.439389	6.05319	1.42e-09	4.36e-06	Up
PENK	144.88	3.39052	0.566103	5.98923	2.11e-09	4.63e-06	Up
CACNA1G	161.558	2.20523	0.39329	5.60712	2.06e-08	3.51e-05	Up
DYNLRB2	48.5705	-2.71848	0.488999	-5.55928	2.71e-08	4.16e-05	Down
PGA5	69.9254	-3.67101	0.675583	-5.43383	5.52e-08	7.7e-05	Down
PIEZO2	24.1362	4.13217	0.769542	5.36965	7.89e-08	0.000101014	Up
HYPK	904.891	-1.29985	0.24478	-5.31029	1.09e-07	0.000120123	Down
OAS1Y	920.005	2.50617	0.475065	5.27542	1.32e-07	0.000124528	Up
ADAM12	31.2366	3.31707	0.629536	5.26907	1.37e-07	0.000124528	Up
FREM2	26.5642	3.82372	0.729177	5.24388	1.57e-07	0.000134216	Up
COL4A6	291.937	1.76653	0.339066	5.20999	1.89e-07	0.000152722	Up
EIF2AK2	425.878	1.87124	0.359884	5.19957	2e-07	0.000153457	Up
KMT2C	813.172	1.81791	0.351885	5.1662	2.39e-07	0.000174797	Up
MAST4	778.892	1.94064	0.379679	5.11126	3.2e-07	0.0002235	Up
ZCCHC14	405.558	1.89283	0.374456	5.05487	4.31e-07	0.000287718	Up
SAMD9	545.222	2.58019	0.511908	5.04035	4.65e-07	0.000297494	Up
ITGA4	42.7903	2.9597	0.604992	4.89212	9.98e-07	0.000547395	Up
SPEN	801.579	1.60272	0.327144	4.89912	9.63e-07	0.000547395	Up
LAMA2	256.935	1.69526	0.349674	4.8481	1.25e-06	0.000638415	Up
NHS	98.9276	1.76211	0.366183	4.8121	1.49e-06	0.000740262	Up
MPP3	26.929	2.61634	0.54917	4.76416	1.9e-06	0.000882964	Up
FBN2	166.736	1.85448	0.390968	4.74331	2.1e-06	0.000927414	Up
ATP8	2216.69	-1.94591	0.410326	-4.74235	2.11e-06	0.000927414	Down
SYNJ1	176.568	1.44046	0.310276	4.64252	3.44e-06	0.00146897	Up
DNLZ	330.309	-1.69628	0.366768	-4.62493	3.75e-06	0.0015252	Down
KIF26B	82.2248	2.17493	0.470951	4.61817	3.87e-06	0.0015252	Up
KMT2A	389.27	1.91371	0.415259	4.60848	4.06e-06	0.00152745	Up
ARHGAP32	418.304	2.00313	0.434756	4.60748	4.08e-06	0.00152745	Up
SLC26A2	710.375	1.90687	0.415912	4.5848	4.54e-06	0.00166245	Up
DDX58	292.164	1.59446	0.34979	4.55835	5.16e-06	0.0017994	Up
CARMIL2	46.1062	2.26285	0.497061	4.55246	5.3e-06	0.0017994	Up
MGMT	676.576	-1.80846	0.396559	-4.56037	5.11e-06	0.0017994	Down
PFDN2	894.04	-1.2113	0.266905	-4.5383	5.67e-06	0.00185396	Down
CRYBG3	319.501	1.31671	0.291224	4.52131	6.15e-06	0.00185819	Up
ZAP70	245.451	1.50417	0.333044	4.51644	6.29e-06	0.00185819	Up
PAG1	74.2219	2.09693	0.464173	4.51757	6.26e-06	0.00185819	Up
OAS1Z	71.1947	2.51265	0.554437	4.53189	5.85e-06	0.00185819	Up
BCL7C	1187.86	-1.92813	0.432749	-4.45554	8.37e-06	0.00233021	Down
USP18	299.142	1.58973	0.357358	4.44855	8.65e-06	0.0023304	Up
STOX2	84.2448	2.16039	0.494146	4.37196	1.23e-05	0.00326207	Up
RCOR1	261.489	1.86202	0.427214	4.35851	1.31e-05	0.00341024	Up
MRTFB	575.661	1.46931	0.339338	4.32994	1.49e-05	0.00375759	Up
SMG1	1086.61	1.54816	0.357915	4.3255	1.52e-05	0.00375759	Up
VSIG1	13.3262	-4.75124	1.10041	-4.31768	1.58e-05	0.00378548	Down
LOX	340.163	1.57518	0.36564	4.30802	1.65e-05	0.00389386	Up
EPM2AIP1	320.648	1.80116	0.419514	4.29345	1.76e-05	0.00403435	Up
DEFB7	117.561	-1.56086	0.363417	-4.29497	1.75e-05	0.00403435	Down
ADAR	541.54	1.12212	0.262446	4.27562	1.91e-05	0.0041989	Up
CSF2RB	94.7755	2.30265	0.53852	4.27588	1.9e-05	0.0041989	Up
POLR1D	533.26	-1.06835	0.249917	-4.27482	1.91e-05	0.0041989	Down
HSPA6	64.3588	-2.75776	0.646485	-4.26577	1.99e-05	0.00425124	Down
JARID2	616.984	1.68169	0.394108	4.26708	1.98e-05	0.00425124	Up
CCDC124	754.743	-1.60933	0.380726	-4.22701	2.37e-05	0.00485164	Down
CHCHD6	134.244	-2.80625	0.663172	-4.23155	2.32e-05	0.00485164	Down
PFDN6	941.381	-1.06853	0.25274	-4.22778	2.36e-05	0.00485164	Down
LYZ2	23.7201	-3.93335	0.93589	-4.20279	2.64e-05	0.00527469	Down
WDFY3	468.984	1.41697	0.337198	4.2022	2.64e-05	0.00527469	Up
DOCK2	128.496	1.75483	0.419455	4.18359	2.87e-05	0.00558073	Up
BCL11B	158.066	1.83117	0.438182	4.17901	2.93e-05	0.00562313	Up
RAPH1	70.0028	1.7796	0.426606	4.17154	3.03e-05	0.00562443	Up
SNAPIN	352.607	-1.17901	0.282696	-4.17058	3.04e-05	0.00562443	Down
SPOCK2	199.92	1.52586	0.365684	4.17262	3.01e-05	0.00562443	Up
RREB1	1876.48	1.19418	0.286604	4.16667	3.09e-05	0.00565363	Up
POMC	295.606	-1.56951	0.378689	-4.14458	3.4e-05	0.0060633	Down
TNFAIP3	257.049	1.41514	0.342575	4.1309	3.61e-05	0.0060633	Up
THYN1	363.698	-1.50693	0.363564	-4.14489	3.4e-05	0.0060633	Down
CHD7	348.597	1.66638	0.40342	4.13064	3.62e-05	0.0060633	Up
VPS13D	1666.25	1.26491	0.305484	4.14069	3.46e-05	0.0060633	Up
NFAT5	303.06	1.71409	0.414447	4.13586	3.54e-05	0.0060633	Up
ZFHX3	208.692	1.55765	0.37655	4.13664	3.52e-05	0.0060633	Up
WDFY4	102.584	1.65681	0.401182	4.12982	3.63e-05	0.0060633	Up
SLC9A3	1937.1	1.17809	0.28621	4.11616	3.85e-05	0.00629703	Up
ARHGEF19	223.956	1.68053	0.409694	4.10191	4.1e-05	0.00662719	Up
TMEM205	326.747	-1.19456	0.292631	-4.08213	4.46e-05	0.00685658	Down
ADPRHL1	10.9139	-6.09129	1.49137	-4.08437	4.42e-05	0.00685658	Down
CAVIN3	2430.24	-2.62365	0.641354	-4.0908	4.3e-05	0.00685658	Down
MED13L	562.927	1.38574	0.33937	4.08325	4.44e-05	0.00685658	Up
ME3	196.583	-1.96435	0.480767	-4.08587	4.39e-05	0.00685658	Down
PPARGC1B	470.163	1.75931	0.43156	4.07663	4.57e-05	0.00689628	Up
USF3	303.304	1.65149	0.405834	4.06939	4.71e-05	0.00696402	Up
CRYAB	1060.63	-1.30759	0.321831	-4.06298	4.84e-05	0.00705236	Down
SCAND1	793.477	-1.066	0.262431	-4.06201	4.87e-05	0.00705236	Down
SASH1	1114.31	1.43506	0.35469	4.04595	5.21e-05	0.00734278	Up
DDRGK1	699.127	-1.04593	0.259087	-4.03698	5.41e-05	0.00744151	Down
DLX3	22.5338	3.07527	0.761857	4.03655	5.42e-05	0.00744151	Up
MX2	156.223	1.84899	0.459245	4.02615	5.67e-05	0.0074458	Up
NOTCH2	508.585	1.39144	0.345436	4.02808	5.62e-05	0.0074458	Up
MACF1	5004.2	1.11621	0.27722	4.02645	5.66e-05	0.0074458	Up
SYNJ2	317.62	1.42687	0.354171	4.02876	5.61e-05	0.0074458	Up
CCDC166	21.6763	2.77159	0.688292	4.02676	5.66e-05	0.0074458	Up
KCNE4	199.824	-1.71998	0.428356	-4.01531	5.94e-05	0.00773031	Down
AAK1	147.171	1.59843	0.399461	4.00147	6.29e-05	0.0080602	Up
FGF9	15.7461	-3.9057	0.975894	-4.00218	6.28e-05	0.0080602	Down
LCP2	96.1176	1.55944	0.390292	3.99557	6.45e-05	0.00809359	Up
DEFB	60.1144	-2.99871	0.750683	-3.99465	6.48e-05	0.00809359	Down
MXRA5	352.635	1.37374	0.344997	3.98189	6.84e-05	0.00846889	Up
MAF	236.243	1.36029	0.342585	3.97068	7.17e-05	0.00867085	Up
ADGRF2	229.812	1.25183	0.315228	3.9712	7.15e-05	0.00867085	Up
EP300	681.163	1.18969	0.300031	3.96522	7.33e-05	0.00871535	Up
MYO9A	246.534	1.14327	0.288421	3.96389	7.37e-05	0.00871535	Up
SCARA5	204.606	-2.79208	0.706748	-3.95061	7.8e-05	0.00889288	Down
FAM166B	14.7331	-3.24895	0.822507	-3.95005	7.81e-05	0.00889288	Down
MAF1	3507.18	-1.6853	0.42637	-3.95267	7.73e-05	0.00889288	Down
PLCG2	106.403	1.50282	0.380297	3.9517	7.76e-05	0.00889288	Up
SMIM1	209.062	-2.89801	0.735046	-3.94263	8.06e-05	0.00910518	Down
TPGS1	759.057	-1.67636	0.425781	-3.93715	8.25e-05	0.00924751	Down
PELI3	119.578	-2.6886	0.683219	-3.9352	8.31e-05	0.00925545	Down
COL4A5	1249.31	1.21355	0.308631	3.93204	8.42e-05	0.00931045	Up
FAT2	1007.4	1.70202	0.433531	3.92595	8.64e-05	0.00948122	Up
PLCH1	68.9999	1.46357	0.37352	3.91832	8.92e-05	0.0095986	Up
PTPRB	604.772	1.13356	0.289577	3.91453	9.06e-05	0.0095986	Up
SPATA24	249.397	-1.06466	0.271763	-3.91761	8.94e-05	0.0095986	Down
NCOA2	303.498	1.10215	0.281474	3.91562	9.02e-05	0.0095986	Up
ISG15	473.203	2.24111	0.572098	3.91735	8.95e-05	0.0095986	Up
ATP11A	165.864	1.30323	0.33356	3.90703	9.34e-05	0.00963544	Up
IKZF3	39.7495	2.64318	0.676287	3.90837	9.29e-05	0.00963544	Up
CBLN2	26.8612	4.92082	1.25932	3.90753	9.32e-05	0.00963544	Up
CELSR2	1179.48	1.28792	0.330397	3.89811	9.69e-05	0.00982153	Up
MAML2	96.2414	1.39922	0.358996	3.89758	9.72e-05	0.00982153	Up
TEN1	235.153	-1.47202	0.377633	-3.89802	9.7e-05	0.00982153	Down
ADAMTS19	35.5375	2.20806	0.566884	3.89508	9.82e-05	0.0098585	Up
UBL5	1303.35	-1.31023	0.336523	-3.89343	9.88e-05	0.00986121	Down
ALDH1A2	68.9661	2.00585	0.51546	3.89138	9.97e-05	0.00988057	Up
SMIM10L1	56.8376	-2.30636	0.594214	-3.88137	0.000103871	0.0101654	Down
C3H1orf122	570.79	-1.1935	0.308246	-3.87191	0.000107984	0.0103977	Down
COL12A1	2120.98	1.27257	0.328722	3.87126	0.000108274	0.0103977	Up
BRWD3	210.368	1.39003	0.3596	3.8655	0.00011086	0.0105146	Up
HINT2	892.599	-1.17628	0.305376	-3.8519	0.000117204	0.0109743	Down
CCN5	43.7478	-2.32599	0.604067	-3.85056	0.000117849	0.0109743	Down
MED21	672.432	-1.23085	0.320032	-3.84601	0.000120055	0.0110819	Down
TNFSF12	661.051	-2.14611	0.558124	-3.84521	0.000120447	0.0110819	Down
MXRA8	1027.77	-2.10487	0.547882	-3.84183	0.000122122	0.0111691	Down
NFE2L3	225.865	1.33264	0.347387	3.83618	0.000124964	0.0112241	Up
BOD1L1	464.374	1.16532	0.303904	3.83449	0.000125823	0.0112241	Up
ATP7B	72.0145	1.58624	0.413237	3.83857	0.000123753	0.0112241	Up
ITIH2	13.8411	5.99237	1.56319	3.83342	0.000126376	0.0112241	Up
MUSTN1	1306.18	-2.31903	0.604736	-3.83478	0.000125675	0.0112241	Down
SERF2	3893.39	-1.49077	0.389376	-3.82862	0.000128863	0.0113792	Down
SPRY4	80.2103	1.55149	0.405536	3.82578	0.000130358	0.011409	Up
PTPRJ	193.105	1.20147	0.314096	3.82516	0.000130686	0.011409	Up
CPEB2	399.217	1.47404	0.385666	3.82206	0.000132342	0.0114884	Up
B3GNT6	78.484	1.36155	0.356676	3.81733	0.000134905	0.01158	Up
PDZD2	728.851	1.40561	0.36812	3.81835	0.000134348	0.01158	Up
AFDN	2097.98	1.16037	0.304458	3.81127	0.000138255	0.0118016	Up
CEP350	741.381	1.19861	0.315161	3.80318	0.000142851	0.0121265	Up
NCAM2	18.0807	2.54467	0.669949	3.79831	0.000145684	0.0122777	Up
ZC3H12C	113.254	1.54278	0.406274	3.79739	0.000146229	0.0122777	Up
DOP1B	240.194	0.984029	0.259998	3.78475	0.000153862	0.0127693	Up
NCOA3	543.933	1.24899	0.330107	3.7836	0.000154578	0.0127693	Up
ASXL2	383.519	1.37536	0.363639	3.78221	0.000155445	0.0127723	Up
ANAPC15	416.74	-1.54449	0.410133	-3.76583	0.000165999	0.0134951	Down
CCBE1	58.6795	1.68295	0.446868	3.76611	0.000165811	0.0134951	Up
SELENOK	1109.43	-1.88873	0.503997	-3.7475	0.000178608	0.0143681	Down
FNDC4	355.176	-2.01314	0.537453	-3.7457	0.000179889	0.0143958	Down
AMER1	174.443	1.30339	0.348351	3.74159	0.000182858	0.0145576	Up
FAM207A	311.288	-1.22225	0.327143	-3.73612	0.000186882	0.0148012	Down
YBEY	424.539	-1.20343	0.322506	-3.73151	0.000190335	0.0148402	Down
KRT84	31.9752	1.93267	0.517927	3.73156	0.000190301	0.0148402	Up
LAG3	27.5892	2.21174	0.593513	3.72653	0.000194135	0.0148402	Up
SACS	99.8075	1.40985	0.378285	3.72695	0.000193808	0.0148402	Up
PTPN7	80.2744	1.6257	0.436245	3.72658	0.000194093	0.0148402	Up
IRF7	766.075	1.13195	0.303154	3.73389	0.000188543	0.0148402	Up
UVSSA	240.448	1.45702	0.391256	3.72395	0.000196131	0.0149185	Up
CELSR1	175.4	1.86182	0.500343	3.72109	0.000198361	0.0150139	Up
TMA7	421.856	-1.27756	0.343619	-3.71795	0.000200846	0.0151274	Down
AR	48.9981	1.9674	0.529698	3.71419	0.000203858	0.0151328	Up
FREM1	15.0941	2.64017	0.710814	3.71429	0.000203772	0.0151328	Up
RC3H1	250.114	1.28842	0.346894	3.71417	0.000203872	0.0151328	Up
RNF167	924.983	-0.818201	0.220683	-3.70759	0.000209239	0.0154565	Down
SLC22A23	133.334	1.23235	0.33299	3.70086	0.000214866	0.0155727	Up
CDKN1C	291.323	-2.181	0.588946	-3.70323	0.000212872	0.0155727	Down
TESPA1	17.4416	2.41683	0.654545	3.69239	0.000222159	0.0160257	Up
RNF187	968.093	-1.07773	0.292021	-3.69061	0.000223716	0.0160626	Down
UBE2G2	1316.43	-1.73843	0.471911	-3.68381	0.000229775	0.0162695	Down
CXCL13	13.2565	5.93382	1.61056	3.68431	0.000229319	0.0162695	Up
DICER1	504.211	1.11811	0.304719	3.66932	0.000243199	0.0169853	Up
AUTS2	360.37	1.09343	0.297991	3.66934	0.00024318	0.0169853	Up
PAPLN	627.929	1.92248	0.524839	3.66299	0.000249286	0.0173316	Up
LNPEP	361.836	1.26609	0.346091	3.65827	0.000253927	0.0174959	Up
PCOLCE2	350.465	-2.43846	0.668112	-3.64978	0.000262465	0.0178441	Down
SCX	38.1095	-2.41591	0.661762	-3.65072	0.00026151	0.0178441	Down
CD2BP2	785.182	-1.01517	0.27804	-3.65115	0.00026107	0.0178441	Down
CHMP4A	635.999	-1.05888	0.29058	-3.64404	0.000268389	0.0180869	Down
TMEM240	63.3047	-1.98944	0.545788	-3.64507	0.000267318	0.0180869	Down
ANKRD12	724.076	0.955559	0.262337	3.64249	0.000270018	0.0181172	Up
BPTF	496.848	1.16171	0.319034	3.64133	0.00027123	0.0181194	Up
KRTCAP2	737.867	-0.933928	0.256717	-3.63797	0.000274794	0.0181211	Down
STAG3	14.176	2.5422	0.698479	3.63962	0.000273037	0.0181211	Up
FMN1	60.7218	1.89265	0.520843	3.63383	0.000279243	0.018218	Up
DMXL2	615.497	1.62907	0.448372	3.6333	0.000279822	0.018218	Up
PROCA1	75.6047	-1.91063	0.525845	-3.63345	0.000279657	0.018218	Down
ZBTB21	157.195	1.38542	0.382088	3.62593	0.000287926	0.0184349	Up
HIPK1	503.716	1.1359	0.313405	3.62437	0.000289662	0.0184349	Up
MYL6	41945.1	-2.34928	0.649472	-3.61722	0.000297785	0.0184349	Down
CD163	521.679	1.6099	0.444994	3.61781	0.000297104	0.0184349	Up
CRHR2	9.11909	-5.82534	1.60991	-3.61844	0.000296389	0.0184349	Down
KDR	1444.38	1.04322	0.288105	3.62098	0.000293485	0.0184349	Up
PLA2G4E	164.211	1.38215	0.38208	3.61744	0.000297536	0.0184349	Up
TTBK2	111.736	1.48965	0.410719	3.62693	0.000286813	0.0184349	Up
PCNX1	699.513	1.19158	0.329496	3.61638	0.00029875	0.0184349	Up
MAML3	133.171	1.45165	0.401376	3.61668	0.000298403	0.0184349	Up
PTPRG	243.86	1.00472	0.277178	3.62483	0.000289149	0.0184349	Up
ABLIM1	903.744	1.33599	0.369116	3.61943	0.000295249	0.0184349	Up
SMOC2	72.1389	-1.6462	0.456677	-3.60475	0.000312458	0.0191272	Down
BANF1	3644.07	-1.11232	0.308499	-3.60558	0.000311458	0.0191272	Down
AGBL5	1429.4	-1.24576	0.346098	-3.59945	0.000318892	0.0194436	Down
KIF21B	56.2425	1.57608	0.438065	3.59784	0.000320876	0.0194872	Up
B4GALT5	792.525	1.0609	0.295208	3.59373	0.000325977	0.019719	Up
CCDC107	589.293	-1.87873	0.523388	-3.58955	0.00033125	0.0199173	Down
FRG1	485.321	-0.936706	0.261066	-3.58801	0.000333213	0.0199215	Down
AMHR2	31.9891	2.41475	0.673345	3.5862	0.000335527	0.0199821	Up
AKNA	199.776	1.09411	0.305353	3.58308	0.000339562	0.0200668	Up
LMTK2	493.485	0.977998	0.273029	3.58202	0.000340944	0.0200713	Up
PNKD	612.718	-1.09646	0.306534	-3.57695	0.000347627	0.0203091	Down
MAP3K2	200.427	1.48851	0.41644	3.57436	0.00035109	0.0204142	Up
NLRC3	39.8453	2.24546	0.628373	3.57345	0.000352314	0.0204142	Up
PLPPR3	17.5634	2.73865	0.767277	3.56931	0.000357918	0.0205971	Up
LYST	273.149	1.11324	0.312013	3.56793	0.000359815	0.020629	Up
MRC1	256.024	1.42762	0.400276	3.56659	0.000361654	0.0206573	Up
FAM117B	503.373	1.47038	0.412674	3.56305	0.000366576	0.0207301	Up
UHRF1BP1	362.228	1.2598	0.353816	3.5606	0.000370004	0.0208246	Up
PRSS16	25.5692	7.85818	2.20763	3.55955	0.000371487	0.0208317	Up
ABHD2	193.542	1.13116	0.318002	3.55708	0.000374999	0.0208763	Up
RAC3	264.766	-0.925821	0.260253	-3.55739	0.000374562	0.0208763	Down
RUNX2	87.2271	1.56139	0.439154	3.55545	0.00037733	0.0209302	Up
C23H6orf47	411.378	-0.838686	0.236096	-3.55231	0.000381867	0.0211057	Down
SLC30A10	125.354	1.94837	0.548676	3.55104	0.000383718	0.021132	Up
BIRC6	1136.4	1.20975	0.340872	3.54898	0.000386728	0.0211462	Up
PSMC3	2634.17	-1.30361	0.367275	-3.54941	0.000386089	0.0211462	Down
C15H11orf96	988.369	-1.81812	0.512631	-3.54663	0.000390185	0.0212596	Down
SYCP2	48.0665	2.72756	0.769584	3.5442	0.000393811	0.0213813	Up
ETS1	582.135	1.11108	0.313631	3.54263	0.000396156	0.0214329	Up
RASAL2	124.281	1.28796	0.363696	3.54132	0.000398136	0.0214644	Up
A1BG	19.7303	2.89324	0.81919	3.53183	0.000412695	0.0221715	Up
GPR174	12.424	2.65824	0.752874	3.53079	0.000414316	0.0221811	Up
TUBA1D	1411.1	-2.1306	0.603751	-3.52895	0.000417218	0.0221818	Down
MYCBP2	2424.26	1.36945	0.387966	3.52982	0.000415845	0.0221818	Up
HIVEP2	376.557	0.957403	0.271499	3.52636	0.000421318	0.0222698	Up
GABARAP	3688.59	-1.08089	0.306541	-3.52607	0.000421771	0.0222698	Down
HSPB1	11957.8	-1.27949	0.362976	-3.525	0.000423481	0.0222835	Down
PLA2G2D1	103.292	2.37782	0.675673	3.51919	0.000432864	0.0226005	Up
TFPT	190.044	-1.187	0.337316	-3.51896	0.000433238	0.0226005	Down
ZZEF1	396.668	1.10218	0.313249	3.51855	0.000433918	0.0226005	Up
PKIG	670.166	-2.02558	0.576056	-3.51628	0.000437632	0.022717	Down
PYROXD2	166.565	-1.38294	0.393459	-3.51483	0.000440044	0.0227652	Down
ESYT3	48.3289	1.78387	0.508423	3.50863	0.000450422	0.0229925	Up
HUWE1	1928.23	1.16238	0.331175	3.50987	0.000448333	0.0229925	Up
LRRC61	144.084	-1.37791	0.392712	-3.5087	0.000450302	0.0229925	Down
HSPB8	2363.44	-2.12674	0.60594	-3.50981	0.000448427	0.0229925	Down
CD36	504.477	-1.61135	0.45957	-3.50622	0.000454514	0.0230984	Down
UBXN11	119.162	-1.31817	0.376917	-3.49723	0.000470118	0.0236831	Down
POLE4	849.845	-1.09357	0.312831	-3.49572	0.000472783	0.0237396	Down
LONRF3	168.08	1.25534	0.359598	3.49095	0.000481314	0.0240892	Up
MDN1	542.267	1.34498	0.385599	3.48804	0.000486581	0.0242738	Up
CECR2	160.847	1.46007	0.419065	3.48411	0.000493784	0.0243955	Up
CBL	109.336	1.36484	0.391567	3.48558	0.000491072	0.0243955	Up
UBA7	465.975	1.04791	0.300729	3.48456	0.000492952	0.0243955	Up
P2RX5	229.571	1.33008	0.381902	3.48277	0.000496261	0.0244393	Up
DENND4A	713.764	1.0686	0.307059	3.48012	0.000501185	0.0246029	Up
DIP2A	581.739	1.20805	0.348065	3.47077	0.000518975	0.0252887	Up
IFT27	200.312	-1.31156	0.377858	-3.47105	0.00051843	0.0252887	Down
CD79A	22.6682	2.40265	0.692705	3.46851	0.000523352	0.0252887	Up
ANAPC11	453.486	-1.52229	0.438739	-3.46969	0.000521053	0.0252887	Down
WBP1	897.706	-1.02467	0.295568	-3.46677	0.000526749	0.0253715	Down
FHDC1	347.715	1.383	0.399099	3.4653	0.000529637	0.0254309	Up
NBEAL1	233.467	1.34404	0.388527	3.45933	0.00054153	0.0259209	Up
PTGS1	923.364	-1.63838	0.474232	-3.45481	0.000550686	0.026166	Down
LIFR	359.98	1.30049	0.376348	3.45556	0.000549155	0.026166	Up
HIRIP3	208.482	-1.52537	0.441589	-3.45428	0.00055176	0.026166	Down
NUDC	1715.42	-1.31044	0.379764	-3.45068	0.000559178	0.0263551	Down
CCR7	66.4927	1.55643	0.451005	3.45103	0.000558455	0.0263551	Up
TRIL	141.777	1.36767	0.397801	3.43808	0.00058585	0.0271951	Up
LSM7	594.067	-1.10689	0.321894	-3.43868	0.000584561	0.0271951	Down
CCDC88C	421.41	1.07059	0.311315	3.43894	0.000584001	0.0271951	Up
METRN	406.213	-2.33357	0.678651	-3.43854	0.000584867	0.0271951	Down
METTL22	658.011	-0.79705	0.231671	-3.44045	0.000580752	0.0271951	Down
CALCOCO1	1990.03	-1.95852	0.570067	-3.4356	0.000591243	0.0273628	Down
PTPN13	1023.11	1.5199	0.442956	3.43126	0.000600783	0.0273738	Up
LARP6	202.244	-1.73399	0.505442	-3.43063	0.000602171	0.0273738	Down
TASOR2	855.073	1.17188	0.341478	3.43179	0.00059961	0.0273738	Up
SSH2	104.511	1.52757	0.445267	3.43069	0.000602054	0.0273738	Up
ADAMTS9	138.17	1.24326	0.362346	3.43114	0.00060106	0.0273738	Up
VANGL1	128.947	1.07888	0.314586	3.42954	0.000604615	0.0274039	Up
LEF1	51.3112	2.57872	0.752097	3.42871	0.000606464	0.0274068	Up
ENTPD7	71.693	1.38018	0.402746	3.42693	0.000610445	0.0275058	Up
NFU1	582.506	-0.955385	0.278867	-3.42596	0.000612637	0.0275239	Down
MZT2B	592.391	-1.06317	0.310471	-3.42439	0.000616184	0.0276025	Down
ELK3	349.156	0.959058	0.280153	3.42334	0.000618568	0.0276288	Up
NAT14	451.007	-2.34918	0.686383	-3.42254	0.000620382	0.0276295	Down
MRPL27	807.569	-1.13936	0.333398	-3.41741	0.000632206	0.0280747	Down
AIP	521.792	-1.11036	0.325822	-3.40786	0.000654734	0.028908	Down
LGI4	154.091	-2.15518	0.632803	-3.40577	0.000659774	0.0289641	Down
UNC5B	617.411	1.05914	0.310975	3.40586	0.000659555	0.0289641	Up
APC2	36.4299	1.7122	0.503045	3.40367	0.000664873	0.0291048	Up
BEND5	81.4497	-2.35712	0.692864	-3.40199	0.000668968	0.0292008	Down
IGF1	39.4671	1.72127	0.506085	3.40114	0.000671058	0.0292091	Up
WDR7	194.188	0.990513	0.291375	3.39944	0.000675239	0.029308	Up
CCDC88A	262.117	0.989188	0.291302	3.39575	0.000684413	0.0294566	Up
C10H15orf61	80.7074	-1.2105	0.356353	-3.39692	0.000681491	0.0294566	Down
PREX1	348.219	1.34873	0.397117	3.39631	0.000683005	0.0294566	Up
TAB3	223.104	1.04562	0.308152	3.39318	0.000690859	0.029651	Up
AVEN	341.947	-0.896904	0.264493	-3.39103	0.000696302	0.029749	Down
ATRN	224.119	1.10851	0.326923	3.39075	0.000697016	0.029749	Up
RAPSN	5.9903	-4.23112	1.24906	-3.38744	0.000705472	0.0299336	Down
KAT6A	455.388	0.942528	0.278224	3.38766	0.000704919	0.0299336	Up
NDUFA13	1265.15	-1.14447	0.338378	-3.38222	0.000719022	0.0300697	Down
RPS27L	994.063	-1.00385	0.296743	-3.38291	0.000717232	0.0300697	Down
SLC7A1	195.432	1.39745	0.413284	3.38133	0.000721355	0.0300697	Up
HSPB2	163.103	-2.05428	0.607604	-3.38094	0.000722376	0.0300697	Down
EXOSC4	568.578	-0.916293	0.270788	-3.3838	0.000714895	0.0300697	Down
DHX58	605.246	0.840528	0.248656	3.38029	0.0007241	0.0300697	Up
DRAP1	959.57	-1.33687	0.395123	-3.38343	0.000715873	0.0300697	Down
TRAF3IP3	85.4418	1.19376	0.353248	3.37939	0.000726475	0.030087	Up
ASAP2	193.966	0.912288	0.27066	3.3706	0.000750038	0.0308137	Up
TENM4	134.934	1.46122	0.433459	3.37107	0.000748777	0.0308137	Up
DTX3L	190.987	1.19834	0.35635	3.36282	0.000771504	0.0310807	Up
CCNQ	205.695	-0.953736	0.283523	-3.36387	0.000768564	0.0310807	Down
SLC38A5	58.9039	-2.49907	0.743244	-3.36239	0.00077272	0.0310807	Down
TANC1	1244.01	1.26749	0.376681	3.3649	0.000765717	0.0310807	Up
IFNLR1	255.053	1.34512	0.399886	3.36377	0.000768854	0.0310807	Up
SHROOM1	142.267	-2.23898	0.66521	-3.36582	0.000763166	0.0310807	Down
MAP3K21	114.459	1.17655	0.349644	3.36499	0.000765477	0.0310807	Up
MAFK	297.045	-1.65036	0.490283	-3.36614	0.000762288	0.0310807	Down
EML5	132.953	1.76747	0.526024	3.36005	0.000779281	0.0312285	Up
UBN2	197.051	1.53636	0.457706	3.35665	0.000788929	0.0314039	Up
KCNT1	46.3275	1.48328	0.44188	3.35674	0.000788661	0.0314039	Up
GJA3	7.8145	4.30364	1.28281	3.35485	0.000794083	0.0315273	Up
SPON2	670.11	-1.53235	0.457242	-3.35128	0.000804381	0.0316993	Down
CWC15	1628.77	-0.981195	0.292696	-3.35226	0.000801534	0.0316993	Down
RASSF2	78.8609	1.31969	0.39383	3.35091	0.000805456	0.0316993	Up
TPRG1L	2279.89	-0.953146	0.284539	-3.34979	0.000808731	0.0316993	Down
B3GALT4	245.685	-1.27421	0.380322	-3.35034	0.00080711	0.0316993	Down
CZIB	503.827	-0.896609	0.267921	-3.34655	0.000818244	0.0317482	Down
PIGG	135.983	1.46492	0.437922	3.34515	0.000822374	0.0317482	Up
MSRA	290.641	-1.06534	0.318351	-3.34643	0.000818602	0.0317482	Down
PIK3IP1	201.368	-1.56907	0.468931	-3.34606	0.000819697	0.0317482	Down
ZKSCAN1	212.603	1.16769	0.349024	3.34559	0.000821075	0.0317482	Up
DOHH	506.047	-0.932831	0.278946	-3.34413	0.000825425	0.0317861	Down
IL17REL	323.882	1.22555	0.366802	3.34119	0.000834207	0.032044	Up
MTMR12	289.779	0.758538	0.227111	3.33994	0.000837952	0.0321076	Up
CADM4	198.321	-1.55825	0.466708	-3.33881	0.000841384	0.0321589	Down
ELF4	268.446	1.17735	0.352836	3.33683	0.000847388	0.03229	Up
COBLL1	212.235	1.34231	0.402418	3.33561	0.000851118	0.03229	Up
CA12	5443.25	1.20037	0.359858	3.33567	0.000850947	0.03229	Up
STON2	91.2858	1.48571	0.445792	3.33274	0.000859944	0.0324645	Up
DTNBP1	303.193	-1.34301	0.402926	-3.33314	0.000858733	0.0324645	Down
TANC2	104.534	1.49429	0.448946	3.32843	0.000873358	0.0328901	Up
TRPV3	445.345	1.35114	0.406837	3.32109	0.000896658	0.0336232	Up
RAB34	1195.45	-0.874956	0.26367	-3.31838	0.000905413	0.0338483	Down
TMEM17	99.2678	-1.27934	0.386121	-3.31331	0.000922003	0.0343849	Down
POF1B	873.501	1.21154	0.365961	3.31057	0.000931067	0.0345552	Up
MYH3	18.6595	2.59395	0.78428	3.30743	0.000941577	0.034861	Up
MORF4L1	2829.42	-0.840946	0.254376	-3.30592	0.000946668	0.0349653	Down
N4BP1	777.212	0.878151	0.265871	3.30292	0.000956832	0.0352559	Up
PPDPF	3509.25	-1.2797	0.387525	-3.30225	0.000959135	0.0352563	Down
CD22	12.9971	3.04472	0.9223	3.30122	0.000962651	0.035301	Up
CHMP7	1126.11	-0.836664	0.253575	-3.29947	0.000968661	0.0354369	Down
ADGRL2	675.645	0.781189	0.237216	3.29315	0.000990701	0.0359861	Up
PEG10	103.014	1.68297	0.510904	3.29411	0.000987343	0.0359861	Up
KLHL38	30.9248	-2.37587	0.721414	-3.29335	0.00099001	0.0359861	Down
DNPH1	699.258	-1.18317	0.360056	-3.28607	0.00101597	0.0366806	Down
LCOR	141.844	1.30778	0.398013	3.28579	0.00101698	0.0366806	Up
bta-mir-2284u	6.27744	4.83452	1.47378	3.28035	0.00103677	0.0369062	Up
COPS8	693.601	-1.00777	0.307289	-3.27954	0.00103978	0.0369062	Down
NPEPL1	1253.78	-0.845102	0.257424	-3.28292	0.00102737	0.0369062	Down
ZNF217	682.819	1.49233	0.454896	3.28058	0.00103592	0.0369062	Up
SRGAP2	408.517	1.01632	0.309966	3.27881	0.00104245	0.0369062	Up
TAOK1	166.333	1.37864	0.420129	3.28147	0.00103267	0.0369062	Up
XYLT1	39.5082	1.63813	0.499174	3.28168	0.00103191	0.0369062	Up
TIMM17B	1095.62	-0.961254	0.293486	-3.2753	0.00105548	0.0370758	Down
APH1B	63.597	2.09813	0.640589	3.27532	0.00105543	0.0370758	Up
PTS	219.345	-1.16533	0.355834	-3.27493	0.0010569	0.0370758	Down
POU2F1	39.6159	1.42733	0.436756	3.26803	0.001083	0.037468	Up
TUSC1	115.735	-1.758	0.537773	-3.26904	0.00107914	0.037468	Down
SYNE2	3579.64	1.49297	0.456749	3.26869	0.00108046	0.037468	Up
POU2F3	206.949	1.20993	0.369968	3.27036	0.00107409	0.037468	Up
TMEM132C	51.5306	1.65827	0.507163	3.26969	0.00107664	0.037468	Up
MRPL36	645.526	-0.923485	0.28263	-3.26747	0.00108515	0.037468	Down
SAT2	130.346	-1.85803	0.568898	-3.26602	0.0010907	0.0375755	Down
MARCHF2	382.766	-1.81183	0.555137	-3.26376	0.00109944	0.0377283	Down
ISY1	562.453	-0.893517	0.273782	-3.2636	0.00110005	0.0377283	Down
CD27	21.8636	2.26188	0.693859	3.25985	0.00111471	0.0381237	Up
WNT5A	591.45	1.40154	0.430001	3.25938	0.00111654	0.0381237	Up
DYNLRB1	973.297	-0.891746	0.273816	-3.25673	0.00112703	0.0381545	Down
PTPRE	170.078	1.37821	0.422974	3.25839	0.00112048	0.0381545	Up
KDM8	102.722	-1.12851	0.346524	-3.25664	0.00112738	0.0381545	Down
UNC80	9.20284	3.14605	0.966529	3.25499	0.00113394	0.0381925	Up
ANKRD11	1661.2	1.01322	0.311313	3.25467	0.00113526	0.0381925	Up
DYNLL2	3514.32	-1.08409	0.333106	-3.25449	0.00113596	0.0381925	Down
PDE8A	300.717	1.31707	0.405092	3.25128	0.00114886	0.0384176	Up
ELP5	837.545	-0.84796	0.260833	-3.25096	0.00115015	0.0384176	Down
HYI	204.022	-1.6085	0.495004	-3.24946	0.00115624	0.0384809	Down
ORM1	9.32441	5.41197	1.6656	3.24926	0.00115706	0.0384809	Up
RGS2	182.529	-2.40957	0.741811	-3.24823	0.00116125	0.0385371	Down
PTPA	4406.76	-0.970573	0.29894	-3.24672	0.00116745	0.0386591	Down
WASHC1	1132.74	-1.34523	0.414946	-3.24193	0.00118721	0.03921	Down
FAIM	34.9264	-2.07372	0.640385	-3.23824	0.00120271	0.0393185	Down
TJP2	1164.42	0.793424	0.244946	3.23917	0.00119876	0.0393185	Up
CHML	71.8488	1.44484	0.445965	3.2398	0.00119612	0.0393185	Up
SLK	1015.04	0.981029	0.302939	3.23837	0.00120213	0.0393185	Up
ZMAT3	107.213	1.23441	0.381438	3.2362	0.0012113	0.0395153	Up
MFAP4	1900.91	-2.17973	0.673742	-3.23526	0.00121532	0.0395623	Down
SLC11A1	27.1241	2.04815	0.633423	3.23347	0.00122297	0.0397273	Up
ANKRD28	194.073	1.05646	0.327079	3.22999	0.00123794	0.0401287	Up
ASB8	346.338	-1.15564	0.358072	-3.2274	0.0012492	0.0404084	Down
SYF2	575.375	-1.03221	0.320274	-3.22291	0.00126897	0.0407902	Down
C1QTNF7	292.82	-1.15696	0.358857	-3.22401	0.00126409	0.0407902	Down
EP400	840.975	0.91002	0.282318	3.22338	0.00126685	0.0407902	Up
NOTCH1	1629.13	1.20185	0.373386	3.21878	0.00128739	0.0412515	Up
MSI2	156.762	1.16642	0.362412	3.21849	0.00128869	0.0412515	Up
GET3	1917.33	-0.956676	0.297305	-3.21782	0.00129167	0.0412608	Down
CA1	951.813	1.75458	0.545525	3.21632	0.00129845	0.0413665	Up
NLRC5	255.18	1.26499	0.393355	3.2159	0.00130036	0.0413665	Up
MEA1	1618.91	-1.00521	0.312811	-3.21348	0.00131135	0.04163	Down
HEG1	310.014	1.40666	0.438184	3.2102	0.00132643	0.0418008	Up
USP24	946.823	1.18629	0.369634	3.20935	0.00133034	0.0418008	Up
RAG2	10.8792	4.7025	1.46487	3.21019	0.00132647	0.0418008	Up
CIBAR1	491.642	-1.46526	0.456512	-3.20968	0.00132882	0.0418008	Down
PFKFB2	272.128	1.29688	0.403976	3.21029	0.00132599	0.0418008	Up
PARP14	389.754	1.32114	0.411764	3.2085	0.00133429	0.0418395	Up
BDP1	544.937	1.23727	0.385775	3.20722	0.00134024	0.0419404	Up
SHBG	33.8765	-1.97611	0.616702	-3.20432	0.00135384	0.0422798	Down
R3HCC1	301.37	-1.05581	0.329724	-3.2021	0.00136431	0.0424346	Down
POP5	409.595	-0.8628	0.269442	-3.20217	0.00136395	0.0424346	Down
PHPT1	1184.96	-1.10616	0.345526	-3.20138	0.00136771	0.0424543	Down
SRRM2	5086.76	1.32175	0.412986	3.20047	0.00137205	0.042503	Up
C2H2orf76	106.246	-1.1629	0.363518	-3.19902	0.00137897	0.0426316	Down
MYO10	1260.38	1.03614	0.324122	3.19676	0.0013898	0.0428142	Up
ANKRD61	13.0726	2.80777	0.878356	3.19663	0.00139045	0.0428142	Up
PCED1B	118.743	-2.30361	0.721408	-3.19321	0.00140702	0.0432377	Down
RPS6KA3	337.961	1.0664	0.334422	3.18878	0.00142872	0.043817	Up
INO80B	524.236	-1.05356	0.330519	-3.1876	0.00143459	0.0439093	Down
USF1	666.381	-0.901145	0.282813	-3.18636	0.00144074	0.0440099	Down
B4GALNT3	1378.96	1.06072	0.33323	3.18316	0.00145676	0.0443937	Up
TERT	57.9805	1.50658	0.473366	3.1827	0.00145908	0.0443937	Up
C7H1orf35	592.196	-1.06664	0.335224	-3.18188	0.00146324	0.0444323	Down
ADGRL3	23.1062	1.58351	0.49798	3.17986	0.00147349	0.0445405	Up
TUBB4A	68.5574	1.50528	0.473323	3.18023	0.0014716	0.0445405	Up
B9D2	279.854	-1.59236	0.500827	-3.17946	0.0014755	0.0445405	Down
NOTCH3	1546.43	1.02956	0.323932	3.17832	0.0014813	0.0445618	Up
AKAP13	1615.27	1.02443	0.32239	3.17762	0.00148491	0.0445618	Up
TET1	42.5155	1.34158	0.422177	3.17776	0.0014842	0.0445618	Up
ITGB6	144.241	1.50342	0.473756	3.17341	0.00150661	0.0446781	Up
LY75	222.691	1.48591	0.468392	3.17236	0.00151205	0.0446781	Up
INO80D	47.2777	1.75215	0.551881	3.17487	0.00149905	0.0446781	Up
ARHGAP30	399.478	1.11412	0.350901	3.17504	0.00149817	0.0446781	Up
SOS1	252.463	1.00832	0.317648	3.17433	0.00150185	0.0446781	Up
ZC3H12D	35.9302	1.7406	0.548592	3.17286	0.00150947	0.0446781	Up
MSRB1	2579.58	-1.27548	0.402004	-3.17281	0.0015097	0.0446781	Down
TIAM1	214.539	1.53096	0.482725	3.1715	0.00151655	0.044725	Up
CD1D	60.5305	1.63274	0.515614	3.1666	0.00154235	0.0453988	Up
ARHGAP31	506.145	0.960409	0.303552	3.16391	0.00155667	0.045472	Up
PIN4	400.926	-0.976231	0.308673	-3.16267	0.00156331	0.045472	Down
IL11RA	486.155	-1.88543	0.596335	-3.1617	0.00156851	0.045472	Down
LARP4B	1140.54	0.930434	0.294061	3.16409	0.00155569	0.045472	Up
FBXW4	418.254	-1.0442	0.330065	-3.16362	0.0015582	0.045472	Down
POLD4	737.648	-0.828928	0.262161	-3.1619	0.00156743	0.045472	Down
CHKA	170.833	0.935805	0.295922	3.16233	0.00156511	0.045472	Up
IQGAP1	2844.45	0.915879	0.290167	3.15638	0.00159739	0.0461767	Up
RAD51D	282.713	-0.91642	0.290368	-3.15606	0.00159914	0.0461767	Down
EIF3D	3727.79	-0.728181	0.230819	-3.15477	0.00160624	0.0462169	Down
RNF152	425.385	1.01829	0.322837	3.15421	0.00160935	0.0462198	Up
THAP7	523.405	-0.788255	0.249975	-3.15333	0.00161417	0.0462719	Down
EPB41	600.808	0.868541	0.275802	3.14914	0.00163749	0.0467659	Up
ZYX	6764.63	-1.81638	0.576782	-3.14916	0.0016374	0.0467659	Down
CFDP1	546.436	-0.856446	0.272014	-3.14854	0.00164091	0.0467764	Down
LYRM2	173.911	-1.06367	0.337914	-3.14776	0.00164524	0.0468133	Down
ND3	52861.7	-1.34413	0.427209	-3.1463	0.00165351	0.0469614	Down
TNRC6B	279.951	1.20063	0.381766	3.14495	0.00166116	0.0469624	Up
HIPK2	68.6577	1.32861	0.422504	3.14461	0.00166307	0.0469624	Up
MRPS18C	315.169	-0.999076	0.317696	-3.14476	0.00166226	0.0469624	Down
AAMDC	693.032	-1.04936	0.333753	-3.14414	0.00166577	0.0469624	Down
LGALS1	4983.26	-1.78354	0.568067	-3.13966	0.00169145	0.0472608	Down
CMPK2	138.661	1.16269	0.370329	3.13961	0.00169173	0.0472608	Up
USP6NL	167.234	0.973733	0.310043	3.14064	0.00168577	0.0472608	Up
BRI3	954.209	-1.0421	0.331753	-3.1412	0.00168257	0.0472608	Down
LMF1	308.515	-1.00043	0.318737	-3.13874	0.00169677	0.0473154	Down
PHC3	255.157	1.3821	0.440825	3.13526	0.00171701	0.0477069	Up
TINAGL1	1671.89	-1.58452	0.50531	-3.13573	0.00171426	0.0477069	Down
SCAPER	171.98	0.858439	0.273984	3.13317	0.00172928	0.0479611	Up
TLR8	18.9182	2.34898	0.749965	3.13212	0.00173551	0.0480472	Up
CLEC4F	16.8919	2.97589	0.950323	3.13145	0.00173945	0.0480696	Up
BSN	16.8848	2.53823	0.81106	3.12952	0.00175093	0.0482133	Up
MPG	775.623	-1.05201	0.336105	-3.13001	0.00174802	0.0482133	Down
SLFN11	27.3185	2.05166	0.655728	3.12882	0.0017551	0.0482418	Up
PLEKHO1	1665.02	-1.83199	0.58583	-3.12717	0.00176499	0.0483196	Down
TSPAN1	24.2828	-3.36509	1.07606	-3.12722	0.00176466	0.0483196	Down
PDPK1	186.36	1.04209	0.333281	3.12677	0.00176737	0.0483196	Up
IMMP2L	111.147	-1.32968	0.425346	-3.12611	0.00177134	0.0483422	Down
PRXL2B	1396.24	-1.03794	0.332201	-3.12443	0.00178152	0.0484479	Down
PIN1	2730.34	-1.09312	0.350048	-3.12278	0.00179153	0.0485589	Down
ING1	727.528	-1.15756	0.370752	-3.12219	0.00179508	0.0485589	Down
LYPD2	1105.51	1.14659	0.367209	3.12245	0.00179355	0.0485589	Up
ZNF287	88.1501	1.05359	0.337667	3.12021	0.00180724	0.0487161	Up
TRIR	1730.07	-0.844622	0.270804	-3.11894	0.00181503	0.0488314	Down
FUZ	393.571	-1.13725	0.36468	-3.11848	0.00181787	0.0488314	Down
TRIM55	20.9695	-3.44869	1.10617	-3.11767	0.00182284	0.0488795	Down
NYAP2	83.0157	1.33755	0.429547	3.11385	0.00184662	0.0492594	Up
AKIP1	270.397	-0.904604	0.290491	-3.11406	0.00184534	0.0492594	Down
KCTD15	1582.82	-1.50134	0.482089	-3.11425	0.00184416	0.0492594	Down
STMN2	57.6013	2.11831	0.680507	3.11284	0.00185295	0.0493424	Up
TRPM2	24.6043	1.71052	0.550163	3.10911	0.00187652	0.0495513	Up
TET2	649.629	1.39479	0.448605	3.10918	0.0018761	0.0495513	Up
PPP3CA	382.643	0.7153	0.230122	3.10835	0.00188138	0.0495513	Up
RGS3	461.97	-1.94104	0.624727	-3.10702	0.00188982	0.0495513	Down
AATF	406.29	-0.996346	0.320643	-3.10734	0.00188779	0.0495513	Down
NUFIP2	387.212	1.07644	0.34606	3.11057	0.00186725	0.0495513	Up
NFKBIL1	472.621	-1.00941	0.324843	-3.10738	0.00188756	0.0495513	Down
FKBP2	1068.78	-0.713463	0.229574	-3.10777	0.00188507	0.0495513	Down
PTPN6	1396.87	-0.954471	0.307458	-3.10439	0.00190671	0.049595	Down
FLT1	781.769	0.936596	0.301688	3.10452	0.00190588	0.049595	Up
PEAK1	182.923	1.36055	0.438121	3.10542	0.00190011	0.049595	Up
POLR3K	559.039	-1.04103	0.335264	-3.10511	0.00190207	0.049595	Down
SERPINE1	284.376	-1.32703	0.427557	-3.10375	0.00191085	0.049595	Down
FOXO1	283.359	0.940156	0.303366	3.09908	0.00194123	0.0498942	Up
ZAR1L	46.5157	1.97497	0.636884	3.10099	0.00192877	0.0498942	Up
IL10RA	119.154	1.36559	0.440534	3.09985	0.00193617	0.0498942	Up
NEBL	105.859	1.67497	0.54032	3.09996	0.00193546	0.0498942	Up
PSENEN	1230.97	-0.97502	0.314626	-3.09898	0.00194186	0.0498942	Down
