# Supplementary material for: Transcriptome Analysis of Bovine Rumen Tissue in Three Developmental Stages
Source: Front Genet. 2022 Mar 3;13:821406. doi: 10.3389/fgene.2022.821406 (PMC8928727; doi:10.3389/fgene.2022.821406)
Supplement: Supplementary file 8 [file Table7.XLSX]

## Sheet: grey
gene_name	module
TPRG1	grey
KNG1	grey
VBP1	grey
OLA1	grey
TAF13	grey
COPS9	grey
NUDT4	grey
CRADD	grey
MYG1	grey
SPIC	grey
TNFRSF13C	grey
PON1	grey
ADH1C	grey
ORM1	grey
CLEC4F	grey
MRPL33	grey
ALOX5AP	grey
NDUFS3	grey
TIMM10	grey
NAA20	grey
ACOT8	grey
DPYS	grey
SERPINC1	grey
FGA	grey
SERPIND1	grey
CARTPT	grey
SERPINA1	grey
PDCD5	grey
APOC4	grey
SPIB	grey
A1BG	grey
MRPS23	grey
ACADVL	grey
TMEM220	grey
RAC3	grey
TTR	grey
OARD1	grey
HSPA1A	grey
DCPS	grey
NAALADL1	grey
ITGAD	grey
ATP8	grey

## Sheet: darkred
gene_name	module
HMGCL	darkred
IMPA2	darkred
PCNP	darkred
THEM6	darkred
BLVRB	darkred
MRPL12	darkred
KCNIP3	darkred
ETHE1	darkred
BDH1	darkred
PPCDC	darkred
RAB37	darkred
IL1R2	darkred
CRYL1	darkred
RNASEH2A	darkred
CBR3	darkred
DNASE2	darkred
PYCARD	darkred
TSPO	darkred
PIGH	darkred
MPST	darkred
MORF4L1	darkred
DFFA	darkred
ZNF596	darkred
CDC34	darkred
MCRIP2	darkred
C1D	darkred
GCHFR	darkred
RIOX1	darkred
ZCCHC9	darkred
TWF2	darkred
AKR7A2	darkred
NAXE	darkred
AQP5	darkred
BREH1	darkred
FTH1	darkred
NDUFAF3	darkred
SDCBP2	darkred
BEST2	darkred
KRT42	darkred
UBE2QL1	darkred
LTC4S	darkred
ATP5IF1	darkred
HES2	darkred
DNASE1L3	darkred
HSD17B8	darkred
FAM71E1	darkred
CCDC51	darkred
FAM89A	darkred
ATOX1	darkred
GPR39	darkred
FBP1	darkred
BATF	darkred
TK1	darkred
SDHC	darkred
C18H19orf33	darkred
HMOX2	darkred
REXO2	darkred
S100A4	darkred
DDIT3	darkred
TMEM134	darkred
PIP	darkred
ZBTB48	darkred
LYRM7	darkred
FAM71F2	darkred
TMEM91	darkred
TNP2	darkred
URAD	darkred
FRG1	darkred
MRPS22	darkred
GSTK1	darkred
LRRC51	darkred
DHRS12	darkred
WFDC18	darkred
TTLL10	darkred
TXNRD1	darkred
DUOXA2	darkred
MFGE8	darkred
STX10	darkred
SPAG4	darkred
MAL	darkred
SLC4A5	darkred
DHRS7	darkred
GSTM3	darkred
NMRAL1	darkred
SAMD15	darkred
NQO1	darkred
PPM1N	darkred
NUDCD2	darkred
AZGP1	darkred
PET100	darkred
MRPL37	darkred
ENDOG	darkred
CALML5	darkred
BCL2L14	darkred
GMDS	darkred
PLEK	darkred
CIART	darkred
RIMKLA	darkred
JSP.1	darkred
MRPS36	darkred
IDO1	darkred
C1QTNF12	darkred
BPIFA2C	darkred
SIRT3	darkred
ARL11	darkred
MISP	darkred
VLDLR	darkred
ACY1	darkred
CD300E	darkred
DOC2G	darkred
DUSP2	darkred
EFCAB11	darkred
FAIM2	darkred
CHI3L2	darkred
SEM1	darkred
HYAL3	darkred

## Sheet: royalblue
gene_name	module
BEND5	royalblue
CDK14	royalblue
PGM5	royalblue
OSR1	royalblue
PPA1	royalblue
CCDC8	royalblue
IRAG1	royalblue
TIMP2	royalblue
RCAN2	royalblue
FHOD3	royalblue
SPARCL1	royalblue
MICAL3	royalblue
IFT27	royalblue
TMCC2	royalblue
ASB8	royalblue
TUSC1	royalblue
GIMAP4	royalblue
MEIS2	royalblue
HDGFL2	royalblue
DDAH2	royalblue
MARVELD1	royalblue
GPSM1	royalblue
KANK2	royalblue
TMEM198	royalblue
RUSC2	royalblue
FERMT2	royalblue
HINT3	royalblue
COMT	royalblue
PDE9A	royalblue
ARPC2	royalblue
COQ10A	royalblue
INKA2	royalblue
SVIL	royalblue
PLCB4	royalblue
NDN	royalblue
SMARCD3	royalblue
BEX3	royalblue
DMWD	royalblue
ADARB1	royalblue
MAL2	royalblue
TSPAN12	royalblue
FAM166B	royalblue
LYPLA1	royalblue
GABARAP	royalblue
RGS3	royalblue
KANK4	royalblue
ITGBL1	royalblue
TWIST1	royalblue
PPDPF	royalblue
SRD5A1	royalblue
VPS37D	royalblue
GEM	royalblue
GAS6	royalblue
PSMD14	royalblue
FASTKD5	royalblue
SHROOM1	royalblue
SLC4A3	royalblue
CDC42EP2	royalblue
MRPL32	royalblue
ISLR	royalblue
PIK3CB	royalblue
PDE1B	royalblue
TMEM109	royalblue
C1QTNF2	royalblue
TSPYL2	royalblue
WTIP	royalblue
ZSWIM9	royalblue
NIPAL2	royalblue
CCDC190	royalblue
USF1	royalblue
MRPS28	royalblue
TMEM243	royalblue
CACFD1	royalblue
GNAZ	royalblue
ENKUR	royalblue
PPP1CB	royalblue
RHBDL2	royalblue
PLPP2	royalblue
GRAMD2A	royalblue
FBXW4	royalblue
HPRT1	royalblue
MSANTD1	royalblue
DTNBP1	royalblue
TWF1	royalblue
BCKDHB	royalblue
ACACB	royalblue
BCL2A1	royalblue
CASP8	royalblue
TMEM110	royalblue
PXMP2	royalblue
RGS2	royalblue
RFC4	royalblue
NDUFAF2	royalblue
EPSTI1	royalblue
CCT3	royalblue
BRMS1	royalblue
ATP6V1A	royalblue
TMEM126A	royalblue
MICU2	royalblue
PNPT1	royalblue
AIF1	royalblue
TMEM50B	royalblue
MRPL44	royalblue
NUDT12	royalblue
HDAC1	royalblue
HSPD1	royalblue
STX11	royalblue
MSMO1	royalblue
LSM4	royalblue
LRRC61	royalblue
LIPH	royalblue
NSDHL	royalblue
CALB2	royalblue
TMEM186	royalblue
MCU	royalblue
POLR3G	royalblue
LMF1	royalblue
TMEM101	royalblue
UBAC2	royalblue
CFAP300	royalblue
PTPN6	royalblue
WDR74	royalblue

## Sheet: lightyellow
gene_name	module
SYNJ1	lightyellow
USF3	lightyellow
DTX3L	lightyellow
ZMAT3	lightyellow
PHC3	lightyellow
ESYT3	lightyellow
DIP2A	lightyellow
DOP1B	lightyellow
LONRF3	lightyellow
ELF4	lightyellow
BRWD3	lightyellow
PIN4	lightyellow
AR	lightyellow
AMER1	lightyellow
TAB3	lightyellow
NHS	lightyellow
PLA2R1	lightyellow
TANC1	lightyellow
NBEAL1	lightyellow
RAPH1	lightyellow
INO80D	lightyellow
ADAM15	lightyellow
ADAR	lightyellow
PRUNE1	lightyellow
VANGL1	lightyellow
LRIG2	lightyellow
LAMTOR5	lightyellow
SLC16A4	lightyellow
CELSR2	lightyellow
USP24	lightyellow
NDUFS5	lightyellow
SH3BP4	lightyellow
ZFC3H1	lightyellow
AMHR2	lightyellow
LLPH	lightyellow
MIEF1	lightyellow
TNRC6B	lightyellow
KMT2E	lightyellow
SRPK2	lightyellow
TRIL	lightyellow
UBN2	lightyellow
MRPS33	lightyellow
CYP2U1	lightyellow
TET2	lightyellow
APBB2	lightyellow
PAQR3	lightyellow
PTPN13	lightyellow
UVSSA	lightyellow
DMRTA1	lightyellow
SPAG8	lightyellow
TDRD7	lightyellow
EGR3	lightyellow
BNIP3L	lightyellow
MICOS13	lightyellow
FAT2	lightyellow
LNPEP	lightyellow
SLC25A46	lightyellow
TET3	lightyellow
DPY30	lightyellow
GPATCH11	lightyellow
EPAS1	lightyellow
LIMS1	lightyellow
AAK1	lightyellow
ASXL2	lightyellow
CMPK2	lightyellow
KCNT1	lightyellow
ARFGEF3	lightyellow
SASH1	lightyellow
SYNJ2	lightyellow
AFDN	lightyellow
DENND4A	lightyellow
MYO9A	lightyellow
DAD1	lightyellow
PIP4P1	lightyellow
FMN1	lightyellow
TTBK2	lightyellow
USP3	lightyellow
CEP152	lightyellow
PCNX1	lightyellow
SLIRP	lightyellow
MYCBP2	lightyellow
EXPH5	lightyellow
SOX6	lightyellow
TRIM66	lightyellow
B3GNT6	lightyellow
COMMD9	lightyellow
PTPRJ	lightyellow
ANKRD26	lightyellow
NEBL	lightyellow
TASOR2	lightyellow
LARP4B	lightyellow
GPCPD1	lightyellow
STK4	lightyellow
NCOA3	lightyellow
B4GALT5	lightyellow
PPP1R16A	lightyellow
CCDC166	lightyellow
SNAI2	lightyellow
CHD7	lightyellow
MDM4	lightyellow
PFKFB2	lightyellow
KLHL17	lightyellow
CEP350	lightyellow
PROX1	lightyellow
KIF21B	lightyellow
FHDC1	lightyellow
MAML3	lightyellow
ALKBH2	lightyellow
MYO10	lightyellow
SLC9A3	lightyellow
CCDC88C	lightyellow
ZCCHC14	lightyellow
FANCA	lightyellow
N4BP1	lightyellow
RDH13	lightyellow
MSI2	lightyellow
NUFIP2	lightyellow
TAOK1	lightyellow
NAA38	lightyellow
MRPL27	lightyellow
RPL27	lightyellow
TEN1	lightyellow
WDR7	lightyellow
PIGN	lightyellow
CTDSPL	lightyellow
RFT1	lightyellow
DALRD3	lightyellow
TMA7	lightyellow
PPT2	lightyellow
RREB1	lightyellow
SLF2	lightyellow
ABLIM1	lightyellow
ETS1	lightyellow
ARHGAP32	lightyellow
TMEM223	lightyellow
STOX2	lightyellow
NR1D2	lightyellow
RPS2	lightyellow
SRRM2	lightyellow
PMM2	lightyellow
MRTFB	lightyellow
IGSF6	lightyellow
LMTK2	lightyellow

## Sheet: greenyellow
gene_name	module
CSK	greenyellow
ZNF385A	greenyellow
MFHAS1	greenyellow
DNAJC11	greenyellow
LIMK2	greenyellow
PKMYT1	greenyellow
PKP1	greenyellow
JUP	greenyellow
TRIM25	greenyellow
GMIP	greenyellow
LETM1	greenyellow
PRKX	greenyellow
ASCC2	greenyellow
PPM1H	greenyellow
PSD4	greenyellow
TRAP1	greenyellow
ZBTB7B	greenyellow
TICAM1	greenyellow
WDR24	greenyellow
PRKCD	greenyellow
RAP1GAP	greenyellow
CC2D1B	greenyellow
FRMD8	greenyellow
ADCK2	greenyellow
SLC25A39	greenyellow
CAMSAP3	greenyellow
B4GALNT3	greenyellow
CCDC85C	greenyellow
TRABD	greenyellow
KCNK6	greenyellow
ABCB8	greenyellow
APEX2	greenyellow
MYO19	greenyellow
HMGA1	greenyellow
CHAF1A	greenyellow
LAD1	greenyellow
CLUH	greenyellow
CIITA	greenyellow
COASY	greenyellow
NOA1A	greenyellow
PDLIM1	greenyellow
COX10	greenyellow
TRPV4	greenyellow
BTBD6	greenyellow
OSGIN1	greenyellow
TOMM40	greenyellow
TNS4	greenyellow
SLC25A1	greenyellow
POLE	greenyellow
LRRC8E	greenyellow
CDT1	greenyellow
ARRDC1	greenyellow
OGDH	greenyellow
TBC1D2	greenyellow
BICDL2	greenyellow
NAPA	greenyellow
MAP2K2	greenyellow
IFRD2	greenyellow
PGAP2	greenyellow
RBCK1	greenyellow
BLOC1S3	greenyellow
ILRUN	greenyellow
EFHD2	greenyellow
LONP1	greenyellow
NCKIPSD	greenyellow
PCSK7	greenyellow
TRAF7	greenyellow
PGLYRP4	greenyellow
DEPDC5	greenyellow
DENND1C	greenyellow
EMP2	greenyellow
DNAJA3	greenyellow
PLEKHG6	greenyellow
CCDC6	greenyellow
TRAPPC12	greenyellow
SLC2A6	greenyellow
JARID2	greenyellow
CNNM4	greenyellow
NADK	greenyellow
C2CD2L	greenyellow
FAM102A	greenyellow
AKNA	greenyellow
PMPCA	greenyellow
SHKBP1	greenyellow
ALDH16A1	greenyellow
AP1M2	greenyellow
SMAP2	greenyellow
FZD5	greenyellow
EAF1	greenyellow
SMG5	greenyellow
IMP4	greenyellow
OAS1X	greenyellow
FSCN1	greenyellow
MECR	greenyellow
LYPD3	greenyellow
MEMO1	greenyellow
TMEM129	greenyellow
EFNA3	greenyellow
GAA	greenyellow
PGLYRP3	greenyellow
KDM2B	greenyellow
MATK	greenyellow
SLC6A9	greenyellow
PLEK2	greenyellow
WDFY2	greenyellow
PKP3	greenyellow
IRF7	greenyellow
RPUSD4	greenyellow
STAP2	greenyellow
STXBP2	greenyellow
UBAP1	greenyellow
CYB561A3	greenyellow
SCO1	greenyellow
SLC9A3R1	greenyellow
ADAM8	greenyellow
FGD3	greenyellow
RNPEP	greenyellow
VDR	greenyellow
LGALS3BP	greenyellow
ASMTL	greenyellow
CCDC22	greenyellow
SH3BP2	greenyellow
SHISA5	greenyellow
MRPS27	greenyellow
IRF6	greenyellow
PDE1C	greenyellow
OSBPL5	greenyellow
IFNLR1	greenyellow
SNAPC2	greenyellow
BSCL2	greenyellow
TGFB1	greenyellow
DGKZ	greenyellow
TNK1	greenyellow
E2F1	greenyellow
PDLIM2	greenyellow
MVD	greenyellow
MCM5	greenyellow
PLAU	greenyellow
ZDHHC3	greenyellow
ARF6	greenyellow
CCND2	greenyellow
IL1RN	greenyellow
PLIN3	greenyellow
AMDHD2	greenyellow
KPTN	greenyellow
IL22RA1	greenyellow
ANKRD9	greenyellow
TMEM125	greenyellow
BGLAP	greenyellow
HKDC1	greenyellow
TRAF4	greenyellow
UBE2J2	greenyellow
CARS2	greenyellow
BCKDK	greenyellow
TENT5C	greenyellow
PML	greenyellow
DHRS1	greenyellow
CHMP4C	greenyellow
ARHGEF18	greenyellow
FRAT1	greenyellow
AAAS	greenyellow
PMEPA1	greenyellow
PKLR	greenyellow
MRPS5	greenyellow
SRXN1	greenyellow
RHOT2	greenyellow
TRPV3	greenyellow
SH3D19	greenyellow
TEX261	greenyellow
EHD4	greenyellow
NAIP	greenyellow
GCLC	greenyellow
TBRG4	greenyellow
LPAR2	greenyellow
PLCG2	greenyellow
DPAGT1	greenyellow
SIRPB1	greenyellow
BCL2L13	greenyellow
RNF26	greenyellow
FARS2	greenyellow
URM1	greenyellow
CAPN2	greenyellow
SLC66A2	greenyellow
B4GALT2	greenyellow
ISYNA1	greenyellow
PLPBP	greenyellow
TAGLN2	greenyellow
RPS17	greenyellow
BIN3	greenyellow
TMUB1	greenyellow
TREX1	greenyellow
RAC1	greenyellow
MPV17L2	greenyellow
SCAMP4	greenyellow
SIGIRR	greenyellow
WSB2	greenyellow
MRPS2	greenyellow
WIPI2	greenyellow
RAB40C	greenyellow
CPTP	greenyellow
SEPTIN5	greenyellow
CHMP1A	greenyellow
ATG4D	greenyellow
MRPL4	greenyellow
NELFB	greenyellow
FLT4	greenyellow
GET4	greenyellow
CYBB	greenyellow
SCO2	greenyellow
CFL1	greenyellow
NPRL3	greenyellow
CUX1	greenyellow
TOM1L2	greenyellow
STUB1	greenyellow
CAPZB	greenyellow
UBALD2	greenyellow
FASTK	greenyellow
MOSPD3	greenyellow
AKT1S1	greenyellow
SPATA2L	greenyellow
GUCD1	greenyellow
MAN2B1	greenyellow
MARCHF9	greenyellow
RGS19	greenyellow
TCF25	greenyellow
HMCES	greenyellow
GFUS	greenyellow
IL10RA	greenyellow
CSNK2B	greenyellow
PRR5	greenyellow
STK25	greenyellow
POLA2	greenyellow
MRPS18A	greenyellow
TYSND1	greenyellow
PSAP	greenyellow
SH3BGRL3	greenyellow
NOP53	greenyellow
NFU1	greenyellow
LPCAT3	greenyellow
RCC1L	greenyellow
POLDIP2	greenyellow
PPP2R5D	greenyellow
MTX1	greenyellow
GPI	greenyellow
CC2D1A	greenyellow
CORO1B	greenyellow
TAF6L	greenyellow
KBTBD4	greenyellow
LRSAM1	greenyellow
NPAS1	greenyellow
SIRT2	greenyellow
PLD3	greenyellow
FDXR	greenyellow
EFNA4	greenyellow
TMX2	greenyellow
SDF4	greenyellow
MARS2	greenyellow
SELENOO	greenyellow
LRP10	greenyellow
PRPF31	greenyellow
PEX14	greenyellow
MTG2	greenyellow
LYN	greenyellow
ASPSCR1	greenyellow
FADS6	greenyellow
DMAC2	greenyellow
LAMTOR4	greenyellow
NTHL1	greenyellow
OVOL2	greenyellow
VPS51	greenyellow
RNF122	greenyellow
PGAM5	greenyellow
ADPRS	greenyellow
SFXN1	greenyellow
RNH1	greenyellow
PCBP1	greenyellow
ACAA1	greenyellow
CDK5RAP3	greenyellow
EIPR1	greenyellow
PRMT6	greenyellow
HOXC6	greenyellow
SPOUT1	greenyellow
ARL6IP4	greenyellow
ISCA1	greenyellow
DNAJC19	greenyellow
HSPA6	greenyellow
MALSU1	greenyellow

## Sheet: magenta
gene_name	module
DPT	magenta
NGFR	magenta
DCN	magenta
MGP	magenta
NTNG1	magenta
B3GALNT1	magenta
CHL1	magenta
PCDH18	magenta
GAP43	magenta
MEST	magenta
ACYP2	magenta
KDELR3	magenta
GPR137C	magenta
SLC35F1	magenta
STMN3	magenta
FGF1	magenta
OGN	magenta
RXFP1	magenta
SCN7A	magenta
SMAD9	magenta
CTNNAL1	magenta
ANKRD6	magenta
PPP2R2B	magenta
B4GALNT1	magenta
PHACTR3	magenta
LRRC17	magenta
GULP1	magenta
CACNA2D1	magenta
PTGER3	magenta
RYR2	magenta
TPST1	magenta
SCN2B	magenta
LRRC4C	magenta
RSPO2	magenta
SEC23A	magenta
TLN2	magenta
GPX8	magenta
PRKACB	magenta
GAL3ST1	magenta
CFH	magenta
bta-mir-450b	magenta
SYP	magenta
GLT8D1	magenta
RBM43	magenta
FHL1	magenta
HTR2A	magenta
SOX10	magenta
GTF2A1L	magenta
HTR1B	magenta
CRYM	magenta
HDGFL3	magenta
LIX1	magenta
CC2D2A	magenta
NOVA1	magenta
RTN1	magenta
MIGA1	magenta
LURAP1L	magenta
HOXB6	magenta
FSTL1	magenta
NKAIN2	magenta
TM4SF4	magenta
YPEL1	magenta
RHOJ	magenta
SGCE	magenta
NREP	magenta
RIMBP2	magenta
CAPN6	magenta
CPED1	magenta
SCG3	magenta
TCTN2	magenta
MFAP5	magenta
EEF1A2	magenta
MLLT11	magenta
FKBP7	magenta
PDE1A	magenta
DNAJC18	magenta
HECTD2	magenta
ETV1	magenta
SUPT3H	magenta
RUNDC3B	magenta
SNCA	magenta
C26H10orf82	magenta
NLGN1	magenta
ELOVL2	magenta
MME	magenta
IGIP	magenta
CTHRC1	magenta
CLGN	magenta
RASL12	magenta
FRMD3	magenta
CCDC146	magenta
MAP2K6	magenta
ST6GAL2	magenta
STXBP6	magenta
PRPH	magenta
TPGS2	magenta
FAM114A1	magenta
CRMP1	magenta
PRKAR1B	magenta
PTN	magenta
TMEM59L	magenta
ARG1	magenta
KIAA1755	magenta
KIAA0408	magenta
TNNT3	magenta
CDH19	magenta
SNCG	magenta
CRABP1	magenta
ELAVL2	magenta
NKAIN1	magenta
PPP1R9A	magenta
SCN9A	magenta
MMP23	magenta
DMRT2	magenta
IFT52	magenta
ZNF568	magenta
TBC1D19	magenta
CAPRIN2	magenta
HOXB2	magenta
FBXL2	magenta
TENT5A	magenta
TMEM237	magenta
FAM13A	magenta
ZMYND11	magenta
P4HTM	magenta
EMP3	magenta
MMP16	magenta
TTC3	magenta
SETMAR	magenta
SV2B	magenta
SMIM10L1	magenta
CNTN4	magenta
MAGED2	magenta
SLC36A4	magenta
FAM167B	magenta
LUZP2	magenta
PCDH8	magenta
GFRA3	magenta
PCDH9	magenta
FOXD3	magenta
SPON2	magenta
TAGLN3	magenta
GNE	magenta
SELENOM	magenta
AGTR1	magenta
MAPK10	magenta
ADAMTS8	magenta
HOXB5	magenta
LRRN3	magenta
BRMS1L	magenta
RASGEF1C	magenta
IRAK1BP1	magenta
RAB2B	magenta
SVBP	magenta
APBA2	magenta
EFCAB2	magenta
CFAP36	magenta
LGI1	magenta
Telomerase-vert	magenta
LY6G6E	magenta
FRMD5	magenta
FGF13	magenta
STMN2	magenta
CMYA5	magenta
SECTM1	magenta
LHFPL5	magenta
PHOX2A	magenta
NME7	magenta
ZNF32	magenta
PRDM6	magenta
GFRA1	magenta
ZNF428	magenta
EDNRB	magenta
SMARCE1	magenta
CDH8	magenta
DPP10	magenta
CRISPLD1	magenta
ADAM23	magenta
CUPIN1	magenta
DDIT4L	magenta
PTBP2	magenta
DACT1	magenta
BMPR1A	magenta
ALK	magenta
ATL1	magenta
SERINC4	magenta
CMTM5	magenta
ESRRA	magenta
OLFML3	magenta
ZNF660	magenta
SCD5	magenta
TNFRSF11B	magenta
EGLN3	magenta
PNOC	magenta
KCNIP4	magenta
BMI1	magenta
SLITRK3	magenta
LHFPL2	magenta
BRINP2	magenta
ASPHD1	magenta
TMEM17	magenta
DIPK1B	magenta
HNMT	magenta
NAV3	magenta
C13H20orf194	magenta
SCG2	magenta
PHB2	magenta
PMVK	magenta
RSBN1L	magenta
RAB30	magenta
RBM24	magenta
FGFBP1	magenta
TMC5	magenta
CDH12	magenta
SLC30A4	magenta
PHB	magenta
DGKI	magenta
RPS4X	magenta
LGI4	magenta
ST6GALNAC5	magenta
TUBA1A	magenta
PLP1	magenta
NETO1	magenta
CPA6	magenta
RNase_MRP	magenta
RLBP1	magenta
ZFP2	magenta
SLC10A4	magenta
VIP	magenta
PDF	magenta
TBC1D21	magenta
NEK10	magenta
SLC7A10	magenta
GLRX2	magenta
TUBA4A	magenta
KCNG1	magenta
ID2	magenta
WNT9A	magenta
TMOD4	magenta
FOSB	magenta
RAB9B	magenta
SDHAF2	magenta
PCK2	magenta
FSTL5	magenta
GPR22	magenta
NEFL	magenta
CPA5	magenta
CRB3	magenta
AIG1	magenta
MTARC1	magenta
EFNB3	magenta
ATP1A3	magenta
SEMA5B	magenta
FLRT3	magenta
PHOX2B	magenta
LMO1	magenta
ZNF771	magenta
CD24	magenta
TACR2	magenta
TAFA4	magenta
CCN6	magenta
KCNE4	magenta
SMS	magenta
NRCAM	magenta
PCDH10	magenta
UCHL3	magenta
SLITRK6	magenta
NRG4	magenta
HS3ST6	magenta
PITX2	magenta
NRSN1	magenta
CSKMT	magenta
FIBP	magenta
TXN	magenta
PRELID1	magenta
CCKAR	magenta
GPR143	magenta
CIAO2B	magenta
MRPS15	magenta
MAB21L2	magenta
EIF6	magenta
INKA1	magenta
FAM71A	magenta
GNG3	magenta
PLPPR1	magenta
SPP1	magenta
MRPS24	magenta
RESP18	magenta
TAX1BP3	magenta
DTYMK	magenta
S100A3	magenta
NEFM	magenta
S100A8	magenta
ENY2	magenta
FHAD1	magenta
SURF1	magenta
CDIPT	magenta
DYNLL1	magenta
UBE2S	magenta
TMEM40	magenta
MRPL34	magenta
FCMR	magenta
SLC5A7	magenta
SLC51B	magenta
COX17	magenta
HBB	magenta
NXT1	magenta
NDUFB2	magenta
C7H19orf71	magenta
C7H19orf25	magenta
PAGR1	magenta
TSTD1	magenta
CCDC103	magenta
TAF10	magenta

## Sheet: black
gene_name	module
ANXA9	black
WNT7A	black
PDPN	black
ERLIN1	black
EMP1	black
B4GALT3	black
RHBDD1	black
SPIDR	black
LRRC8D	black
DLK2	black
SCEL	black
TPD52L1	black
DHX36	black
RASA2	black
SCNN1B	black
GJB4	black
DAAM1	black
AIF1L	black
ENDOD1	black
AACS	black
PLEKHH1	black
ZNF697	black
COBL	black
RHBDL3	black
MARCKSL1	black
RELT	black
TSR1	black
SLC5A9	black
SMTNL2	black
TLCD3A	black
PPL	black
MTHFD1L	black
WTAP	black
C15H11orf34	black
EAF2	black
KRT80	black
BTG2	black
TUFT1	black
CRNN	black
RAB3D	black
CARMIL1	black
CERS3	black
LSG1	black
TP53BP2	black
ELOVL7	black
TC2N	black
UTP20	black
TFAP2C	black
ITGA2	black
CPM	black
NAA40	black
ABCG1	black
SLC9A4	black
PLAGL2	black
C18H19orf48	black
PEX5L	black
SF3B3	black
AKTIP	black
STK38	black
TAF4B	black
HS3ST1	black
CFTR	black
PRSS22	black
S100A16	black
RAB15	black
FAM169A	black
SUCO	black
S100A11	black
IL1RAP	black
MBOAT1	black
TMEM229B	black
MGAT3	black
CRCT1	black
CELSR1	black
TMPRSS11E	black
CEACAM19	black
CSTA	black
STEAP4	black
C6H4orf19	black
ELOVL4	black
NCCRP1	black
ATP13A4	black
F3	black
ASCL1	black
IGF2BP2	black
C29H11orf98	black
CKAP4	black
GPA33	black
DACT2	black
WNK3	black
CDH22	black
MXD1	black
VTCN1	black
THUMPD1	black
PUS7	black
TMED5	black
ALDH3A1	black
TFCP2L1	black
SBSN	black
SCNN1A	black
SLC16A6	black
USP31	black
PROSER2	black
H6PD	black
GCNT3	black
XPO5	black
KCNK1	black
PLSCR3	black
CHST4	black
P2RY2	black
LPGAT1	black
B4GALT4	black
IKZF2	black
RASEF	black
GNL3	black
SLC5A6	black
SLC23A2	black
HEPACAM2	black
ATP2A2	black
KNOP1	black
IGF2BP1	black
HIVEP2	black
MPP6	black
BTD	black
QTRT2	black
HOPX	black
WFDC2	black
ABCA12	black
SLC39A2	black
UPK3BL1	black
CD274	black
DHRS9	black
CRYBG3	black
UPK1B	black
RRP1B	black
KDM4A	black
ABCA1	black
TLR2	black
FAM3D	black
OSBPL3	black
RNF41	black
PTGES	black
PHYHIP	black
ZBTB2	black
CLCN4	black
SLC43A2	black
DDOST	black
DUSP14	black
SLC52A3	black
PLAT	black
CCNJ	black
METTL1	black
TMPRSS4	black
GLT1D1	black
CRABP2	black
BARX2	black
CXCL2	black
RDH11	black
EPHB2	black
DCAF1	black
CFAP97	black
NRIP1	black
MDN1	black
ASPRV1	black
VAPA	black
MORC3	black
SLC1A1	black
HACD3	black
RGS7	black
DMKN	black
CLDN1	black
KLK9	black
CITED4	black
NCR3LG1	black
SYT9	black
CGN	black
DHX9	black
LPIN2	black
TFRC	black
GRO1	black
GLMN	black
MAX	black
PEX11A	black
PAQR8	black
NPM3	black
MAN1A2	black
ZNF112	black
KRT7	black
MUC20	black
CDH26	black
CD55	black
SESN2	black
CXCL3	black
NUP98	black
LTBR	black
SLC30A5	black
ASNS	black
SLC45A4	black
LRP8	black
PNMA2	black
FAM43A	black
GRHL3	black
PHTF1	black
HDAC4	black
PLSCR2	black
RNF128	black
DDX20	black
KIF16B	black
C3H1orf226	black
FLRT2	black
PIK3AP1	black
DCBLD2	black
NT5C2	black
SLC7A1	black
CWC22	black
EYA2	black
CXCR2	black
ITGB6	black
KRTDAP	black
LRRC8B	black
LY6D	black
CLDN8	black
GNL2	black
NCAM2	black
RNF183	black
TAOK3	black
NUP153	black
ABCC8	black
GJB6	black
IRAK3	black
RGS13	black
HK2	black
FUT4	black
AQP11	black
LRRC73	black
CHKA	black
USO1	black
PDZD8	black
WLS	black
HIPK2	black
PLK3	black
CRYBG2	black
TUBB2A	black
ADAM9	black
MACROH2A2	black
PDIK1L	black
PLA2G4E	black
DUSP5	black
LGI2	black
KREMEN2	black
C8H9orf152	black
MMP7	black
RHOV	black
PCSK2	black
GPD2	black
NSMAF	black
TNFAIP3	black
NUCB2	black
ERN1	black
RESF1	black
EPHA4	black
SUPT16H	black
ANKRD11	black
ZBED2	black
SLC46A2	black
SLC22A23	black
TMPRSS11D	black
LRRC6	black
SCIN	black
PINLYP	black
PFKFB3	black
TENM4	black
IRAK2	black
COBLL1	black
SAMHD1	black
C3H1orf52	black
SLC16A12	black
RND3	black
STC2	black
NFE2L3	black
VSNL1	black
ENTPD7	black
ZNF296	black
IGF2BP3	black
CLDN17	black
PPP3CA	black
B4GALNT4	black
SPINK7	black
ULBP17	black
AVEN	black
ATP7B	black
PYM1	black
DDT	black
RND1	black
TJP2	black
DDIT4	black
KRTAP3-3	black
BASP1	black
ZBTB21	black
ABHD2	black
FAM184A	black
P2RX5	black
RPS6KA3	black
PGLYRP1	black
CDK5	black
SYT12	black
RAB13	black
CHP1	black
ZFYVE19	black
SDHB	black
S100A7	black
PTGS2	black
PTPRE	black
NDUFS7	black
SLC25A34	black
SAMM50	black
LYPD2	black
COMMD4	black
ECH1	black
CYP2D14	black
USH1G	black
ENOSF1	black
MPC1	black
DBI	black
ARFRP1	black
MX2	black
CDKN2D	black
AK3	black
NDUFA10	black
POP5	black
ACAD8	black
WDR55	black
NPC2	black
ANKRD37	black
ZMYND19	black
PCBD2	black

## Sheet: green
gene_name	module
ZNF185	green
TP63	green
VWA8	green
SH3RF1	green
ROBO2	green
TMC6	green
DENND2D	green
TENT4B	green
LAMB3	green
ANXA7	green
FAM117B	green
CIT	green
COX15	green
DOCK8	green
PPIP5K1	green
PPARGC1B	green
TRERF1	green
ABCC3	green
XYLB	green
PAX9	green
ACER2	green
TMEM63B	green
ROBO1	green
TMC7	green
ZC3HAV1	green
SGPP2	green
LTBP2	green
PASK	green
CPOX	green
ZCCHC2	green
ZMYND8	green
ITPRIPL2	green
PRLR	green
TIMELESS	green
NUMB	green
TTC9C	green
RAD54L	green
TJP3	green
AKAP1	green
BCL11B	green
SPPL3	green
BRCA2	green
EML4	green
ARHGEF16	green
SLC9A8	green
RALGAPB	green
DBF4B	green
ZNF217	green
EZH2	green
CIPC	green
HDAC10	green
SDK2	green
HEATR4	green
MOK	green
CHD1L	green
ELMO3	green
PARS2	green
CECR2	green
CPT2	green
UHRF1BP1	green
FAM185A	green
FGD4	green
LARS2	green
CBLC	green
EIF2D	green
ADAMTSL5	green
STX17	green
DGKA	green
ANKRD53	green
PDZD2	green
FAM135A	green
NAGPA	green
EXOC4	green
BRI3BP	green
CCDC159	green
MTA3	green
TRUB2	green
FMNL2	green
CRACDL	green
IRF2BPL	green
DMXL2	green
KASH5	green
CPEB2	green
ZBTB40	green
IKBKE	green
LRRC45	green
PABIR2	green
SERPINB13	green
COQ6	green
ITGB4	green
TBL1XR1	green
IQGAP2	green
CAMKK1	green
SORT1	green
RNF44	green
DSC3	green
ZNF704	green
LARP1B	green
PDHA1	green
IL10RB	green
RCOR1	green
DARS2	green
SLC35D1	green
SQOR	green
EIF2AK2	green
INAVA	green
PARP12	green
PARP10	green
SH3D21	green
CABLES1	green
LLGL1	green
MRPS9	green
HECA	green
CORO2A	green
USP38	green
PITPNM2	green
PSTPIP2	green
MCCC2	green
STK17B	green
SBNO1	green
BNC1	green
MST1R	green
FBXO24	green
HDAC6	green
MAP3K2	green
SLX4IP	green
RB1	green
TEC	green
PRICKLE3	green
PEX6	green
INVS	green
ANKRD61	green
TTC22	green
SP110	green
KDM1B	green
CLSPN	green
KIF23	green
ZNF311	green
VMP1	green
PAQR5	green
SULT1A1	green
TGDS	green
E2F7	green
ZDHHC1	green
MYBL2	green
EML6	green
HHLA2	green
RC3H1	green
NMRK1	green
GDPD2	green
CADPS	green
DAP3	green
SLC25A41	green
C23H6orf136	green
FBF1	green
SMRP1	green
RTEL1	green
MANSC4	green
TMPRSS13	green
MYO5A	green
IMMT	green
FH	green
GATB	green
YARS2	green
TMEM39B	green
SLX4	green
RBM47	green
TMEM219	green
MIER1	green
PLK1	green
TRPM1	green
DSC2	green
SULT1C4	green
DQX1	green
NCOA4	green
PCDH7	green
PEX1	green
FBXL19	green
DNAJB3	green
MAP3K15	green
HROB	green
RIPK3	green
TLR5	green
CSPG4	green
ZAR1L	green
CLUL1	green
RBFA	green
WNT5A	green
FAM126B	green
TMEM19	green
NUDT13	green
GLS2	green
SUMF2	green
TTC21A	green
IL17A	green
DAO	green
MAFG	green
BRCA1	green
OXA1L	green
MFSD9	green
MMP15	green
ENTPD4	green
MPP7	green
FBXO33	green
SLBP	green
NME8	green
CCHCR1	green
DNAI4	green
ODF3	green
SCRIB	green
bta-mir-2284u	green
GDI2	green
TTC39B	green
MINDY1	green
CDK6	green
SYCP2	green
DUSP6	green
CXADR	green
ITGA2B	green
SIRT7	green
MGC157082	green
ABHD6	green
CARNS1	green
TMEM104	green
ATP13A2	green
MYBL1	green
AGL	green
PAPLN	green
PARP14	green
AFG3L2	green
SLC45A2	green
SFXN5	green
UPK3B	green
PBX4	green
TMEM25	green
ZBTB32	green
ZCWPW1	green
ATL3	green
CDS1	green
SPTAN1	green
TTC7A	green
TMOD3	green
TRPM4	green
MAIP1	green
GOT2	green
MAP2K1	green
ARHGAP33	green
PRKCI	green
TRIM21	green
CALB1	green
TMEM102	green
SDR42E1	green
SLC23A3	green
PDHX	green
OPA1	green
IL1RL2	green
CES5A	green
HSPA9	green
SHMT2	green
GRB7	green
FAM53C	green
CCNB3	green
ABCD4	green
MIIP	green
EPB41L5	green
JPH1	green
SSH1	green
BARD1	green
CAPN11	green
ZNF572	green
ACOXL	green
MIP	green
SLC39A4	green
FBXL6	green
TMEM94	green
ZC3H12C	green
AP3B2	green
PDSS2	green
IFIH1	green
PARN	green
EDF1	green
CLPX	green
MICAL2	green
FLAD1	green
ASIC1	green
PARP3	green
SLC37A1	green
RERE	green
ZDHHC24	green
PLA2G4A	green
METAP1	green
TNIK	green
UBC	green
SHPK	green
CAPS2	green
PARD6G	green
SERF2	green
EXOC3L4	green
SAMD9	green
ITGA6	green
RUSF1	green
CCDC24	green
COQ8B	green
ABHD1	green
UHRF1BP1L	green
STARD4	green
WNT10A	green
DOCK11	green
METTL15	green
CMTM4	green
ACP2	green
EBI3	green
PDE6A	green
RMI2	green
CDC45	green
PFDN4	green
PRKAB2	green
GBA3	green
CHTF18	green
SLC31A2	green
IFT80	green
TMEM106A	green
SPATA6	green
CEP85	green
POF1B	green
RNLS	green
SLC37A3	green
NPHP1	green
CHN2	green
MCTP2	green
DDX58	green
PTCD2	green
MYCBPAP	green
NELFCD	green
ATP2A1	green
GPRIN3	green
CLN3	green
EME2	green
KLF12	green
MOCS1	green
FMC1	green
PSRC1	green
TPP1	green
SLC22A15	green
bta-mir-330	green
FOXRED1	green
IGSF9B	green
BOLA-DYA	green
SGK1	green
SLC31A1	green
bta-mir-210	green
FAM149A	green
STK10	green
APH1B	green
TOMM7	green
UQCC1	green
SLC26A2	green
STARD5	green
INSIG1	green
PAOX	green
CLN8	green
GATM	green
PPARG	green
C1QBP	green
BPHL	green
DSB	green
CEP43	green
REM2	green
PLB1	green
ARHGAP18	green
LAP	green
RALA	green
DENND6B	green
ARHGDIG	green
HEPACAM	green
PRG3	green
ROMO1	green
NEIL2	green
RBP2	green
LBP	green
PEX16	green
SLC50A1	green
TBCA	green
TMEM80	green

## Sheet: yellow
gene_name	module
EPB41L4B	yellow
SHMT1	yellow
SPIRE2	yellow
SPECC1	yellow
TSKS	yellow
GSC2	yellow
CASS4	yellow
RGS14	yellow
KRT6B	yellow
IQGAP3	yellow
EPOR	yellow
SAPCD2	yellow
PAPSS2	yellow
ABHD14B	yellow
POU2F3	yellow
CRAT	yellow
CDA	yellow
FOXM1	yellow
FA2H	yellow
TIMM44	yellow
TROAP	yellow
C4H7orf57	yellow
PRR11	yellow
FAM83C	yellow
ADGRF2	yellow
DLGAP1	yellow
GSS	yellow
ANKRD13A	yellow
IL17REL	yellow
PAX8	yellow
TKFC	yellow
RALGAPA2	yellow
DUOX2	yellow
KRT6A	yellow
PGAP6	yellow
NLRC3	yellow
FPGS	yellow
ABCB6	yellow
PCYT2	yellow
ESPL1	yellow
CDCA5	yellow
CKMT1A	yellow
NGEF	yellow
TICRR	yellow
ST6GALNAC2	yellow
TMEM79	yellow
SERPINF2	yellow
SORD	yellow
ABHD17C	yellow
PPARD	yellow
SLC17A7	yellow
LRRC26	yellow
PROM2	yellow
BUB1	yellow
CCDC88B	yellow
ACRBP	yellow
ASPM	yellow
CDK18	yellow
KIFC1	yellow
KIF18B	yellow
MKI67	yellow
PTGES2	yellow
RNF157	yellow
PODNL1	yellow
NDUFA9	yellow
MRPS18B	yellow
ENTPD2	yellow
ACADS	yellow
NFS1	yellow
INCENP	yellow
SPTBN4	yellow
FUT6	yellow
CENPF	yellow
CA12	yellow
ETV4	yellow
FCGR2B	yellow
MAPK13	yellow
SARS2	yellow
SPHK2	yellow
SIRT6	yellow
PAWR	yellow
DCLRE1B	yellow
SEZ6	yellow
SPATA20	yellow
SAMD12	yellow
ATG7	yellow
CBR4	yellow
TCF19	yellow
ACSF2	yellow
KRT75	yellow
CDCA3	yellow
IMPDH1	yellow
PAQR6	yellow
HECTD3	yellow
UQCRC1	yellow
TPX2	yellow
KIF22	yellow
RECQL4	yellow
TUFM	yellow
NYAP2	yellow
KCNK5	yellow
ECM1	yellow
KLRK1	yellow
HJURP	yellow
CYP8B1	yellow
CDC25B	yellow
AADACL3	yellow
TACC3	yellow
PLA2G4F	yellow
RNF152	yellow
HAUS4	yellow
NLRC5	yellow
TESPA1	yellow
ZNF575	yellow
TTF2	yellow
SLC9A2	yellow
SLC22A18	yellow
EML2	yellow
HPSE	yellow
RPS6KL1	yellow
D2HGDH	yellow
RASGRP1	yellow
OTUB2	yellow
E2F2	yellow
DLST	yellow
S1PR5	yellow
TRPM6	yellow
LIPG	yellow
CENPE	yellow
PRDX6	yellow
KIF2C	yellow
OR2R3	yellow
SLC6A8	yellow
EXO1	yellow
CCL5	yellow
ACSS2	yellow
DHRS11	yellow
CD101	yellow
UHRF1	yellow
CYP24A1	yellow
SPAG5	yellow
REEP6	yellow
CD3D	yellow
TGM5	yellow
KRT84	yellow
C2	yellow
MFSD13A	yellow
LRRC20	yellow
GJB2	yellow
DNAJC30	yellow
NLRP1	yellow
MPI	yellow
HDHD5	yellow
FANCD2	yellow
GPR55	yellow
TSFM	yellow
CWC15	yellow
E2F8	yellow
PRSS12	yellow
CELF6	yellow
MLYCD	yellow
GPR15	yellow
CCDC157	yellow
LRRC24	yellow
PLCB2	yellow
THAP4	yellow
AGAP2	yellow
MGC152281	yellow
PLCH1	yellow
SLC12A7	yellow
HCN2	yellow
CFAP57	yellow
DTX2	yellow
ACO1	yellow
TMEM187	yellow
TLCD2	yellow
COX5A	yellow
SLAMF9	yellow
KCNC4	yellow
VILL	yellow
CHCHD10	yellow
CYB5RL	yellow
GPT	yellow
HIGD2A	yellow
ASF1B	yellow
MTHFD1	yellow
ZNF683	yellow
KCTD14	yellow
GTSE1	yellow
TMEM95	yellow
DEAF1	yellow
NLRX1	yellow
KRT16	yellow
SCNN1D	yellow
VSIG8	yellow
BOLA-NC1	yellow
TOM1	yellow
CACNA2D2	yellow
TBX6	yellow
TRIM14	yellow
ASCL2	yellow
HTRA2	yellow
ORC1	yellow
NKX2-3	yellow
POLQ	yellow
WDR54	yellow
CZIB	yellow
FITM2	yellow
ACER1	yellow
ITK	yellow
EIF4B	yellow
TOMM40L	yellow
KIF20A	yellow
DIAPH3	yellow
SLC25A19	yellow
MLKL	yellow
LONP2	yellow
PAQR4	yellow
COMTD1	yellow
DLAT	yellow
POLR3K	yellow
GGN	yellow
PIF1	yellow
MDH2	yellow
CKM	yellow
NRM	yellow
BAK1	yellow
PTGER2	yellow
WNT6	yellow
CES3	yellow
BCKDHA	yellow
TMEM52	yellow
MRPL2	yellow
TARS2	yellow
NIPSNAP1	yellow
PIK3R6	yellow
SATB2	yellow
GABRA5	yellow
TNNI1	yellow
PAMR1	yellow
MMP9	yellow
SLC25A42	yellow
SGO2	yellow
MASTL	yellow
FAM3B	yellow
ACSL6	yellow
RAMP3	yellow
CLYBL	yellow
HASPIN	yellow
GPR174	yellow
ETV5	yellow
PLA2G4D	yellow
GNB5	yellow
CHRNE	yellow
COQ4	yellow
NCAPH	yellow
DNAJC4	yellow
ALPL	yellow
TMEM97	yellow
EBP	yellow
CXCR6	yellow
PSMA5	yellow
NRARP	yellow
AVIL	yellow
ACSF3	yellow
SEMA4G	yellow
SUOX	yellow
SPTSSB	yellow
PNLIPRP3	yellow
NDUFV3	yellow
SLC1A4	yellow
RCAN3	yellow
TNFSF9	yellow
ALAS1	yellow
PHLDA3	yellow
APEH	yellow
CX3CR1	yellow
MRPS31	yellow
CCR10	yellow
MVK	yellow
C3H1orf141	yellow
PGM1	yellow
FRAT2	yellow
ALDH4A1	yellow
CENPT	yellow
SLC25A3	yellow
IBA57	yellow
OSCAR	yellow
TRAIP	yellow
MOGAT1	yellow
SCN1B	yellow
SOWAHD	yellow
CDC20	yellow
MSLN	yellow
GNLY	yellow
EPB41L3	yellow
SYT10	yellow
POLE4	yellow
CYP1B1	yellow
XCL1	yellow
B3GNT10	yellow
BAMBI	yellow
SYNGR2	yellow
RTN2	yellow
C14H8orf82	yellow
RAB4B	yellow
MMAB	yellow
MAST1	yellow
GDPD3	yellow
SDHA	yellow
ZMAT5	yellow
IL26	yellow
PPM1J	yellow
UAP1L1	yellow
HOXC13	yellow
PIANP	yellow
SH2D2A	yellow
C3H1orf210	yellow
DPP7	yellow
PHF21B	yellow
UACA	yellow
LYRM2	yellow
THNSL2	yellow
TNFRSF8	yellow
SOX21	yellow
RSRC1	yellow
CA11	yellow
PCYT1B	yellow
GLTPD2	yellow
MRPL10	yellow
BHLHE23	yellow
FBXW9	yellow
PCYOX1L	yellow
GLP1R	yellow
TMEM235	yellow
EVI5L	yellow
KRT82	yellow
USP35	yellow
C2H2orf76	yellow
DECR2	yellow
FAH	yellow
PIM2	yellow
COPS6	yellow
KLHL6	yellow
PROSER3	yellow
FRMPD1	yellow
EDEM2	yellow
GRIP2	yellow
FAM81A	yellow
ASS1	yellow
PRAM1	yellow
C18H19orf54	yellow
PLA2G2A	yellow
PRSS53	yellow
TTPA	yellow
ULBP21	yellow
LACTB	yellow
PI3	yellow
PSCA	yellow
CCDC78	yellow
DNASE1L2	yellow
ZADH2	yellow
EDA2R	yellow
IVD	yellow
GPX3	yellow
C8G	yellow
LSM7	yellow
CSF1	yellow
SYT3	yellow
ARSA	yellow
NEDD9	yellow
KRTCAP2	yellow
SLC25A11	yellow
POU2F2	yellow
CLDND2	yellow
MAPK8IP1	yellow
ETFBKMT	yellow
TUBB3	yellow
CPNE7	yellow
MMP19	yellow
POLM	yellow
ZNF444	yellow
MRNIP	yellow
FAM207A	yellow
FBXL8	yellow
KCTD21	yellow
TMEM184A	yellow
B3GNT3	yellow
ARL16	yellow
TOM1L1	yellow
BCAS1	yellow
SIRPB2	yellow
FAM161B	yellow
SNAPIN	yellow
SLX1A	yellow
ATP5F1B	yellow
PLPPR2	yellow
DOCK4	yellow
AHCYL1	yellow
MYB	yellow
TOMM22	yellow
PGGHG	yellow
PPM1A	yellow
TOMM5	yellow
COA5	yellow

## Sheet: brown
gene_name	module
NAT14	brown
CAMK1	brown
CSRP1	brown
TNFSF12	brown
MYL9	brown
MAF1	brown
KCNH2	brown
LMOD1	brown
DNAJB5	brown
HSPB6	brown
DUSP26	brown
TAGLN	brown
DMPK	brown
TPM2	brown
VSTM2L	brown
SMPX	brown
GAL3ST3	brown
MYL6	brown
HSPB2	brown
CNN1	brown
ALPK3	brown
PPP1R14A	brown
PNCK	brown
UBE2G2	brown
FXYD1	brown
CALML4	brown
HAND1	brown
DES	brown
HS3ST2	brown
RBPMS	brown
SNPH	brown
SMTN	brown
PYGM	brown
FLNA	brown
TRIM55	brown
ACTN1	brown
WNK2	brown
SMIM1	brown
METRN	brown
NKX2-2	brown
SAT2	brown
PPP1R12C	brown
RBPMS2	brown
PYGB	brown
INPP5A	brown
DUSP3	brown
PCED1B	brown
SLC6A17	brown
CYB5R3	brown
VSX1	brown
PEBP4	brown
NCS1	brown
FAM180B	brown
PRRT1	brown
PTGDS	brown
HSPB7	brown
PELI3	brown
NME4	brown
ASB2	brown
A4GALT	brown
CALCOCO1	brown
SMYD1	brown
TPGS1	brown
MGMT	brown
LYNX1	brown
PKIG	brown
MYOZ3	brown
U7	brown
FADS2	brown
SELENOK	brown
CCDC92	brown
SLC24A2	brown
ANAPC15	brown
GGT7	brown
TUBA1D	brown
CAND2	brown
CAVIN3	brown
FAM181B	brown
ACBD4	brown
LRRN4CL	brown
CBX7	brown
PFKM	brown
KBTBD12	brown
LRRC72	brown
HSPB8	brown
KCNK3	brown
PGC	brown
HYI	brown
U2AF1L4	brown
ZYX	brown
DHRS7C	brown
EMC9	brown
SCX	brown
CYS1	brown
MUSTN1	brown
ACTB	brown
SYNM	brown
PIK3IP1	brown
FNDC4	brown
LGALS1	brown
FAM83D	brown
CALM3	brown
PGA5	brown
ENTPD6	brown
FUZ	brown
NAP1L5	brown
FLOT1	brown
STBD1	brown
CUEDC2	brown
PRXL2A	brown
MYLK2	brown
B9D2	brown
PLEKHO1	brown
DYNC1I1	brown
HSPB1	brown
NUPR2	brown
TRIM47	brown
CASQ1	brown
TPRG1L	brown
ME3	brown
DYNLRB2	brown
ELOF1	brown
CCDC124	brown
MARCHF2	brown
ADGRE5	brown
ECHDC2	brown
ZNF358	brown
SHF	brown
RND2	brown
MSRB1	brown
UBXN11	brown
ING1	brown
FNDC5	brown
C1QL1	brown
MIF4GD	brown
MACROD1	brown
CACNG7	brown
DCTN3	brown
PTPA	brown
ADPRHL1	brown
CTF1	brown
UBXN6	brown
MAFK	brown
RNPEPL1	brown
SHBG	brown
C11H9orf50	brown
PROCA1	brown
PDXP	brown
KCTD15	brown
UBL7	brown
YBEY	brown
PYROXD2	brown
DBP	brown
CHMP4A	brown
MOB2	brown
TMEM249	brown
C3H1orf122	brown
OMG	brown
PIN1	brown
NFKBIL1	brown
SORBS2	brown
ATG101	brown
WASHC1	brown
FBXW5	brown
AGBL5	brown
TENT5B	brown
BANF1	brown
CKB	brown
SLC25A23	brown
CCDC107	brown
BCL7C	brown
CCN5	brown
SAP30L	brown
CDH16	brown
DNAJC7	brown
LOXL4	brown
DNAAF6	brown
SDR39U1	brown
HINT2	brown
YES1	brown
NR1D1	brown
UROC1	brown
PRRT4	brown
TMEM240	brown
NHLRC1	brown
SIRT5	brown
MZT2B	brown
DRAP1	brown
ALDH2	brown
PUS7L	brown
FNDC10	brown
HCFC1R1	brown
RFNG	brown
SLC38A5	brown
LZTS3	brown
GET3	brown
THYN1	brown
C10H15orf61	brown
KLHL38	brown
ADAMTS13	brown
DDRGK1	brown
GMCL1	brown
RABL6	brown
BOK	brown
PTMS	brown
UBL5	brown
MPND	brown
GRHPR	brown
UBXN1	brown
FLOT2	brown
LDHD	brown
MFAP4	brown
ANAPC10	brown
CELA2A	brown
POLR2F	brown
BAD	brown
MXRA8	brown
TCTA	brown
CIBAR1	brown
SNX17	brown
GNAI1	brown
PNPLA8	brown
ALKBH6	brown
MIEN1	brown
SQSTM1	brown
NUDT22	brown
B3GALT4	brown
DOK3	brown
FDX2	brown
AIP	brown
VSIG1	brown
BCAS4	brown
UROD	brown
CNP	brown
CD2BP2	brown
FAAP20	brown
PTGS1	brown
ELOB	brown
PTS	brown
IL11RA	brown
MRPL40	brown
COX4I1	brown
STYXL1	brown
CHCHD6	brown
HDHD3	brown
MISP3	brown
RNF5	brown
GPS1	brown
POMGNT1	brown
POMC	brown
BORCS6	brown
TLE5	brown
CDKN2C	brown
INO80B	brown
MED21	brown
POLD2	brown
EIF3D	brown
LIN7B	brown
ACP4	brown
TRPT1	brown
AAMDC	brown
PINK1	brown
VASP	brown
TMEM205	brown
IMMP2L	brown
DHPS	brown
CAPZA2	brown
POLR2J	brown
ZWILCH	brown
CLPP	brown
MLF2	brown
SSNA1	brown
MRPL41	brown
THTPA	brown
MNF1	brown
PSENEN	brown
TEF	brown
RHPN1	brown
XRRA1	brown
BLOC1S1	brown
WFDC3	brown
AZI2	brown
YIF1A	brown
HSF4	brown
PRDX2	brown
ORAI3	brown
CCNQ	brown
HENMT1	brown
MUL1	brown
TSR3	brown
SPATA24	brown
OXLD1	brown
CCDC106	brown
BAX	brown
RNASEH2C	brown
DNPH1	brown
CHMP6	brown
CRYGN	brown
FANCE	brown
CELA3B	brown
USF2	brown
IQCD	brown
GSDMD	brown
ZNRD2	brown
EEF1G	brown
CYFIP2	brown
CLDN18	brown
HCCS	brown
FAM189B	brown
STN1	brown
TMEM120B	brown
KHDRBS3	brown
PPP1R35	brown
ST8SIA5	brown
PITPNA	brown
PDE6C	brown
WBP1	brown
HDAC5	brown
GPKOW	brown
GADD45GIP1	brown
VPS28	brown
CR2	brown
UBE2M	brown
RPUSD3	brown
KDM8	brown
TIMM17B	brown
IDH3G	brown
CUEDC1	brown
PFDN6	brown
TMEM147	brown
OGFOD2	brown
GNS	brown
AP3S2	brown
DOHH	brown
MORN2	brown
CPSF4	brown
PDAP1	brown
UBE2B	brown
MRPL9	brown
GUK1	brown
RAPSN	brown
GKN1	brown
TSPAN1	brown
KEAP1	brown
MCAT	brown
EXOSC4	brown
PFDN2	brown
C23H6orf47	brown
BRME1	brown
NOL3	brown
MRPS25	brown
METTL22	brown
NUDT18	brown
VKORC1	brown
GCDH	brown
KHK	brown
ARAF	brown
SAC3D1	brown
CDK10	brown
EEFSEC	brown
DNAJB6	brown
SNTA1	brown
TMEM145	brown
GHDC	brown
NIT1	brown
CDPF1	brown
ABHD17A	brown
GSKIP	brown
DNPEP	brown
UBL4A	brown
PSMB6	brown
MYH7B	brown
ARPC4	brown
PEPD	brown
ATP6V1F	brown
EMC10	brown
RPP21	brown
TRMU	brown
DPM2	brown
VAMP8	brown
CTSA	brown
STK16	brown
GPAA1	brown
DRAM2	brown
AP1S1	brown
NEU1	brown
DYRK3	brown
CLBA1	brown
MRPL49	brown
MORN4	brown
MEA1	brown
PIP4K2A	brown
PGP	brown
NAIF1	brown
TMEM143	brown
MRPS26	brown
ZNF511	brown
SYS1	brown
OSM	brown
LYZ2	brown
FKBP2	brown
HRAS	brown
ARFIP2	brown
ND3	brown
GTF2H4	brown
PTPMT1	brown
DHRS7B	brown
TSEN34	brown
NTPCR	brown
SUMO1	brown
GAPDH	brown
CTRC	brown
ALKBH4	brown
ZNF688	brown
SDHAF1	brown
GPX4	brown
SDF2L1	brown
MNS1	brown
EFHB	brown

[truncated: 4 more sheets: blue, lightgreen, cyan, turquoise]
