# Supplementary material for: Transcriptome Analysis of Bovine Rumen Tissue in Three Developmental Stages
Source: Front Genet. 2022 Mar 3;13:821406. doi: 10.3389/fgene.2022.821406 (PMC8928727; doi:10.3389/fgene.2022.821406)
Supplement: Supplementary file 9 [file Table8.XLSX]

## Sheet: green
Category	Term	Count	%	PValue	Genes	List Total	Pop Hits	Pop Total	Fold Enrichment	Bonferroni	Benjamini	FDR
GOTERM_BP_DIRECT	GO:0060236~regulation of mitotic spindle organization	3	0.793651	0.0037627	PARP3, PSRC1, ANKRD53	275	5	13824	30.1615	0.990275	1	1
GOTERM_BP_DIRECT	GO:0051560~mitochondrial calcium ion homeostasis	3	0.793651	0.0158587	AFG3L2, IMMT, MAIP1	275	10	13824	15.0807	1	1	1
GOTERM_BP_DIRECT	GO:0008643~carbohydrate transport	3	0.793651	0.0226615	SLC35D1, SLC50A1, SLC37A3	275	12	13824	12.5673	1	1	1
GOTERM_BP_DIRECT	GO:0051262~protein tetramerization	4	1.0582	0.0229944	TRPM1, OXA1L, FH, SHMT2	275	31	13824	6.48633	1	1	1
GOTERM_BP_DIRECT	GO:0050772~positive regulation of axonogenesis	3	0.793651	0.0264362	ROBO2, MAP2K1, ROBO1	275	13	13824	11.6006	1	1	1
GOTERM_BP_DIRECT	GO:0034614~cellular response to reactive oxygen species	3	0.793651	0.0346768	NME8, ROMO1, PPARGC1B	275	15	13824	10.0538	1	1	1
GOTERM_BP_DIRECT	GO:0042476~odontogenesis	3	0.793651	0.0391218	WNT10A, PAX9, MYO5A	275	16	13824	9.42545	1	1	1
GOTERM_BP_DIRECT	GO:0051056~regulation of small GTPase mediated signal transduction	3	0.793651	0.0391218	RALGAPB, CHN2, ARHGAP18	275	16	13824	9.42545	1	1	1
GOTERM_BP_DIRECT	GO:0050925~negative regulation of negative chemotaxis	2	0.529101	0.0392498	ROBO2, ROBO1	275	2	13824	50.2691	1	1	1
GOTERM_BP_DIRECT	GO:0007156~homophilic cell adhesion via plasma membrane adhesion molecules	6	1.5873	0.0436109	ROBO2, PCDH7, IGSF9B, DSC2, ROBO1, DSC3	275	97	13824	3.10943	1	1	1
GOTERM_BP_DIRECT	GO:0032755~positive regulation of interleukin-6 production	4	1.0582	0.0444218	IL1RL2, DDX58, WNT5A, LBP	275	40	13824	5.02691	1	1	1
GOTERM_BP_DIRECT	GO:2000134~negative regulation of G1/S transition of mitotic cell cycle	3	0.793651	0.0486108	RB1, E2F7, EZH2	275	18	13824	8.37818	1	1	1
Category	Term	Count	%	PValue	Genes	List Total	Pop Hits	Pop Total	Fold Enrichment	Bonferroni	Benjamini	FDR
GOTERM_CC_DIRECT	GO:0000118~histone deacetylase complex	6	1.5873	0.000109358	RERE, HDAC10, TBL1XR1, ZNF217, TRERF1, HDAC6	305	25	15461	12.166	0.0280341	0.028433	0.0283236
GOTERM_CC_DIRECT	GO:0005739~mitochondrion	34	8.99471	0.00032464	FH, STX17, SHMT2, PARS2, CPOX, ABHD6, ATP2A1, MAIP1, YARS2, BPHL, AKAP1, TMEM102, CPT2, PDSS2, ROMO1, NUDT13, PPARGC1B, MCCC2, STARD4, PDHA1, PTCD2, STARD5, GOT2, GATB, DARS2, BRI3BP, COQ6, VWA8, LARS2, GATM, TPP1, SGK1, PFDN4, DAP3	305	887	15461	1.94309	0.080955	0.0422032	0.0420409
GOTERM_CC_DIRECT	GO:0005743~mitochondrial inner membrane	16	4.2328	0.000685762	COX15, SHMT2, GOT2, IMMT, MAIP1, CLPX, FOXRED1, OXA1L, AFG3L2, MRPS9, GATM, CPT2, SLC25A41, ROMO1, SFXN5, DAP3	305	292	15461	2.77763	0.163358	0.0594327	0.0592041
GOTERM_CC_DIRECT	GO:0005759~mitochondrial matrix	9	2.38095	0.00622552	PDHX, PDHA1, GLS2, SHMT2, C1QBP, GOT2, DARS2, MAIP1, CLPX	305	139	15461	3.2822	0.802831	0.404659	0.403102
GOTERM_CC_DIRECT	GO:0009986~cell surface	14	3.7037	0.0146907	ROBO2, CXADR, SORT1, ITGB4, GOT2, WNT5A, MST1R, IQGAP2, PRLR, ROBO1, TMEM102, C1QBP, CSPG4, LBP	305	332	15461	2.13761	0.978676	0.672992	0.670403
GOTERM_CC_DIRECT	GO:0031252~cell leading edge	4	1.0582	0.0155306	ITGB4, DOCK8, SCRIB, HDAC6	305	27	15461	7.5099	0.982916	0.672992	0.670403
GOTERM_CC_DIRECT	GO:0005876~spindle microtubule	4	1.0582	0.030992	PSRC1, NEIL2, TBL1XR1, PLK1	305	35	15461	5.79335	0.999721	1	1
GOTERM_CC_DIRECT	GO:0005777~peroxisome	5	1.32275	0.0352983	PEX16, ABCD4, PEX6, MYO5A, PAOX	305	63	15461	4.02316	0.999912	1	1
GOTERM_CC_DIRECT	GO:0031436~BRCA1-BARD1 complex	2	0.529101	0.0389394	BARD1, BRCA1	305	2	15461	50.6918	0.999967	1	1
GOTERM_CC_DIRECT	GO:0033116~endoplasmic reticulum-Golgi intermediate compartment membrane	3	0.793651	0.0479274	VMP1, STX17, SPPL3	305	18	15461	8.44863	0.999997	1	1
Category	Term	Count	%	PValue	Genes	List Total	Pop Hits	Pop Total	Fold Enrichment	Bonferroni	Benjamini	FDR
GOTERM_MF_DIRECT	GO:0005524~ATP binding	46	12.1693	2.14981e-05	ABCD4, RTEL1, DGKA, PARS2, DQX1, ATP2A1, MST1R, CHTF18, YARS2, CAMKK1, IFIH1, STK10, PPIP5K1, CARNS1, RAD54L, IKBKE, XYLB, ABCC3, MAP3K2, HSPA9, MAP2K1, PRKCI, RIPK3, DDX58, PLK1, MOK, DARS2, EIF2AK2, MYO5A, KIF23, PEX1, CHD1L, PASK, CLPX, CIT, VWA8, LARS2, AFG3L2, MAP3K15, CDK6, TEC, STK17B, PEX6, ATP13A2, TNIK, SGK1	256	1224	13095	1.92239	0.00734682	0.00737386	0.00737386
GOTERM_MF_DIRECT	GO:0044212~transcription regulatory region DNA binding	11	2.91005	8.77338e-05	BCL11B, TBL1XR1, WNT5A, ZNF217, MYBL2, PPARG, BRCA1, MYBL1, TRERF1, RCOR1, TP63	256	116	13095	4.85065	0.0296457	0.0150463	0.0150463
GOTERM_MF_DIRECT	GO:0003950~NAD+ ADP-ribosyltransferase activity	5	1.32275	0.00027371	PARP10, PARP3, ZC3HAV1, PARP14, PARP12	256	17	13095	15.0448	0.0896221	0.0312942	0.0312942
GOTERM_MF_DIRECT	GO:0004674~protein serine/threonine kinase activity	10	2.6455	0.023717	STK10, PRKCI, RIPK3, STK17B, PLK1, MOK, SGK1, PASK, CAMKK1, CIT	256	213	13095	2.40152	0.999734	1	1
GOTERM_MF_DIRECT	GO:0097177~mitochondrial ribosome binding	2	0.529101	0.0385684	OXA1L, C1QBP	256	2	13095	51.1523	0.999999	1	1
GOTERM_MF_DIRECT	GO:0008146~sulfotransferase activity	3	0.793651	0.0423856	SULT1A1, SULT1C4	256	17	13095	9.02688	1	1	1

## Sheet: cyan
Category	Term	Count	%	PValue	Genes	List Total	Pop Hits	Pop Total	Fold Enrichment	Bonferroni	Benjamini	FDR
GOTERM_BP_DIRECT	GO:0003151~outflow tract morphogenesis	10	0.905797	7.69801e-05	FZD1, JUN, WNT11, SFRP2, CITED2, NPY2R, DVL2, NPY1R, SIX1, TBX3	830	32	13824	5.20482	0.183914	0.184154	0.184154
GOTERM_BP_DIRECT	GO:0001525~angiogenesis	21	1.90217	0.000139511	ANGPT4, RAMP2, ENPEP, JUN, CALCRL, ANGPT1, CAV1, SERPINE1, EIF2AK3, ECSCR, MEOX2, FGF2, SIRT1, PTPRB, HEY1, LEP, S1PR1, HOXB3, EPHB1, NOX1, FGFR1	830	134	13824	2.61018	0.308114	0.184154	0.184154
GOTERM_BP_DIRECT	GO:0030199~collagen fibril organization	9	0.815217	0.000224238	COL1A1, ADAMTS2, COL3A1, SFRP2, COL1A2, TNXB, LOX, COL5A2, DDR2	830	29	13824	5.16892	0.446811	0.197329	0.197329
GOTERM_BP_DIRECT	GO:0090335~regulation of brown fat cell differentiation	4	0.362319	0.000821159	FTO, DUSP10, LEP, SIRT1	830	4	13824	16.6554	0.88568	0.466294	0.466294
GOTERM_BP_DIRECT	GO:0043410~positive regulation of MAPK cascade	11	0.996377	0.00105377	CDH2, ADRB3, CAV2, LEP, PRKCE, LPAR1, IGF2, PDGFA, BNIP2, TNFRSF11A, CDON	830	53	13824	3.45679	0.938173	0.466294	0.466294
GOTERM_BP_DIRECT	GO:0048813~dendrite morphogenesis	8	0.724638	0.00105976	PREX2, MEF2A, RBFOX2, KIDINS220, CAMK2A, ELAVL4, MAPK8IP2, DCLK1	830	28	13824	4.75869	0.939144	0.466294	0.466294
GOTERM_BP_DIRECT	GO:0007155~cell adhesion	22	1.99275	0.0016046	ACHE, SPON1, TINAGL1, TNXB, TNFAIP6, LAMA2, MOG, CNTN5, PRKCE, LAMA4, PCDHGC3, COL12A1, RGMB, KITLG, RELN, HAS2, NCAM1, CTNNA2, CD36, MYH10, MPDZ, OPCML	830	173	13824	2.11803	0.985586	0.525402	0.525402
GOTERM_BP_DIRECT	GO:0021532~neural tube patterning	4	0.362319	0.00196116	ARL13B, IFT140, TRAF3IP1, TMEM107	830	5	13824	13.3243	0.994386	0.525402	0.525402
GOTERM_BP_DIRECT	GO:0007275~multicellular organism development	21	1.90217	0.00208487	TSHZ3, SPRY4, TSHZ2, EBF1, EBF2, PDGFA, EBF4, TNFRSF11A, SHISA2, WNT16, MTURN, QKI, GADD45G, WNT11, RELN, SLC22A16, SFRP5, ZNF516, ZNF536, SPRY1, HOXA4	830	165	13824	2.11978	0.995953	0.525402	0.525402
GOTERM_BP_DIRECT	GO:0070373~negative regulation of ERK1 and ERK2 cascade	9	0.815217	0.00223731	FLCN, ADIPOQ, SPRY4, ABL1, SPRY2, TIMP3, SPRY1, NDRG2, ATF3	830	40	13824	3.74747	0.997296	0.525402	0.525402
GOTERM_BP_DIRECT	GO:0045944~positive regulation of transcription from RNA polymerase II promoter	53	4.80072	0.00231426	CRTC1, CITED2, SIX1, TCF21, HIF3A, FGF2, FLCN, RPS6KA5, SIX5, CREB3L1, EPC1, SOX8, HOXA5, CDON, ACVR1, MEF2A, OSR2, SLC11A1, EBF1, EBF2, TET1, EBF4, KLF15, SIRT1, ARMCX3, GAL, SFRP2, NR5A2, SMO, CDH13, ATF5, ZFPM2, FOXO1, CAMTA1, TAF9B, WWTR1, STAT5B, XRCC6, JUN, JUND, IGF1, NFATC4, NR4A2, NR4A1, PER1, BCL9, NFIA, MAFF, TCF4, SP7, LPIN1, SSBP3, NFE2L1	830	580	13824	1.52196	0.997794	0.525402	0.525402
GOTERM_BP_DIRECT	GO:0043153~entrainment of circadian clock by photoperiod	6	0.543478	0.00258721	PER1, RBM4, FBXL21, CRTC1, CRY1, FBXL3	830	17	13824	5.87838	0.998929	0.525402	0.525402
GOTERM_BP_DIRECT	GO:0061098~positive regulation of protein tyrosine kinase activity	6	0.543478	0.00258721	GPRC5B, RELN, DOK7, DVL2, SRCIN1, AGT	830	17	13824	5.87838	0.998929	0.525402	0.525402
GOTERM_BP_DIRECT	GO:0001701~in utero embryonic development	20	1.81159	0.00312827	ACVR1, ANGPT1, KIDINS220, ZFAND5, WDR19, GATA6, YBX1, TBX3, ADD1, GLI2, FLCN, RCN1, EDNRA, SMO, MAFF, SOX8, ZFPM2, MYH10, MYH6, FGFR1	830	159	13824	2.09502	0.999744	0.580541	0.580541
GOTERM_BP_DIRECT	GO:0060412~ventricular septum morphogenesis	6	0.543478	0.00340753	WNT11, CITED2, ZFPM2, TBX3, FGFRL1, SAV1	830	18	13824	5.55181	0.999878	0.580541	0.580541
GOTERM_BP_DIRECT	GO:0008217~regulation of blood pressure	8	0.724638	0.00351843	ACTA2, RAMP2, EDNRA, ENPEP, COL1A2, NPY1R, TRHDE, MYH6	830	34	13824	3.91892	0.999909	0.580541	0.580541
GOTERM_BP_DIRECT	GO:0001568~blood vessel development	7	0.634058	0.00551618	COL1A1, COL1A2, LAMA4, GJA4, PLPP3, TBX3, FOXO1	830	28	13824	4.16386	1	0.793125	0.793125
GOTERM_BP_DIRECT	GO:0034446~substrate adhesion-dependent cell spreading	8	0.724638	0.00576047	FZD7, AKIP1, ABL1, RADIL, LAMB1, LAMC1, MERTK, SRCIN1	830	37	13824	3.60117	1	0.793125	0.793125
GOTERM_BP_DIRECT	GO:0010001~glial cell differentiation	5	0.452899	0.00593463	RELN, CDH2, DTX1, FGF2, KLF15	830	13	13824	6.40593	1	0.793125	0.793125
GOTERM_BP_DIRECT	GO:0007411~axon guidance	13	1.17754	0.00612016	SEMA6A, LAMA2, USP33, GLI2, TTC8, NR4A3, RELN, CXCL12, KIF5A, BOC, ZNF280C, MYH10, MATN2	830	88	13824	2.46046	1	0.793125	0.793125
GOTERM_BP_DIRECT	GO:0042632~cholesterol homeostasis	9	0.815217	0.00632163	ABCA2, SCARB1, NR5A2, CAV3, CAV1, ALMS1, APOA1, LPL, SIRT1	830	47	13824	3.18934	1	0.793125	0.793125
GOTERM_BP_DIRECT	GO:0001657~ureteric bud development	7	0.634058	0.00660937	RET, BMPER, SIX1, TCF21, SPRY1, CRLF1, FGFR1	830	29	13824	4.02027	1	0.793125	0.793125
GOTERM_BP_DIRECT	GO:0001570~vasculogenesis	9	0.815217	0.00719729	GJC1, RAMP2, MYOCD, SMO, CITED2, CAV1, HAS2, ZFPM2, QKI	830	48	13824	3.12289	1	0.813606	0.813606
GOTERM_BP_DIRECT	GO:0000122~negative regulation of transcription from RNA polymerase II promoter	39	3.53261	0.00739642	ZNF496, CDKN1C, GATA6, SIX1, TCF21, YBX1, RNF2, FOXO1, GLI2, FLCN, ZFP57, EPC1, E4F1, TAF9B, MEF2A, WWTR1, KLF11, OSR2, ZHX2, JUN, JUND, FST, CAV1, SIRT1, DKK1, HIC1, NR4A2, PER1, NR4A3, NFIA, SMO, LEP, BCL6B, CRY1, HOXB3, TCF4, RCOR2, ATF3, FGFR1	830	420	13824	1.54657	1	0.813606	0.813606
GOTERM_BP_DIRECT	GO:0090190~positive regulation of branching involved in ureteric bud morphogenesis	5	0.452899	0.00791928	SMO, MAGED1, SIX1, SOX8, AGT	830	14	13824	5.94836	1	0.833414	0.833414
GOTERM_BP_DIRECT	GO:0035023~regulation of Rho protein signal transduction	11	0.996377	0.00857795	PREX2, FGD5, ARHGEF9, ARHGEF28, RASGRF2, DLC1, ITSN1, ARHGEF10L, ARHGEF40, KALRN, FGD1	830	70	13824	2.61728	1	0.833414	0.833414
GOTERM_BP_DIRECT	GO:0014068~positive regulation of phosphatidylinositol 3-kinase signaling	9	0.815217	0.00921904	FLT1, RELN, ANGPT1, LEP, KDR, PDGFA, IGF1, SIRT1, AGT	830	50	13824	2.99798	1	0.833414	0.833414
GOTERM_BP_DIRECT	GO:0030198~extracellular matrix organization	11	0.996377	0.00946372	VIT, SMOC2, COL3A1, ECM2, TNXB, ADAMTSL4, CRISPLD2, ELN, COL4A6, RECK, NOX1	830	71	13824	2.58042	1	0.833414	0.833414
GOTERM_BP_DIRECT	GO:0032835~glomerulus development	4	0.362319	0.00958348	WWTR1, ENPEP, PLCE1, TCF21	830	8	13824	8.32771	1	0.833414	0.833414
GOTERM_BP_DIRECT	GO:0060644~mammary gland epithelial cell differentiation	4	0.362319	0.00958348	SMO, ZNF703, FGF2, HOXA5	830	8	13824	8.32771	1	0.833414	0.833414
GOTERM_BP_DIRECT	GO:0071376~cellular response to corticotropin-releasing hormone stimulus	3	0.271739	0.0103465	NR4A2, NR4A1, NR4A3	830	3	13824	16.6554	1	0.833414	0.833414
GOTERM_BP_DIRECT	GO:0006366~transcription from RNA polymerase II promoter	16	1.44928	0.0103491	MEF2A, OSR2, EBF2, TCF21, HIF3A, NR4A2, NR4A1, MAFF, ZNF516, DVL2, ZNF536, POLR2I, TAF9B, HOXA5, NFE2L1, POLR2L	830	129	13824	2.06579	1	0.833414	0.833414
GOTERM_BP_DIRECT	GO:0035264~multicellular organism growth	11	0.996377	0.0104177	CDKN1C, WWTR1, TTC8, WDR48, SMO, SLITRK1, PLAG1, ATF5, TNS2, HOXA5, ADD1	830	72	13824	2.54458	1	0.833414	0.833414
GOTERM_BP_DIRECT	GO:0007156~homophilic cell adhesion via plasma membrane adhesion molecules	13	1.17754	0.0130339	RET, PCDHGA3, CADM2, PCDHGC3, CDH7, CDH2, CDH20, CDH13, FAT3, DCHS1, FAT4, CDH15, CD200	830	97	13824	2.23217	1	1	1
GOTERM_BP_DIRECT	GO:0070208~protein heterotrimerization	4	0.362319	0.013741	COL1A1, COL1A2, C1QTNF6, ADIPOQ	830	9	13824	7.40241	1	1	1
GOTERM_BP_DIRECT	GO:0001755~neural crest cell migration	8	0.724638	0.0149278	ACVR1, RET, KITLG, SEMA6A, SMO, SEMA3D, SEMA6D, SOX8	830	44	13824	3.02826	1	1	1
GOTERM_BP_DIRECT	GO:0035914~skeletal muscle cell differentiation	8	0.724638	0.0167907	BCL9, NR4A1, CITED2, PLAGL1, MAFF, SOX8, NUPR1, ATF3	830	45	13824	2.96096	1	1	1
GOTERM_BP_DIRECT	GO:0050885~neuromuscular process controlling balance	8	0.724638	0.0167907	RBFOX2, NR4A3, JPH3, ABL1, SLC1A3, CAMTA1, MYH10, ADCY5	830	45	13824	2.96096	1	1	1
GOTERM_BP_DIRECT	GO:0050873~brown fat cell differentiation	6	0.543478	0.0175898	LRG1, ADRB3, LAMA4, ADIPOQ, ZNF516, ADIG	830	26	13824	3.84356	1	1	1
GOTERM_BP_DIRECT	GO:0001759~organ induction	4	0.362319	0.0187667	SIX1, SPRY1, FGF2, FGFR1	830	10	13824	6.66217	1	1	1
GOTERM_BP_DIRECT	GO:0021987~cerebral cortex development	7	0.634058	0.0190039	COL3A1, PTPRS, CDH2, SMO, CEP120, FAT4, CDON	830	36	13824	3.23855	1	1	1
GOTERM_BP_DIRECT	GO:0006644~phospholipid metabolic process	7	0.634058	0.0190039	PLPP5, PLPPR5, GATA6, PEMT, APOA1, LPL, PLPP3	830	36	13824	3.23855	1	1	1
GOTERM_BP_DIRECT	GO:0046426~negative regulation of JAK-STAT cascade	7	0.634058	0.0190039	SOCS2, RTN4R, RTN4RL1, LRRTM1, LRRC66, SOCS5, LRRC4B	830	36	13824	3.23855	1	1	1
GOTERM_BP_DIRECT	GO:0060070~canonical Wnt signaling pathway	10	0.905797	0.0197292	FZD1, BCL9, TCF7L1, WNT11, SFRP2, SFRP5, FZD7, DVL2, PLPP3, MYH6	830	68	13824	2.44933	1	1	1
GOTERM_BP_DIRECT	GO:0070508~cholesterol import	3	0.271739	0.0198718	SCARB1, APOA1, CD36	830	4	13824	12.4916	1	1	1
GOTERM_BP_DIRECT	GO:0051387~negative regulation of neurotrophin TRK receptor signaling pathway	3	0.271739	0.0198718	SPRY2, SPRY1, AGT	830	4	13824	12.4916	1	1	1
GOTERM_BP_DIRECT	GO:0051057~positive regulation of small GTPase mediated signal transduction	3	0.271739	0.0198718	RELN, BNIP2, CDON	830	4	13824	12.4916	1	1	1
GOTERM_BP_DIRECT	GO:0003081~regulation of systemic arterial blood pressure by renin-angiotensin	3	0.271739	0.0198718	ENPEP, AGT, NOX1	830	4	13824	12.4916	1	1	1
GOTERM_BP_DIRECT	GO:0021615~glossopharyngeal nerve morphogenesis	3	0.271739	0.0198718	HOXB3, HOXD3, PLXNA4	830	4	13824	12.4916	1	1	1
GOTERM_BP_DIRECT	GO:0007605~sensory perception of sound	12	1.08696	0.0199488	GABRB3, COL1A1, GJC3, GRM7, CNTN5, ALMS1, LRIG1, SLC1A3, SPRY2, SIX1, SOBP, FGFR1	830	91	13824	2.19632	1	1	1
GOTERM_BP_DIRECT	GO:0060612~adipose tissue development	5	0.452899	0.0200041	FTO, LEP, SH3PXD2B, ZNF516, SOX8	830	18	13824	4.62651	1	1	1
GOTERM_BP_DIRECT	GO:0051965~positive regulation of synapse assembly	8	0.724638	0.0209979	NLGN3, ADGRB2, SLITRK1, TPBG, EPHB1, CBLN2, ADGRL3, LRRC4B	830	47	13824	2.83497	1	1	1
GOTERM_BP_DIRECT	GO:0045444~fat cell differentiation	9	0.815217	0.0216701	NR4A2, GDF10, NR4A1, TTC8, NR4A3, ALMS1, LRRC8C, SOX8, ATF5	830	58	13824	2.58446	1	1	1
GOTERM_BP_DIRECT	GO:0006469~negative regulation of protein kinase activity	10	0.905797	0.0234352	SOCS2, RTN4R, WWTR1, RTN4RL1, CAMK2N1, LRRTM1, PPP1R1B, LRRC66, SOCS5, LRRC4B	830	70	13824	2.37935	1	1	1
GOTERM_BP_DIRECT	GO:0030534~adult behavior	5	0.452899	0.0241654	NLGN3, NR4A3, GRM7, SLITRK1, NRXN2	830	19	13824	4.38301	1	1	1
GOTERM_BP_DIRECT	GO:0033617~mitochondrial respiratory chain complex IV assembly	4	0.362319	0.0246733	COA3, COX19, COX14, BCS1L	830	11	13824	6.05652	1	1	1
GOTERM_BP_DIRECT	GO:0048265~response to pain	4	0.362319	0.0246733	RET, RELN, TACR1, SLC6A2	830	11	13824	6.05652	1	1	1
GOTERM_BP_DIRECT	GO:0043065~positive regulation of apoptotic process	15	1.3587	0.0284121	KLF11, PRMT2, FOXO1, SAV1, GADD45G, NR4A1, FLCN, WNT11, SFRP2, ADAMTSL4, ABL1, NUPR1, RBM5, HOXA5, IP6K2	830	133	13824	1.87843	1	1	1
GOTERM_BP_DIRECT	GO:0030511~positive regulation of transforming growth factor beta receptor signaling pathway	5	0.452899	0.0288116	CDKN1C, FLCN, MYOCD, LRG1, CITED2	830	20	13824	4.16386	1	1	1
GOTERM_BP_DIRECT	GO:0007507~heart development	13	1.17754	0.030001	ACVR1, RAMP2, CALCRL, IFT140, GATA6, BICC1, GLI2, NFATC4, EDNRA, COL3A1, LOX, SH3PXD2B, ZFPM2	830	109	13824	1.98643	1	1	1
GOTERM_BP_DIRECT	GO:0008584~male gonad development	8	0.724638	0.0314987	KITLG, SFRP2, CITED2, GATA6, COL9A3, NUPR1, PATZ1, MAMLD1	830	51	13824	2.61262	1	1	1
GOTERM_BP_DIRECT	GO:0003416~endochondral bone growth	3	0.271739	0.0318122	EVC, BNC2, DDR2	830	5	13824	9.99325	1	1	1
GOTERM_BP_DIRECT	GO:0071455~cellular response to hyperoxia	3	0.271739	0.0318122	CAV1, NOX1, FOXO1	830	5	13824	9.99325	1	1	1
GOTERM_BP_DIRECT	GO:0070836~caveola assembly	3	0.271739	0.0318122	CAV3, CAV2, CAV1	830	5	13824	9.99325	1	1	1
GOTERM_BP_DIRECT	GO:0045893~positive regulation of transcription, DNA-templated	24	2.17391	0.033141	FZD1, RET, ZNF496, CDKN1C, OSR2, PRMT2, TGFB3, CITED2, NFYB, MAGED1, FZD7, SIX1, RGMB, AGT, TBX3, COL1A1, FGF7, WNT11, ELF2, ZNF516, DVL2, TNNI2, ZNF423, NFE2L1	830	255	13824	1.56757	1	1	1
GOTERM_BP_DIRECT	GO:0006094~gluconeogenesis	5	0.452899	0.0339511	PC, GPD1, CRY1, FBP2, ATF3	830	21	13824	3.96558	1	1	1
GOTERM_BP_DIRECT	GO:0090090~negative regulation of canonical Wnt signaling pathway	11	0.996377	0.0350222	FZD1, WWTR1, WNT11, SFRP2, CDH2, SFRP5, CAV1, PRICKLE1, FOXO1, BICC1, NKD2	830	87	13824	2.10586	1	1	1
GOTERM_BP_DIRECT	GO:0008206~bile acid metabolic process	4	0.362319	0.0391186	SLCO1C1, NR5A2, LEP, SLCO1A2	830	13	13824	5.12475	1	1	1
GOTERM_BP_DIRECT	GO:2000352~negative regulation of endothelial cell apoptotic process	5	0.452899	0.0395888	RAMP2, ANGPT1, SERPINE1, ABL1, KDR	830	22	13824	3.78532	1	1	1
GOTERM_BP_DIRECT	GO:0051480~regulation of cytosolic calcium ion concentration	5	0.452899	0.0395888	TRPC6, TMEM178A, TRPC1, CAV1, HCRTR1	830	22	13824	3.78532	1	1	1
GOTERM_BP_DIRECT	GO:0040014~regulation of multicellular organism growth	5	0.452899	0.0395888	FTO, NPPC, MBD5, NPY1R, IGF1	830	22	13824	3.78532	1	1	1
GOTERM_BP_DIRECT	GO:0048704~embryonic skeletal system morphogenesis	6	0.543478	0.0401381	OSR2, SIX1, HOXB3, HOXD3, HOXA6, HOXA5	830	32	13824	3.12289	1	1	1
GOTERM_BP_DIRECT	GO:0030335~positive regulation of cell migration	14	1.26812	0.0410957	ACVR1, RET, SUN2, FLT1, SEMA3D, SEMA6D, PDGFA, LAMB1, COL1A1, WNT11, CXCL12, ZNF703, HAS2, CDH13	830	127	13824	1.83603	1	1	1
GOTERM_BP_DIRECT	GO:0007166~cell surface receptor signaling pathway	16	1.44928	0.041305	VIPR2, CALCRL, GIPR, NPY2R, NPY1R, ADGRA3, PTH1R, TACR1, ADGRD1, ADGRG2, ADGRB2, TSPAN9, CD36, IL17D, ADGRL3	830	153	13824	1.74174	1	1	1
GOTERM_BP_DIRECT	GO:0035556~intracellular signal transduction	25	2.26449	0.0433807	SHC2, ARHGEF28, NPR2, ASB11, SOCS2, RPS6KA6, RPS6KA5, SH3BP5, DVL2, STK32A, TNS2, STK32C, PLCL1, PRKCE, PLCL2, HUNK, CDC42BPA, BMX, DCLK1, TGFBR3, PPP1R1B, RGS11, ASB5, SGK2, PLCD4	830	276	13824	1.50864	1	1	1
GOTERM_BP_DIRECT	GO:0045740~positive regulation of DNA replication	5	0.452899	0.0457264	KITLG, TGFB3, PDGFA, IGF1, GLI2	830	23	13824	3.62074	1	1	1
GOTERM_BP_DIRECT	GO:0060349~bone morphogenesis	5	0.452899	0.0457264	OSR2, SFRP2, CITED2, HAS2, SP5	830	23	13824	3.62074	1	1	1
GOTERM_BP_DIRECT	GO:0030857~negative regulation of epithelial cell differentiation	3	0.271739	0.0458445	SMO, CAV1, TBX3	830	6	13824	8.32771	1	1	1
GOTERM_BP_DIRECT	GO:0007626~locomotory behavior	9	0.815217	0.0462783	CHRNB4, GPRC5B, RELN, ELAVL4, NPY1R, DDHD2, SOBP, ASTN1, ADCY5	830	67	13824	2.2373	1	1	1
Category	Term	Count	%	PValue	Genes	List Total	Pop Hits	Pop Total	Fold Enrichment	Bonferroni	Benjamini	FDR
GOTERM_CC_DIRECT	GO:0005578~proteinaceous extracellular matrix	30	2.71739	4.29068e-07	VIT, SPON1, ECM2, TNXB, ELN, COL12A1, ADAMTS12, ADAMTSL1, ADAMTS5, ADAMTS15, ADAMTS2, WNT11, RELN, ADAMTS19, ADAMTSL3, TIMP3, GPC5, GPC6, ADAMTS9, TIMP4, SBSPON, KERA, WNT16, SMOC2, COL3A1, LOX, OPTC, CRISPLD2, SMOC1, FBN1	895	179	15461	2.89523	0.000180192	0.000180208	0.000180208
GOTERM_CC_DIRECT	GO:0005901~caveola	10	0.905797	0.000934496	LIPE, SCARB1, SMO, CAV3, CAV2, CAV1, DLC1, CDH13, CDH15, VAMP2	895	45	15461	3.83886	0.32475	0.196244	0.196244
GOTERM_CC_DIRECT	GO:0005581~collagen trimer	10	0.905797	0.00510894	COL1A1, COL3A1, COL1A2, PCOLCE2, LOX, C1QTNF6, ADIPOQ, COL12A1, C1QTNF9, C1QL3	895	57	15461	3.03068	0.883662	0.715252	0.715252
GOTERM_CC_DIRECT	GO:0005887~integral component of plasma membrane	63	5.70652	0.0181929	GABRB3, RET, KLB, SCARB1, FLT1, TENM3, NPY2R, GRIK3, AQP7, ADRA1D, SLC2A3, PTH1R, SLC6A2, GRM7, SLC22A16, SLC22A17, BOC, KDR, SLC39A6, SLC16A7, EPHB1, CDON, ACVR1, LHCGR, SEMA6A, TRPC6, SCARA5, SEMA6D, TRPC1, NPY1R, AVPR1A, TACR1, TMEM130, SLCO1C1, PLPP5, ADRB3, PLPP3, EPHA3, DDR2, NLGN3, RTN4R, SLC20A2, NPR2, PLPPR5, LPAR1, TNFRSF11A, ATP2C2, CALHM2, TSPAN9, LRRC8C, HAS2, STOM, PLXNA4, MPZL1, CA…	895	820	15461	1.32721	0.999552	1	1
GOTERM_CC_DIRECT	GO:0005622~intracellular	51	4.61957	0.0219176	ZNF331, BCAR3, ZNF133, RAB3C, RASGRF2, PTH1R, PREX2, FSD1L, ZNF41, STK32A, ZFP37, STK32C, TNS2, ARL15, PRKCE, ANXA5, TGFBR3, RAB34, ZNF677, SGK2, ZNF398, SHC2, TNXB, NYAP1, ARHGEF28, ASB11, ADCY5, RASD1, ARL13B, ZNF227, ZNF226, TRIM44, SOCS5, ZNF286A, ZNF140, PLCL1, PLCL2, RABL2B, CDC42BPA, DCLK1, ARHGAP31, MLPH, COL1A2, LEP, ZNF814, ALMS1, RAB19, DCHS1, ASB5, FAT4, FBN1	895	646	15461	1.3638	0.999909	1	1
GOTERM_CC_DIRECT	GO:0005576~extracellular region	41	3.71377	0.027078	ITIH4, PCOLCE2, LEAP2, HTRA3, C1QTNF9, YBX1, FGF2, APOLD1, NTN3, GHR, NPPC, NGRN, PLAC9, FGF7, C1QTNF6, S100A12, RSPO3, TIMP4, CHGB, ANGPT4, ANGPT1, RNASE10, FST, TFPI2, IGF2, GPX7, DEFB10, NGF, C1QL3, AGT, BMP3, COL3A1, GAL, ANGPTL7, SFRP5, QPCT, SELENOP, RGN, PPIA, FBN1, FGF10	895	505	15461	1.40251	0.99999	1	1
GOTERM_CC_DIRECT	GO:0005605~basal lamina	4	0.362319	0.0286257	ACHE, LAMA2, LAMA4, COL4A5	895	12	15461	5.75829	0.999995	1	1
GOTERM_CC_DIRECT	GO:0043235~receptor complex	11	0.996377	0.034707	RET, TGFBR3, RAMP2, PTPRB, FLT1, CALCRL, ADRB3, GRM7, TRPC1, LIFR, FGFR1	895	90	15461	2.11137	1	1	1
GOTERM_CC_DIRECT	GO:0031225~anchored component of membrane	6	0.543478	0.0351201	ACHE, CDH13, LPL, GPC5, GPC6, OPCML	895	32	15461	3.23904	1	1	1
GOTERM_CC_DIRECT	GO:0005614~interstitial matrix	4	0.362319	0.0356493	VIT, SMOC2, ECM2, ADAMTSL4	895	13	15461	5.31534	1	1	1
GOTERM_CC_DIRECT	GO:0005615~extracellular space	69	6.25	0.0384543	ACHE, NRP1, SPON1, ECM2, TINAGL1, COL14A1, SERPINE1, COL12A1, CXCL13, ERFE, CPZ, CHRDL2, SOGA1, FGF2, PRKAG3, ADAMTS5, EFEMP1, BMPER, C1QTNF6, ENPP1, TIMP3, CPXM1, ADAMTS9, TIMP4, ADIPOQ, KERA, WNT16, DKK1, ACTA2, TGFBR3, GPRC5B, GAL, SFRP2, LOX, FAM20C, CDH13, INA, PPIA, TNXB, SEMA3D, SAA3, LPL, STC1, PDGFA, ADAMTS15, CLEC3B, WNT11, RELN, SCUBE1, IGFBP6, GDF10, ANGPT1, TGFB3, IGF2, LAMB1, IGF1, …	895	950	15461	1.2547	1	1	1
Category	Term	Count	%	PValue	Genes	List Total	Pop Hits	Pop Total	Fold Enrichment	Bonferroni	Benjamini	FDR
GOTERM_MF_DIRECT	GO:0046872~metal ion binding	109	9.87319	3.60661e-07	ZNF331, VPS29, SPON1, ACSM1, ZC3HAV1L, NUDT10, ZNF608, ENPP1, ZFP37, TNS2, TKTL2, ACVR1, OSR2, PRKCE, ZBTB38, EBF1, ZNF10, TRAFD1, EBF2, EBF4, HIC1, ZC2HC1B, ZNF319, FIZ1, ZSCAN26, ZNF677, ZFPM2, ZNF398, TSHZ3, ARHGEF28, TSHZ2, ZBTB4, ZFP57, ZKSCAN7, AMDHD1, ZNF703, ZSCAN12, E4F1, ZKSCAN4, ZNF423, PATZ1, ZNF389, ZNF140, ZBTB10, COL1A1, COL1A2, ZFP62, SP4, PDE3A, ZNF536, SP5, SP7, ZNF532, ZNF653, …	772	1142	13095	1.61901	0.000247383	0.000247413	0.000247053
GOTERM_MF_DIRECT	GO:0005201~extracellular matrix structural constituent	11	0.996377	3.83894e-05	COL1A1, COL3A1, COL1A2, ELN, COL5A3, COL5A2, COL4A6, COL4A5, LAMB1, LAMC1, FBN1	772	37	13095	5.04289	0.0259919	0.0131676	0.0131484
GOTERM_MF_DIRECT	GO:0008201~heparin binding	18	1.63043	0.000143464	ECM2, TNXB, PCOLCE2, ANXA5, LPL, CXCL13, FGF2, FGFRL1, ADAMTS15, SMOC2, ADAMTS5, CLEC3B, ADAMTS1, CRISPLD2, COL5A3, RSPO3, FBN1, FGFR1	772	106	13095	2.88041	0.0937348	0.0328054	0.0327576
GOTERM_MF_DIRECT	GO:0003700~transcription factor activity, sequence-specific DNA binding	47	4.25725	0.000268273	ZNF496, ZNF133, MYT1L, CITED2, SIX1, NR3C1, NR3C2, HEY1, ZKSCAN7, CREB3L1, PLAGL1, ZNF41, ZSCAN12, ZNF227, E4F1, ZKSCAN4, HOXA6, ZNF389, ZFP37, ZNF286A, HOXA4, STAT5B, TSC22D4, TCF7L1, ZHX2, PEG3, ZNF140, NFYB, NFYC, PBX3, KLF15, MYT1, HIC1, NFATC4, TBX15, TFCP2, ZNF516, HOXB3, TCF4, ZSCAN26, ZNF677, HOXD3, ZNF532, RCOR2, ZNF354C, NFE2L1, CREB5	772	458	13095	1.74069	0.168114	0.0460088	0.0459417
GOTERM_MF_DIRECT	GO:0003676~nucleic acid binding	45	4.07609	0.00316629	ZNF496, ZNF133, ZNF331, CHD6, MSI1, NYNRIN, ZKSCAN7, PEG10, ZNF41, ZNF703, ENPP1, ZNF469, ZNF227, ZNF226, POLR2I, ZNF423, ZNF521, ZNF389, ZFP37, ZNF286A, KLF11, ZNF362, PEG3, ZNF184, ZNF140, RNASE10, ZBTB10, ZNF10, RNASE13, KLF15, KLF6, ZNF618, ZFP62, SP4, ZNF319, ZNF814, KLF9, FIZ1, ZSCAN26, ZNF677, CNOT8, ZFPM2, ZNF653, ZNF354C, ZNF398	772	488	13095	1.56416	0.886451	0.365416	0.364883
GOTERM_MF_DIRECT	GO:0001077~transcriptional activator activity, RNA polymerase II core promoter proximal region sequence-specific binding	22	1.99275	0.00332406	MEF2A, MYOCD, PLAG1, EBF1, EBF2, SIX1, TCF21, EBF4, YBX1, MEOX2, MEIS3, NR3C1, GLI2, NR4A2, NR4A1, NR4A3, NR5A2, NFIA, CAMTA1, TCF4, PATZ1, HOXA5	772	187	13095	1.99558	0.898134	0.365416	0.364883
GOTERM_MF_DIRECT	GO:0004860~protein kinase inhibitor activity	9	0.815217	0.00372873	SOCS2, RTN4R, RTN4RL1, CAMK2N1, LRRTM1, SH3BP5, LRRC66, SOCS5, LRRC4B	772	44	13095	3.46959	0.922903	0.365416	0.364883
GOTERM_MF_DIRECT	GO:0005509~calcium ion binding	50	4.52899	0.00506871	RET, SNED1, MCFD2, ITSN1, CDH7, EEF2K, EFEMP1, CDH2, EFHD1, S100A2, PCDHGA3, TNNC1, ANXA5, MYL4, RCN1, C2CD4D, RGN, FAM20C, CDH13, MASP2, MICU3, FKBP9, CDH15, MATN4, PVALB, MATN2, CRB1, VWCE, LTBP3, LTBP1, NID2, SCUBE2, CLEC3B, SCUBE1, CDH20, S100A12, S100G, PCDHGC3, S100B, SYT8, DLK1, SYT7, SMOC2, SMOC1, FAT3, DCHS1, FAT4, PLCD4, ADGRL3, FBN1	772	571	13095	1.48533	0.969376	0.434642	0.434008
GOTERM_MF_DIRECT	GO:0017147~Wnt-protein binding	5	0.452899	0.0153319	FZD1, SFRP2, SMO, SFRP5, FZD7	772	17	13095	4.98895	0.999975	1	1
GOTERM_MF_DIRECT	GO:0005089~Rho guanyl-nucleotide exchange factor activity	9	0.815217	0.0258719	FGD5, ARHGEF9, ARHGEF28, RASGRF2, ITSN1, ARHGEF10L, ARHGEF40, KALRN, FGD1	772	61	13095	2.50265	1	1	1
GOTERM_MF_DIRECT	GO:0030247~polysaccharide binding	4	0.362319	0.0299936	SBSPON, TINAGL1, SUSD2, ENPP1	772	12	13095	5.65415	1	1	1
GOTERM_MF_DIRECT	GO:0015026~coreceptor activity	4	0.362319	0.0299936	TGFBR3, RAMP2, RGMB, RGMA	772	12	13095	5.65415	1	1	1
GOTERM_MF_DIRECT	GO:0008191~metalloendopeptidase inhibitor activity	4	0.362319	0.0373246	TIMP3, NGF, RECK, TIMP4	772	13	13095	5.21921	1	1	1
GOTERM_MF_DIRECT	GO:0044212~transcription regulatory region DNA binding	13	1.17754	0.0402372	KLF11, TCF7L1, XRCC6, JUN, NFYB, SMARCA2, KLF15, WNT11, ZNF516, ZNF536, TAF9B, RCOR2, ZNF532	772	116	13095	1.90096	1	1	1

## Sheet: darkred
Category	Term	Count	%	PValue	Genes	List Total	Pop Hits	Pop Total	Fold Enrichment	Bonferroni	Benjamini	FDR
GOTERM_BP_DIRECT	GO:0006309~apoptotic DNA fragmentation	3	2.7027	0.000928025	ENDOG, DNASE2, DNASE1L3	82	8	13824	63.2195	0.254962	0.196872	0.196872
GOTERM_BP_DIRECT	GO:0006915~apoptotic process	7	6.30631	0.0012421	PYCARD, DFFA, KCNIP3, DDIT3, C1D, FAIM2, BCL2L14	82	204	13824	5.78479	0.325639	0.196872	0.196872
GOTERM_BP_DIRECT	GO:0055114~oxidation-reduction process	8	7.20721	0.0024987	DHRS12, BDH1, MRPS36, TXNRD1, FTH1, ETHE1, BLVRB, CRYL1	82	316	13824	4.26798	0.547551	0.264029	0.264029
GOTERM_BP_DIRECT	GO:0070125~mitochondrial translational elongation	4	3.6036	0.0111349	MRPS36, MRPS22, MRPL37, MRPL12	82	79	13824	8.53597	0.971263	0.656534	0.656534
GOTERM_BP_DIRECT	GO:0070124~mitochondrial translational initiation	4	3.6036	0.0111349	MRPS36, MRPS22, MRPL37, MRPL12	82	79	13824	8.53597	0.971263	0.656534	0.656534
GOTERM_BP_DIRECT	GO:0006749~glutathione metabolic process	3	2.7027	0.0124265	GSTK1, GSTM3, ETHE1	82	29	13824	17.4399	0.981011	0.656534	0.656534
GOTERM_BP_DIRECT	GO:0051289~protein homotetramerization	3	2.7027	0.0262202	NAXE, TK1, FBP1	82	43	13824	11.7618	0.99978	1	1
GOTERM_BP_DIRECT	GO:0002244~hematopoietic progenitor cell differentiation	3	2.7027	0.0482323	ARL11, PLEK, TMEM91	82	60	13824	8.42927	1	1	1
Category	Term	Count	%	PValue	Genes	List Total	Pop Hits	Pop Total	Fold Enrichment	Bonferroni	Benjamini	FDR
GOTERM_CC_DIRECT	GO:0005759~mitochondrial matrix	7	6.30631	0.00020169	HMGCL, BDH1, ETHE1, LYRM7, REXO2, HSD17B8, SIRT3	95	139	15461	8.19591	0.0181882	0.0182701	0.0182701
GOTERM_CC_DIRECT	GO:0005743~mitochondrial inner membrane	9	8.10811	0.00040154	GSTK1, HMGCL, MRPS36, MRPS22, NDUFAF3, SDHC, MRPL37, MRPL12, SIRT3	95	292	15461	5.01619	0.0358877	0.0182701	0.0182701
Category	Term	Count	%	PValue	Genes	List Total	Pop Hits	Pop Total	Fold Enrichment	Bonferroni	Benjamini	FDR
GOTERM_MF_DIRECT	GO:0004364~glutathione transferase activity	3	2.7027	0.0152822	GSTK1, GSTM3, LTC4S	81	31	13095	15.6452	0.869035	1	1
GOTERM_MF_DIRECT	GO:0003857~3-hydroxyacyl-CoA dehydrogenase activity	2	1.8018	0.0478538	CRYL1, HSD17B8	81	8	13095	40.4167	0.998455	1	1

## Sheet: black
Category	Term	Count	%	PValue	Genes	List Total	Pop Hits	Pop Total	Fold Enrichment	Bonferroni	Benjamini	FDR
GOTERM_BP_DIRECT	GO:0032367~intracellular cholesterol transport	3	0.920245	0.000981049	ABCA1, NPC2, ABCG1	253	3	13824	54.6403	0.649802	1	1
GOTERM_BP_DIRECT	GO:0002224~toll-like receptor signaling pathway	4	1.22699	0.00187759	RPS6KA3, IRAK2, IRAK3, TLR2	253	14	13824	15.6115	0.865882	1	1
GOTERM_BP_DIRECT	GO:0032496~response to lipopolysaccharide	7	2.14724	0.00404864	RPS6KA3, IRAK3, LTBR, CXCL3, CXCL2, RELT	253	83	13824	4.60822	0.986921	1	1
GOTERM_BP_DIRECT	GO:0030216~keratinocyte differentiation	5	1.53374	0.00537472	CERS3, SCEL, CSTA, CRCT1, ADAM9	253	39	13824	7.00517	0.996852	1	1
GOTERM_BP_DIRECT	GO:0040029~regulation of gene expression, epigenetic	3	0.920245	0.0086199	HDAC4, TFAP2C, GLMN	253	8	13824	20.4901	0.999904	1	1
GOTERM_BP_DIRECT	GO:0033344~cholesterol efflux	4	1.22699	0.00912931	ABCA1, NPC2, ABCA12, ABCG1	253	24	13824	9.10672	0.999945	1	1
GOTERM_BP_DIRECT	GO:0042254~ribosome biogenesis	4	1.22699	0.0102366	LSG1, TSR1, GNL2, GNL3	253	25	13824	8.74245	0.999983	1	1
GOTERM_BP_DIRECT	GO:0021954~central nervous system neuron development	3	0.920245	0.0109503	BTG2, CDK5, ASCL1	253	9	13824	18.2134	0.999992	1	1
GOTERM_BP_DIRECT	GO:0048286~lung alveolus development	4	1.22699	0.0154192	MAN1A2, PDPN, ABCA12, HOPX	253	29	13824	7.5366	1	1	1
GOTERM_BP_DIRECT	GO:0010875~positive regulation of cholesterol efflux	3	0.920245	0.016333	ABCA1, ABCA12, ABCG1	253	11	13824	14.9019	1	1	1
GOTERM_BP_DIRECT	GO:0006400~tRNA modification	3	0.920245	0.016333	QTRT2, METTL1, THUMPD1	253	11	13824	14.9019	1	1	1
GOTERM_BP_DIRECT	GO:0006954~inflammatory response	10	3.06748	0.0171375	IRAK2, ITGB6, LTBR, PTGS2, GRO1, CXCL3, CXCL2, RELT, TLR2	253	215	13824	2.54141	1	1	1
GOTERM_BP_DIRECT	GO:0042127~regulation of cell proliferation	8	2.45399	0.0175756	TFAP2C, LTBR, PTGS2, CXCL3, CXCL2, RELT, S100A11	253	146	13824	2.99399	1	1	1
GOTERM_BP_DIRECT	GO:0033700~phospholipid efflux	3	0.920245	0.0193664	ABCA1, ABCA12, ABCG1	253	12	13824	13.6601	1	1	1
GOTERM_BP_DIRECT	GO:0030148~sphingolipid biosynthetic process	3	0.920245	0.0226157	ELOVL4, ELOVL7, HACD3	253	13	13824	12.6093	1	1	1
GOTERM_BP_DIRECT	GO:0014898~cardiac muscle hypertrophy in response to stress	3	0.920245	0.0226157	PPP3CA, KDM4A, ATP2A2	253	13	13824	12.6093	1	1	1
GOTERM_BP_DIRECT	GO:0016337~single organismal cell-cell adhesion	5	1.53374	0.0237129	CRNN, CSTA, GPA33, PDPN, ANXA9	253	60	13824	4.55336	1	1	1
GOTERM_BP_DIRECT	GO:0061436~establishment of skin barrier	3	0.920245	0.0260721	GRHL3, ABCA12, CLDN1	253	14	13824	11.7086	1	1	1
GOTERM_BP_DIRECT	GO:0006405~RNA export from nucleus	3	0.920245	0.0260721	XPO5, NUP153, NUP98	253	14	13824	11.7086	1	1	1
GOTERM_BP_DIRECT	GO:0042761~very long-chain fatty acid biosynthetic process	3	0.920245	0.0260721	ELOVL4, ELOVL7, HACD3	253	14	13824	11.7086	1	1	1
GOTERM_BP_DIRECT	GO:0002755~MyD88-dependent toll-like receptor signaling pathway	3	0.920245	0.0260721	IRAK2, IRAK3, TLR2	253	14	13824	11.7086	1	1	1
GOTERM_BP_DIRECT	GO:0090023~positive regulation of neutrophil chemotaxis	3	0.920245	0.0461683	CXCL3, CXCL2	253	19	13824	8.62742	1	1	1
Category	Term	Count	%	PValue	Genes	List Total	Pop Hits	Pop Total	Fold Enrichment	Bonferroni	Benjamini	FDR
GOTERM_CC_DIRECT	GO:0005730~nucleolus	24	7.36196	0.000983645	KDM4A, POP5, PLK3, SF3B3, METTL1, DHX9, AKTIP, SLC30A5, USO1, KNOP1, PYM1, NUP153, PNMA2, RRP1B, GNL2, NPM3, PHTF1, WDR55, GNL3, DCAF1, S100A16, NRIP1, UTP20, MDN1	289	605	15461	2.12225	0.198627	0.11952	0.118458
GOTERM_CC_DIRECT	GO:0005783~endoplasmic reticulum	21	6.44172	0.0010624	CERS3, CRABP2, USO1, ERLIN1, DBI, ELOVL7, HACD3, PTGS2, CKAP4, ALDH3A1, UPK1B, LSG1, RNF128, VAPA, NPC2, MAN1A2, CLDN8, STC2, AQP11, CHP1, NUCB2	289	497	15461	2.26049	0.212717	0.11952	0.118458
GOTERM_CC_DIRECT	GO:0009897~external side of plasma membrane	10	3.06748	0.00273387	ABCA1, CD274, C15H11ORF34, TFRC, SCNN1B, ITGA2, PDPN, ITGB6, VTCN1, ABCG1	289	157	15461	3.40753	0.45988	0.132528	0.13135
GOTERM_CC_DIRECT	GO:0005887~integral component of plasma membrane	28	8.58896	0.00293282	STEAP4, SLC43A2, TENM4, TFRC, ATP2A2, SLC7A1, CLDN1, UPK1B, ATP7B, FLRT2, SLC16A6, LRRC8D, EPHB2, RELT, ABCA1, EPHA4, SLC52A3, SLC16A12, DCBLD2, SLC22A23, SLC5A6, CLCN4, SLC5A9, SCNN1B, SCNN1A, ATP13A4, LTBR, KCNK1	289	820	15461	1.82677	0.48359	0.132528	0.13135
GOTERM_CC_DIRECT	GO:0016324~apical plasma membrane	10	3.06748	0.00351104	SLC23A2, UPK1B, C15H11ORF34, SCNN1B, SLC30A5, SLC1A1, SCNN1A, KCNK1, CLDN1, CFTR	289	163	15461	3.2821	0.546779	0.132528	0.13135
GOTERM_CC_DIRECT	GO:0005923~bicellular tight junction	7	2.14724	0.00353407	VAPA, CLDN8, WNK3, RAB13, CLDN17, CLDN1, TJP2	289	79	15461	4.74035	0.549129	0.132528	0.13135
GOTERM_CC_DIRECT	GO:0070062~extracellular exosome	57	17.4847	0.0059733	CPM, BTG2, STEAP4, TFRC, RAB3D, TNFAIP3, PLAT, DBI, DMKN, RND3, WFDC2, UPK1B, MAN1A2, CHP1, ITGB6, ANXA9, PGLYRP1, MMP7, ECH1, KRT7, NCCRP1, F3, SDHB, CKAP4, SLC5A9, BTD, TUBB2A, NPC2, SCNN1B, SCNN1A, ADAM9, CFTR, CD274, CSTA, CRABP2, SLC1A1, ENDOD1, LYPD2, SBSN, PPL, SCEL, SCIN, SAMM50, FLRT2, S100A16, GPA33, DHX36, GCNT3, RELT, S100A11, CARMIL1, MARCKSL1, MPP6, AIF1L, DLK2, CRNN, RAB15	289	2162	15461	1.41045	0.740247	0.191999	0.190292
GOTERM_CC_DIRECT	GO:0009986~cell surface	13	3.98773	0.022373	CPM, SLC46A2, WNT7A, PLAT, F3, FUT4, DCBLD2, GPA33, LY6D, AQP11, ANXA9, CFTR, TLR2	289	332	15461	2.09481	0.993849	0.629242	0.623648
GOTERM_CC_DIRECT	GO:0005737~cytoplasm	71	21.7791	0.045075	SLC23A2, ANKRD37, LPGAT1, TENM4, ZMYND19, CITED4, TNFAIP3, LRRC6, TFCP2L1, PHTF1, RND1, RPS6KA3, GLT1D1, BASP1, SESN2, XPO5, DACT2, CHP1, RGS7, EPHA4, PLA2G4E, AKTIP, KRT7, IRAK3, NCCRP1, COMMD4, ALDH3A1, QTRT2, TUBB2A, DAAM1, DDIT4, RASA2, PTGES, S100A7, CSTA, CRABP2, RGS13, DHX9, MAX, TUFT1, ANKRD11, CRCT1, NT5C2, SCEL, SCIN, FLRT2, DDT, IRAK2, DHX36, STK38, LRRC8D, IGF2BP3, LRRC8B, S100A11, MD…	289	3109	15461	1.22174	0.999969	1	0.995536
GOTERM_CC_DIRECT	GO:0055037~recycling endosome	5	1.53374	0.0472222	TFRC, RAB13, KCNK1, ABCG1, CFTR	289	73	15461	3.66427	0.999981	1	0.995536
GOTERM_CC_DIRECT	GO:0030176~integral component of endoplasmic reticulum membrane	5	1.53374	0.0492194	ELOVL4, DHRS9, RHBDD1, ELOVL7, HACD3	289	74	15461	3.61475	0.999988	1	0.995536
Category	Term	Count	%	PValue	Genes	List Total	Pop Hits	Pop Total	Fold Enrichment	Bonferroni	Benjamini	FDR
GOTERM_MF_DIRECT	GO:0005509~calcium ion binding	22	6.74847	0.00359392	RASEF, ATP2A2, SYT9, CELSR1, TC2N, LRP8, DLK2, AIF1L, CRNN, SCIN, VSNL1, SYT12, S100A16, MAN1A2, GPD2, CDH22, CHP1, CDH26, ANXA9, NUCB2, S100A11, S100A7	254	571	13095	1.98636	0.707044	1	1
GOTERM_MF_DIRECT	GO:0005525~GTP binding	15	4.60123	0.00733606	MX2, RAB3D, RASEF, AK3, GNL2, RND3, RND1, GNL3, ARFRP1, LSG1, TUBB2A, RAB15, RAB13, TSR1, RHOV	254	345	13095	2.24153	0.918798	1	1
GOTERM_MF_DIRECT	GO:0045236~CXCR chemokine receptor binding	3	0.920245	0.0182284	CXCL3, CXCL2	254	11	13095	14.0605	0.998114	1	1
GOTERM_MF_DIRECT	GO:0005198~structural molecule activity	8	2.45399	0.02251	CSTA, KRT80, CLDN8, CRCT1, KRT7, KRTAP3-3, CLDN17, CLDN1	254	145	13095	2.84442	0.999575	1	1
GOTERM_MF_DIRECT	GO:0004252~serine-type endopeptidase activity	8	2.45399	0.0281959	PCSK2, RHBDD1, TMPRSS4, PLAT, KLK9, PRSS22, RHBDL3, F3	254	152	13095	2.71343	0.999942	1	1
GOTERM_MF_DIRECT	GO:0008009~chemokine activity	4	1.22699	0.0318477	GRO1, CXCL3, CXCL2	254	36	13095	5.72835	0.999984	1	1
GOTERM_MF_DIRECT	GO:0005215~transporter activity	6	1.84049	0.0412652	SLC5A6, ABCA1, SLC46A2, CRABP2, AQP11, CHP1	254	98	13095	3.15644	0.999999	1	1

## Sheet: brown
Category	Term	Count	%	PValue	Genes	List Total	Pop Hits	Pop Total	Fold Enrichment	Bonferroni	Benjamini	FDR
GOTERM_BP_DIRECT	GO:0005980~glycogen catabolic process	4	0.990099	0.000817112	PYGB, STBD1, PYGM, PFKM	307	9	13824	20.013	0.566312	0.649034	0.649034
GOTERM_BP_DIRECT	GO:0055114~oxidation-reduction process	17	4.20792	0.00184335	VKORC1, GPX4, KDM8, SDR39U1, LOXL4, DOHH, PTGS1, PRDX2, FADS2, CYB5R3, ALDH2, DHRS7B, DHRS7C, PYROXD2, ND3, GAPDH, MSRB1	307	316	13824	2.42246	0.848268	0.649034	0.649034
GOTERM_BP_DIRECT	GO:0050821~protein stabilization	9	2.22772	0.00190519	PINK1, UBE2B, SUMO1, MUL1, FLOT2, PIN1, FLNA, TSPAN1, GAPDH	307	102	13824	3.97317	0.857578	0.649034	0.649034
GOTERM_BP_DIRECT	GO:0070527~platelet aggregation	5	1.23762	0.00462308	CSRP1, HSPB1, FLNA, MYL9, ACTB	307	31	13824	7.26279	0.991224	1	1
GOTERM_BP_DIRECT	GO:0051086~chaperone mediated protein folding independent of cofactor	3	0.742574	0.0125207	PFDN2, ACTB, PFDN6	307	8	13824	16.886	0.999997	1	1
GOTERM_BP_DIRECT	GO:0021762~substantia nigra development	4	0.990099	0.0280541	CNP, CALM3, CKB, ACTB	307	30	13824	6.00391	1	1	1
GOTERM_BP_DIRECT	GO:0097193~intrinsic apoptotic signaling pathway	3	0.742574	0.0372928	BAX, NOL3, HRAS	307	14	13824	9.64914	1	1	1
GOTERM_BP_DIRECT	GO:0008612~peptidyl-lysine modification to peptidyl-hypusine	2	0.49505	0.0437824	DHPS, DOHH	307	2	13824	45.0293	1	1	1
GOTERM_BP_DIRECT	GO:0070373~negative regulation of ERK1 and ERK2 cascade	4	0.990099	0.0581831	DUSP3, WNK2, PIN1, DUSP26	307	40	13824	4.50293	1	1	1
GOTERM_BP_DIRECT	GO:0051725~protein de-ADP-ribosylation	2	0.49505	0.0649518	ADPRHL1, MACROD1	307	3	13824	30.0195	1	1	1
GOTERM_BP_DIRECT	GO:0090200~positive regulation of release of cytochrome c from mitochondria	3	0.742574	0.0652136	PINK1, BAD, BAX	307	19	13824	7.10989	1	1	1
GOTERM_BP_DIRECT	GO:0043433~negative regulation of sequence-specific DNA binding transcription factor activity	4	0.990099	0.0732037	SUMO1, HAND1, FLNA, KEAP1	307	44	13824	4.09357	1	1	1
GOTERM_BP_DIRECT	GO:0016567~protein ubiquitination	8	1.9802	0.0780141	CAND2, KBTBD12, PINK1, FBXW5, KLHL38, KEAP1, ASB2, UBE2M	307	167	13824	2.15709	1	1	1
GOTERM_BP_DIRECT	GO:0007067~mitotic nuclear division	6	1.48515	0.083604	FBXW5, ANAPC15, ZWILCH, DCTN3, FAM83D, ANAPC10	307	105	13824	2.5731	1	1	1
GOTERM_BP_DIRECT	GO:0032465~regulation of cytokinesis	3	0.742574	0.0844027	PDXP, PIN1, CALM3	307	22	13824	6.14036	1	1	1
GOTERM_BP_DIRECT	GO:0032226~positive regulation of synaptic transmission, dopaminergic	2	0.49505	0.0856539	PINK1, FLOT1	307	4	13824	22.5147	1	1	1
GOTERM_BP_DIRECT	GO:0006457~protein folding	6	1.48515	0.0889249	FKBP2, DNAJB5, AIP, PFDN2, ACTB, PFDN6	307	107	13824	2.52501	1	1	1
GOTERM_BP_DIRECT	GO:0006508~proteolysis	8	1.9802	0.0942811	AGBL5, GGT7, CELA2A, CELA3B, DNPEP, PGC, CTRC, PGA5	307	175	13824	2.05848	1	1	1
GOTERM_BP_DIRECT	GO:0070124~mitochondrial translational initiation	5	1.23762	0.0978586	GADD45GIP1, MRPS26, MRPS25, MRPL49, MRPL9	307	79	13824	2.84996	1	1	1
GOTERM_BP_DIRECT	GO:0070125~mitochondrial translational elongation	5	1.23762	0.0978586	GADD45GIP1, MRPS26, MRPS25, MRPL49, MRPL9	307	79	13824	2.84996	1	1	1
Category	Term	Count	%	PValue	Genes	List Total	Pop Hits	Pop Total	Fold Enrichment	Bonferroni	Benjamini	FDR
GOTERM_CC_DIRECT	GO:0070062~extracellular exosome	76	18.8119	2.99664e-05	CYFIP2, PYGB, COX4I1, PITPNA, HSPB1, LOXL4, SAT2, PYGM, PEPD, DNPH1, ACTB, KHK, LGALS1, ADGRE5, CSRP1, PEBP4, NCS1, FLOT1, AP1S1, FLOT2, BANF1, A4GALT, PTGDS, UBXN6, CR2, DUSP3, GPX4, ACTN1, ENTPD6, DUSP26, PGC, VAMP8, EEF1G, MYL6, DNAJC7, MXRA8, CHMP4A, CHMP6, CDH16, GAPDH, SQSTM1, VPS28, CNP, SMIM1, TPRG1L, PDXP, NTPCR, RFNG, GNS, GNAI1, PTGS1, PSMB6, PRDX2, CYB5R3, INPP5A, MIEN1, TMEM205, NEU1…	341	2162	15461	1.59383	0.00874186	0.00878016	0.00878016
GOTERM_CC_DIRECT	GO:0005739~mitochondrion	38	9.40594	0.000137764	GCDH, TRMU, HSPB7, ARAF, NAIF1, HCCS, NOL3, PTS, TMEM143, HINT2, CYB5R3, YBEY, BLOC1S1, PTPMT1, CHCHD6, LDHD, MACROD1, ME3, CKB, MRPL9, EEFSEC, GPX4, IDH3G, MNF1, SIRT5, NME4, DUSP26, HDHD3, MCAT, PINK1, OXLD1, SNPH, RPUSD3, SDHAF1, ECHDC2, BAX, PFDN2, NIT1	341	887	15461	1.94242	0.0395637	0.0201824	0.0201824
GOTERM_CC_DIRECT	GO:0030496~midbody	9	2.22772	0.00172638	AGBL5, ALKBH4, DCTN3, CCDC124, PDXP, PIN1, KEAP1, CHMP4A, GNAI1	341	101	15461	4.04021	0.397257	0.168609	0.168609
GOTERM_CC_DIRECT	GO:0042383~sarcolemma	6	1.48515	0.00762315	SYNM, DES, ACTN1, FXYD1, FLOT1, SNTA1	341	56	15461	4.85788	0.893769	0.558396	0.558396
GOTERM_CC_DIRECT	GO:0005759~mitochondrial matrix	9	2.22772	0.0117865	GADD45GIP1, GCDH, ALDH2, BLOC1S1, CLPP, SDHAF1, MNF1, SIRT5, CASQ1	341	139	15461	2.93569	0.969006	0.69069	0.69069
GOTERM_CC_DIRECT	GO:0030018~Z disc	6	1.48515	0.0246373	DES, DNAJB6, ACTN1, HSPB1, MYOZ3, MYL9	341	75	15461	3.62721	0.999331	1	1
GOTERM_CC_DIRECT	GO:0030117~membrane coat	3	0.742574	0.0419212	AP1S1, AP3S2, CHMP4A	341	15	15461	9.06804	0.999996	1	1
GOTERM_CC_DIRECT	GO:0005761~mitochondrial ribosome	3	0.742574	0.0472282	GADD45GIP1, MRPL40, MRPL49	341	16	15461	8.50128	0.999999	1	1
Category	Term	Count	%	PValue	Genes	List Total	Pop Hits	Pop Total	Fold Enrichment	Bonferroni	Benjamini	FDR
GOTERM_MF_DIRECT	GO:0003779~actin binding	7	1.73267	0.0105044	VASP, CNN1, TAGLN, CAPZA2, MYOZ3, MSRB1, SNTA1	270	90	13095	3.77222	0.979689	1	1
GOTERM_MF_DIRECT	GO:0008138~protein tyrosine/serine/threonine phosphatase activity	4	0.990099	0.019223	DUSP3, PTPMT1, DUSP26, STYXL1	270	28	13095	6.92857	0.999225	1	1
GOTERM_MF_DIRECT	GO:0000287~magnesium ion binding	9	2.22772	0.0220476	THTPA, DYRK3, PINK1, ADPRHL1, IDH3G, PGP, PDXP, NUDT18, GNAI1	270	167	13095	2.61377	0.999733	1	1
GOTERM_MF_DIRECT	GO:0051287~NAD binding	4	0.990099	0.029712	GRHPR, IDH3G, ME3, GAPDH	270	33	13095	5.87879	0.999985	1	1
GOTERM_MF_DIRECT	GO:0008307~structural constituent of muscle	3	0.742574	0.0417429	MYL6, SYNM, TPM2	270	16	13095	9.09375	1	1	1

## Sheet: blue
Category	Term	Count	%	PValue	Genes	List Total	Pop Hits	Pop Total	Fold Enrichment	Bonferroni	Benjamini	FDR
GOTERM_BP_DIRECT	GO:0006955~immune response	32	7.82396	3.56152e-16	WAS, CTSS, OASL, IL36A, CTLA4, CCR7, BOLA-DRA, CCR6, CCR5, B2M, BOLA, CCR2, TNFSF14, TNFRSF9, TNFRSF1B, VAV1, OAS1Y, CXCL11, OAS1Z, TMIGD2, IL2RA, CD28, CD27, IRF8, LCP2, TNFSF8, TLR7, LTB, BOLA-DMB, LAT, BOLA-DMA, BOLA-DOB	326	215	13824	6.31143	3.93352e-13	4.20615e-13	4.11356e-13
GOTERM_BP_DIRECT	GO:0006954~inflammatory response	22	5.37897	3.60506e-08	CCL22, NOS2, TNFRSF9, MIF, TNFRSF1B, C3, ZAP70, CXCL11, MMP25, IL36A, CLEC7A, TBXA2R, IL2RA, TLR9, C3AR1, CD27, TLR8, CCR7, TLR7, CCR5, LAT, CCR2	326	215	13824	4.33911	4.25748e-05	2.12879e-05	2.08192e-05
GOTERM_BP_DIRECT	GO:0045060~negative thymic T cell selection	7	1.71149	6.74659e-08	SPN, CD74, ZAP70, CD28, CCR7, DOCK2, CD3E	326	11	13824	26.9849	7.96741e-05	2.65591e-05	2.59744e-05
GOTERM_BP_DIRECT	GO:0050853~B cell receptor signaling pathway	8	1.95599	1.66645e-06	CD79B, LAT2, ZAP70, CD79A, NFAM1, CTLA4, CD38, NCKAP1L	326	26	13824	13.0477	0.00196614	0.00049202	0.000481188
GOTERM_BP_DIRECT	GO:0031295~T cell costimulation	7	1.71149	2.35794e-06	DPP4, SPN, TMIGD2, TNFSF14, CD5, CD28, CD3E	326	18	13824	16.4908	0.00278086	0.000556946	0.000544685
GOTERM_BP_DIRECT	GO:0051607~defense response to virus	14	3.42298	7.58762e-06	CD86, CARD9, PRF1, ISG15, OASL, OAS1Y, OAS1Z, SLFN11, CD8A, CD207, TLR9, TLR8, TLR7, FADD	326	125	13824	4.74935	0.00892099	0.0014935	0.00146062
GOTERM_BP_DIRECT	GO:0006935~chemotaxis	9	2.20049	1.66708e-05	CXCL11, RAC2, CXCR4, CCR7, IL16, CCR6, DOCK2, CCR5, CCR2	326	49	13824	7.78866	0.0194959	0.00281261	0.00275069
GOTERM_BP_DIRECT	GO:0032733~positive regulation of interleukin-10 production	6	1.46699	4.63813e-05	SASH3, CD83, FCER1G, CD28, TLR9, TIGIT	326	18	13824	14.135	0.0533043	0.00684704	0.0066963
GOTERM_BP_DIRECT	GO:0090023~positive regulation of neutrophil chemotaxis	6	1.46699	6.17395e-05	CD74, RAC2, C3AR1, CCR7, NCKAP1L, THBS4	326	19	13824	13.391	0.0703217	0.0081016	0.00792324
GOTERM_BP_DIRECT	GO:0071222~cellular response to lipopolysaccharide	9	2.20049	0.000227509	CD86, NOS2, GFI1, MRC1, DAB2IP, IRF8, TNFRSF1B, CCR5, B2M	326	70	13824	5.45206	0.235642	0.0243158	0.0237805
GOTERM_BP_DIRECT	GO:0010447~response to acidic pH	4	0.977995	0.000244294	GPR65, GPR4, ASIC3, CTSS	326	6	13824	28.2699	0.250648	0.0243158	0.0237805
GOTERM_BP_DIRECT	GO:0070374~positive regulation of ERK1 and ERK2 cascade	12	2.93399	0.00024707	CD74, CSF1R, CCL22, GPR183, TREM2, ABCA7, ARRB2, PLA2G5, MIF, SCIMP, MT3, SLAMF1	326	130	13824	3.9143	0.253101	0.0243158	0.0237805
GOTERM_BP_DIRECT	GO:0045087~innate immune response	16	3.91198	0.000310933	C1QB, C1QA, FCER1G, SH2D1A, MIF, JCHAIN, HCK, ZAP70, CLEC7A, TLR9, BTK, TLR8, TNFAIP8L2, FADD, CLEC4E, B2M	326	227	13824	2.98889	0.307377	0.0265958	0.0260103
GOTERM_BP_DIRECT	GO:0042102~positive regulation of T cell proliferation	7	1.71149	0.000315276	SASH3, SPN, CD86, CD28, PRKCQ, NCKAP1L, CORO1A	326	40	13824	7.42086	0.310921	0.0265958	0.0260103
GOTERM_BP_DIRECT	GO:0050850~positive regulation of calcium-mediated signaling	5	1.22249	0.000436378	ZAP70, CD8A, FCER1A, TREM2, CD3E	326	16	13824	13.2515	0.402783	0.0343575	0.0336011
GOTERM_BP_DIRECT	GO:0007169~transmembrane receptor protein tyrosine kinase signaling pathway	8	1.95599	0.000732607	HCK, ZAP70, CSF1R, DOK2, FLT3, BTK, LCP2, PILRA	326	64	13824	5.30061	0.57917	0.0528021	0.0516396
GOTERM_BP_DIRECT	GO:0030593~neutrophil chemotaxis	7	1.71149	0.000768377	PREX1, FCER1G, CCL22, JAML, ITGB2, NCKAP1L, VAV1	326	47	13824	6.31562	0.59659	0.0528021	0.0516396
GOTERM_BP_DIRECT	GO:0007229~integrin-mediated signaling pathway	8	1.95599	0.000804774	ITGAM, TYROBP, FCER1G, ITGB2, ITGAL, LAT, VAV1, FERMT3	326	65	13824	5.21907	0.613576	0.0528021	0.0516396
GOTERM_BP_DIRECT	GO:0032760~positive regulation of tumor necrosis factor production	6	1.46699	0.00126648	SASH3, CD2, FCER1G, CARD9, TLR9, FADD	326	35	13824	7.26941	0.776122	0.0690297	0.06751
GOTERM_BP_DIRECT	GO:0006909~phagocytosis	6	1.46699	0.00126648	ITGB2, IRF8, PLD4, ABCA7, ITGAL, VAV1	326	35	13824	7.26941	0.776122	0.0690297	0.06751
GOTERM_BP_DIRECT	GO:0030890~positive regulation of B cell proliferation	6	1.46699	0.00144282	SASH3, CD74, GPR183, CD38, NCKAP1L, MIF	326	36	13824	7.06748	0.818264	0.0690297	0.06751
GOTERM_BP_DIRECT	GO:0050852~T cell receptor signaling pathway	6	1.46699	0.00144282	ZAP70, PTPRC, CD28, LCP2, CD247, CD3E	326	36	13824	7.06748	0.818264	0.0690297	0.06751
GOTERM_BP_DIRECT	GO:0042104~positive regulation of activated T cell proliferation	5	1.22249	0.00156917	TMIGD2, IL2RA, FADD, IL12RB1, SLAMF1	326	22	13824	9.63748	0.843491	0.0690297	0.06751
GOTERM_BP_DIRECT	GO:0030217~T cell differentiation	5	1.22249	0.00156917	PREX1, TBX21, RHOH, IL7R, VAV1	326	22	13824	9.63748	0.843491	0.0690297	0.06751
GOTERM_BP_DIRECT	GO:0042590~antigen processing and presentation of exogenous peptide antigen via MHC class I	3	0.733496	0.0016274	FCER1G, IFI30, FCGR1A	326	3	13824	42.4049	0.853909	0.0690297	0.06751
GOTERM_BP_DIRECT	GO:0043372~positive regulation of CD4-positive, alpha-beta T cell differentiation	3	0.733496	0.0016274	SASH3, CD83, NCKAP1L	326	3	13824	42.4049	0.853909	0.0690297	0.06751
GOTERM_BP_DIRECT	GO:0001798~positive regulation of type IIa hypersensitivity	3	0.733496	0.0016274	C3, FCER1G, FCGR1A	326	3	13824	42.4049	0.853909	0.0690297	0.06751
GOTERM_BP_DIRECT	GO:0032729~positive regulation of interferon-gamma production	6	1.46699	0.00163661	SASH3, IRF8, CD226, FADD, IL12RB1, CD3E	326	37	13824	6.87647	0.855491	0.0690297	0.06751
GOTERM_BP_DIRECT	GO:0032695~negative regulation of interleukin-12 production	4	0.977995	0.00184633	ACP5, ARRB2, TIGIT, SLAMF1	326	11	13824	15.42	0.887244	0.0734071	0.071791
GOTERM_BP_DIRECT	GO:0019722~calcium-mediated signaling	5	1.22249	0.0018647	LAT2, P2RY11, CXCR4, CCR5, LAT	326	23	13824	9.21846	0.889669	0.0734071	0.071791
GOTERM_BP_DIRECT	GO:0042742~defense response to bacterium	8	1.95599	0.00292199	SPN, FCER1G, NOS2, CATHL3, IRF8, ISG15, FCGR1A, CLEC4E	326	81	13824	4.18814	0.968442	0.108119	0.105738
GOTERM_BP_DIRECT	GO:0042113~B cell activation	4	0.977995	0.00309051	LAT2, CD86, CD79A, IKZF3	326	13	13824	13.0477	0.974152	0.108119	0.105738
GOTERM_BP_DIRECT	GO:0002283~neutrophil activation involved in immune response	3	0.733496	0.00320419	ZAP70, TYROBP, FCER1G	326	4	13824	31.8037	0.97741	0.108119	0.105738
GOTERM_BP_DIRECT	GO:0019886~antigen processing and presentation of exogenous peptide antigen via MHC class II	3	0.733496	0.00320419	CD74, FCER1G, IFI30	326	4	13824	31.8037	0.97741	0.108119	0.105738
GOTERM_BP_DIRECT	GO:0045356~positive regulation of interferon-alpha biosynthetic process	3	0.733496	0.00320419	TLR9, TLR8, TLR7	326	4	13824	31.8037	0.97741	0.108119	0.105738
GOTERM_BP_DIRECT	GO:0032496~response to lipopolysaccharide	8	1.95599	0.00335306	CXCL11, GCH1, TBXA2R, TNFRSF9, CD27, ACP5, CCR7, TNFRSF1B	326	83	13824	4.08722	0.981063	0.109999	0.107577
GOTERM_BP_DIRECT	GO:0032753~positive regulation of interleukin-4 production	4	0.977995	0.00474844	SASH3, CD28, PRKCQ, CD3E	326	15	13824	11.308	0.99638	0.151565	0.148228
GOTERM_BP_DIRECT	GO:1902715~positive regulation of interferon-gamma secretion	3	0.733496	0.00525744	CD2, CD244, SLAMF1	326	5	13824	25.4429	0.998022	0.159206	0.155701
GOTERM_BP_DIRECT	GO:0045576~mast cell activation	3	0.733496	0.00525744	FCER1G, RHOH, LCP2	326	5	13824	25.4429	0.998022	0.159206	0.155701
GOTERM_BP_DIRECT	GO:0009967~positive regulation of signal transduction	4	0.977995	0.00685425	HSH2D, SH2D1A, SLA2, LAT	326	17	13824	9.97763	0.999703	0.202372	0.197917
GOTERM_BP_DIRECT	GO:0050731~positive regulation of peptidyl-tyrosine phosphorylation	6	1.46699	0.00733097	CD74, FCER1A, TREM2, MIF, CD3E, THBS4	326	52	13824	4.89287	0.999832	0.211168	0.206519
GOTERM_BP_DIRECT	GO:0050715~positive regulation of cytokine secretion	4	0.977995	0.00808372	SCAMP5, CRTAM, MIF, CLEC4E	326	18	13824	9.42331	0.999931	0.216974	0.212198
GOTERM_BP_DIRECT	GO:0071353~cellular response to interleukin-4	4	0.977995	0.00808372	MRC1, TCF7, LEF1, CORO1A	326	18	13824	9.42331	0.999931	0.216974	0.212198
GOTERM_BP_DIRECT	GO:0002504~antigen processing and presentation of peptide or polysaccharide antigen via MHC class II	4	0.977995	0.00808372	BOLA-DRA, BOLA-DMB, BOLA-DMA, BOLA-DOB	326	18	13824	9.42331	0.999931	0.216974	0.212198
GOTERM_BP_DIRECT	GO:0051603~proteolysis involved in cellular protein catabolic process	5	1.22249	0.00884164	GZMA, PSMB8, CTSS, LGMN, PSMB9	326	35	13824	6.05784	0.999972	0.232044	0.226935
GOTERM_BP_DIRECT	GO:0032715~negative regulation of interleukin-6 production	4	0.977995	0.0094346	TLR9, NCKAP1L, ARRB2, SLAMF1	326	19	13824	8.92735	0.999986	0.235392	0.23021
GOTERM_BP_DIRECT	GO:0042110~T cell activation	4	0.977995	0.0094346	HSH2D, WAS, CD48, SLA2	326	19	13824	8.92735	0.999986	0.235392	0.23021
GOTERM_BP_DIRECT	GO:0097190~apoptotic signaling pathway	5	1.22249	0.0097665	SPN, CD5, CD28, TNFRSF1B, CD3E	326	36	13824	5.88957	0.999991	0.235392	0.23021
GOTERM_BP_DIRECT	GO:0071346~cellular response to interferon-gamma	5	1.22249	0.0097665	CCL22, NOS2, MRC1, IL12RB1, SLC26A6	326	36	13824	5.88957	0.999991	0.235392	0.23021
GOTERM_BP_DIRECT	GO:0045359~positive regulation of interferon-beta biosynthetic process	3	0.733496	0.0107016	TLR9, TLR8, TLR7	326	7	13824	18.1735	0.999997	0.247815	0.24236
GOTERM_BP_DIRECT	GO:0045059~positive thymic T cell selection	3	0.733496	0.0107016	CD74, ZAP70, DOCK2	326	7	13824	18.1735	0.999997	0.247815	0.24236
GOTERM_BP_DIRECT	GO:0006898~receptor-mediated endocytosis	5	1.22249	0.0117994	CD163, CD5, MRC1, GUSB, FCGR1A	326	38	13824	5.57959	0.999999	0.267982	0.262082
GOTERM_BP_DIRECT	GO:0042130~negative regulation of T cell proliferation	4	0.977995	0.0125094	SPN, IL2RA, VSIG4, CLEC4G	326	21	13824	8.07713	1	0.278748	0.272611
GOTERM_BP_DIRECT	GO:0007157~heterophilic cell-cell adhesion via plasma membrane cell adhesion molecules	5	1.22249	0.0129101	JAML, CRTAM, CD226, ITGAL, TIGIT	326	39	13824	5.43653	1	0.280228	0.274059
GOTERM_BP_DIRECT	GO:0045954~positive regulation of natural killer cell mediated cytotoxicity	3	0.733496	0.0140487	LAG3, SH2D1A, VAV1	326	8	13824	15.9018	1	0.280228	0.274059
GOTERM_BP_DIRECT	GO:0042554~superoxide anion generation	3	0.733496	0.0140487	NCF1, NCF2, NOX5	326	8	13824	15.9018	1	0.280228	0.274059
GOTERM_BP_DIRECT	GO:0046641~positive regulation of alpha-beta T cell proliferation	3	0.733496	0.0140487	ZAP70, CD28, CD3E	326	8	13824	15.9018	1	0.280228	0.274059
GOTERM_BP_DIRECT	GO:0030595~leukocyte chemotaxis	3	0.733496	0.0140487	GPR183, IL16, CORO1A	326	8	13824	15.9018	1	0.280228	0.274059
GOTERM_BP_DIRECT	GO:0032755~positive regulation of interleukin-6 production	5	1.22249	0.0140853	IL36A, FCER1G, CARD9, TLR9, TLR7	326	40	13824	5.30061	1	0.280228	0.274059
GOTERM_BP_DIRECT	GO:0043029~T cell homeostasis	4	0.977995	0.0142368	SIT1, NCKAP1L, FADD, CORO1A	326	22	13824	7.70998	1	0.280228	0.274059
GOTERM_BP_DIRECT	GO:0043306~positive regulation of mast cell degranulation	3	0.733496	0.0177844	ZAP70, FCER1G, FCER1A	326	9	13824	14.135	1	0.328178	0.320954
GOTERM_BP_DIRECT	GO:0045086~positive regulation of interleukin-2 biosynthetic process	3	0.733496	0.0177844	CD28, PRKCQ, CD3E	326	9	13824	14.135	1	0.328178	0.320954
GOTERM_BP_DIRECT	GO:0016064~immunoglobulin mediated immune response	3	0.733496	0.0177844	CD74, FCER1G, INPP5D	326	9	13824	14.135	1	0.328178	0.320954
GOTERM_BP_DIRECT	GO:0050868~negative regulation of T cell activation	3	0.733496	0.0177844	LAG3, TNFAIP8L2, TIGIT	326	9	13824	14.135	1	0.328178	0.320954
GOTERM_BP_DIRECT	GO:0070098~chemokine-mediated signaling pathway	5	1.22249	0.0194539	CXCL11, CCL22, CXCR4, CCR7, CCR5	326	44	13824	4.81874	1	0.348107	0.340443
GOTERM_BP_DIRECT	GO:0043154~negative regulation of cysteine-type endopeptidase activity involved in apoptotic process	5	1.22249	0.0194539	MICAL1, LAMP3, LEF1, IFI6, MT3	326	44	13824	4.81874	1	0.348107	0.340443
GOTERM_BP_DIRECT	GO:0045078~positive regulation of interferon-gamma biosynthetic process	3	0.733496	0.0218889	TLR9, TLR8, TLR7	326	10	13824	12.7215	1	0.383152	0.374717
GOTERM_BP_DIRECT	GO:0042127~regulation of cell proliferation	9	2.20049	0.0220613	HCK, CXCL11, NOS2, TNFRSF9, TCF7, MZB1, BTK, CD27, TNFRSF1B	326	146	13824	2.614	1	0.383152	0.374717
GOTERM_BP_DIRECT	GO:0048872~homeostasis of number of cells	3	0.733496	0.0263428	RASSF2, CCR7, IL7R	326	11	13824	11.565	1	0.450883	0.440956
GOTERM_BP_DIRECT	GO:0002250~adaptive immune response	6	1.46699	0.0270703	ZAP70, CD79A, GPR183, SH2D1A, CTSS, JCHAIN	326	72	13824	3.53374	1	0.454432	0.444428
GOTERM_BP_DIRECT	GO:0009408~response to heat	4	0.977995	0.0273198	P2RX3, TRPV2, HSPA2, ASIC3	326	28	13824	6.05784	1	0.454432	0.444428
GOTERM_BP_DIRECT	GO:0006911~phagocytosis, engulfment	3	0.733496	0.0311276	FCER1G, TREM2, FCGR1A	326	12	13824	10.6012	1	0.496779	0.485843
GOTERM_BP_DIRECT	GO:0045579~positive regulation of B cell differentiation	3	0.733496	0.0311276	ZAP70, INPP5D, NCKAP1L	326	12	13824	10.6012	1	0.496779	0.485843
GOTERM_BP_DIRECT	GO:2000249~regulation of actin cytoskeleton reorganization	3	0.733496	0.0311276	CSF1R, GMFG, ARHGDIB	326	12	13824	10.6012	1	0.496779	0.485843
GOTERM_BP_DIRECT	GO:0032720~negative regulation of tumor necrosis factor production	4	0.977995	0.0356134	GPNMB, ACP5, ARRB2, SLAMF1	326	31	13824	5.4716	1	0.560792	0.548446
GOTERM_BP_DIRECT	GO:0050728~negative regulation of inflammatory response	5	1.22249	0.0400652	IL2RA, ACP5, TNFAIP8L2, TNFRSF1B, IL22RA2	326	55	13824	3.85499	1	0.622171	0.608473
GOTERM_BP_DIRECT	GO:0006952~defense response	3	0.733496	0.0416185	CD74, CD83, TAP1	326	14	13824	9.08677	1	0.622171	0.608473
GOTERM_BP_DIRECT	GO:0002755~MyD88-dependent toll-like receptor signaling pathway	3	0.733496	0.0416185	TLR9, TLR8, TLR7	326	14	13824	9.08677	1	0.622171	0.608473
GOTERM_BP_DIRECT	GO:0008037~cell recognition	3	0.733496	0.0416185	CRTAM, CD226, TIGIT	326	14	13824	9.08677	1	0.622171	0.608473
GOTERM_BP_DIRECT	GO:0001812~positive regulation of type I hypersensitivity	2	0.488998	0.0464686	FCER1G, FCER1A	326	2	13824	42.4049	1	0.657065	0.642599
GOTERM_BP_DIRECT	GO:0030011~maintenance of cell polarity	2	0.488998	0.0464686	CARMIL2, NCKAP1L	326	2	13824	42.4049	1	0.657065	0.642599
GOTERM_BP_DIRECT	GO:0030888~regulation of B cell proliferation	2	0.488998	0.0464686	MZB1, IKZF3	326	2	13824	42.4049	1	0.657065	0.642599
GOTERM_BP_DIRECT	GO:0001805~positive regulation of type III hypersensitivity	2	0.488998	0.0464686	FCER1G, FCGR1A	326	2	13824	42.4049	1	0.657065	0.642599
GOTERM_BP_DIRECT	GO:0048535~lymph node development	3	0.733496	0.0472909	LTB, FADD, IL7R	326	15	13824	8.48098	1	0.657065	0.642599
GOTERM_BP_DIRECT	GO:0032735~positive regulation of interleukin-12 production	3	0.733496	0.0472909	TLR9, IRF8, CCR7	326	15	13824	8.48098	1	0.657065	0.642599
Category	Term	Count	%	PValue	Genes	List Total	Pop Hits	Pop Total	Fold Enrichment	Bonferroni	Benjamini	FDR
GOTERM_CC_DIRECT	GO:0009897~external side of plasma membrane	34	8.31296	3.6845e-22	CD86, CD83, LY75, CD3E, CD79B, SPN, CD79A, CTLA4, FCER1A, CCR7, IL12RB1, ICOS, FCGR1A, CCR5, B2M, SLAMF1, CD74, LAG3, FCER1G, TNFRSF9, CD2, FCER2, CD8B, CD8A, CD5, TFR2, IL2RA, IL2RB, CD28, CD27, CD226, CD48, IL7R, CD244	369	157	15461	9.07383	8.21645e-20	8.21645e-20	8.03222e-20
GOTERM_CC_DIRECT	GO:0001772~immunological synapse	10	2.44499	1.46243e-08	CD53, ZAP70, CD28, RHOH, CD37, PRKCQ, CD3E, SCIMP, CORO1A, LAT	369	29	15461	14.4482	3.26122e-06	1.63061e-06	1.59405e-06
GOTERM_CC_DIRECT	GO:0016021~integral component of membrane	144	35.2078	4.3103e-07	CD86, ADAMDEC1, PLVAP, CD84, TRAF3IP3, CD83, CLEC10A, GPR65, PRF1, LY75, SCAMP5, MILR1, ABHD12, IL18RAP, SIT1, LAMP3, LIPN, VSIG4, LAG3, TAP1, TM4SF5, TIMD4, MFSD12, MPEG1, CLEC4A, PROCR, TYROBP, IFI27, JAML, CD8B, TFR2, CD8A, CLEC4E, CLEC4G, BOLA-DOB, CSF1R, CSF2RB, CD1D, HIGD1A, TARP, LY9, HACD4, IL22RA2, DPP4, CYB5R1, SNN, CLEC7A, SLAMF7, KCNN4, SLC15A3, SLAMF1, HHATL, SLC37A2, CD163, TNFSF14,…	369	4185	15461	1.44171	9.61152e-05	3.20399e-05	3.13215e-05
GOTERM_CC_DIRECT	GO:0009986~cell surface	21	5.13447	0.000142265	CSF1R, PLVAP, ITGAM, NFAM1, ITGB2, TRPV2, CXCR4, RTN4RL2, ABCA7, MIF, ITGAL, LY9, DPP4, PROCR, TYROBP, MRC1, CD38, BOLA-DRA, CCR6, GUSB, TIGIT	369	332	15461	2.65028	0.0312294	0.0079313	0.00775347
GOTERM_CC_DIRECT	GO:0005764~lysosome	12	2.93399	0.000556551	CD74, NAPSA, GLB1, TLR9, PRSS16, CXCR4, ACP5, TLR7, GUSB, IFI30, CTSS, LGMN	369	141	15461	3.56593	0.116749	0.0222144	0.0217163
GOTERM_CC_DIRECT	GO:0005887~integral component of plasma membrane	36	8.80196	0.000597697	LY75, TSPAN11, CD79B, SPN, CD79A, GPNMB, TBXA2R, GPR171, MRC1, C3AR1, FCER1A, CD37, PLXNC1, ICOS, TIGIT, ASIC3, SLC16A3, CD53, CD72, FCER1G, GPR35, TNFRSF9, CRTAM, TRPV2, LAPTM5, GPR4, PILRA, TNFRSF1B, P2RX3, TFR2, FXYD2, CD27, CD226, TLR7, SLC26A3, SLC26A6	369	820	15461	1.8395	0.12482	0.0222144	0.0217163
GOTERM_CC_DIRECT	GO:0042613~MHC class II protein complex	5	1.22249	0.000921846	CD74, BOLA-DRA, BOLA-DMB, BOLA-DMA, BOLA-DOB	369	19	15461	11.0262	0.185895	0.0293674	0.0287089
GOTERM_CC_DIRECT	GO:0005622~intracellular	28	6.84597	0.00336041	CSF1R, PLVAP, MAST3, GMFG, PIK3CD, PIK3R5, TIFAB, TBXA2R, INPP5D, TIFA, TBC1D10C, FCER1A, CCR7, MAP4K1, TRIM40, P2RY11, TNFSF14, NOS2, NFAM1, TRPV2, TNFRSF1B, MT3, VAV1, ARHGAP45, LAT2, DOK2, PRKCQ, DOCK2	369	646	15461	1.81609	0.527932	0.0936714	0.0915711
GOTERM_CC_DIRECT	GO:0005911~cell-cell junction	9	2.20049	0.00425743	CD53, CD2, ZAP70, WAS, LCP2, CD3E, CORO1A, LAT, VAV1	369	108	15461	3.49164	0.613813	0.10549	0.103124
GOTERM_CC_DIRECT	GO:0001891~phagocytic cup	4	0.977995	0.00491883	ABCA7, LCP1, CORO1A, MYO1G	369	15	15461	11.1733	0.666997	0.10969	0.10723
GOTERM_CC_DIRECT	GO:0070062~extracellular exosome	70	17.1149	0.0059052	CD86, PLVAP, CD84, ITGAM, GDA, ARPC1B, ITGB2, SSC4D, ITGAL, PRSS23, JCHAIN, SPN, SIT1, CA4, ARHGDIB, COTL1, RAC2, ACP5, CD38, CD37, UBASH3A, VSIG4, GUSB, B2M, CD53, TMC8, RTN4RL2, MIF, TTC38, LAT2, PROCR, FCER2, MYH3, KRT36, FETUB, LCP1, DOCK2, C1QB, C1QA, GRN, AHCY, ABHD8, WAS, CXCR4, AEBP1, RASAL3, CORO1A, THBS4, C3, CD79B, CYB5R1, NCKAP1L, BOLA-DRA, SLAMF1, CD74, SLC37A2, NAPSA, RARRES1, DAB2I…	369	2162	15461	1.35661	0.733068	0.119714	0.11703
GOTERM_CC_DIRECT	GO:0042101~T cell receptor complex	3	0.733496	0.0269612	APBB1IP, ZAP70, CD247	369	11	15461	11.4272	0.997746	0.501029	0.489795
GOTERM_CC_DIRECT	GO:0030054~cell junction	11	2.68949	0.0304717	DPP4, SCAMP5, NRN1, HOMER2, HMCN2, CXCR4, ABCA7, KCNAB2, IFI30, MRPL46, FERMT3	369	212	15461	2.17404	0.998993	0.522707	0.510987
GOTERM_CC_DIRECT	GO:0005576~extracellular region	20	4.88998	0.033476	CFD, FCN1, PLA2G2D1, NPB, CD163, GZMA, PRSS37, ISG15, PLA2G5, PLA2G2D4, IFI30, DPP4, CD2, ESM1, PRRG2, CATHL3, MZB1, FETUB, LGALS9, B2M	369	505	15461	1.6594	0.999496	0.533225	0.52127
GOTERM_CC_DIRECT	GO:0005581~collagen trimer	5	1.22249	0.0465175	C1QB, FCN1, C1QA, COL8A2, C1QC	369	57	15461	3.67541	0.999976	0.606628	0.593026
GOTERM_CC_DIRECT	GO:0034687~integrin alphaL-beta2 complex	2	0.488998	0.0470386	ITGB2, ITGAL	369	2	15461	41.8997	0.999978	0.606628	0.593026
GOTERM_CC_DIRECT	GO:0045121~membrane raft	7	1.71149	0.047621	DPP4, LAT2, ZAP70, CD79A, NFAM1, BTK, TNFRSF1B	369	110	15461	2.66635	0.999981	0.606628	0.593026
Category	Term	Count	%	PValue	Genes	List Total	Pop Hits	Pop Total	Fold Enrichment	Bonferroni	Benjamini	FDR
GOTERM_MF_DIRECT	GO:0004872~receptor activity	10	2.44499	7.85837e-05	TNFRSF9, CRTAM, CD226, TLR7, CD48, RTN4RL2, TIGIT, CLEC4E, CD244, SLAMF1	283	84	13095	5.50858	0.0263657	0.0267185	0.0267185
GOTERM_MF_DIRECT	GO:0043027~cysteine-type endopeptidase inhibitor activity involved in apoptotic process	5	1.22249	0.00113379	TNFSF14, RPS6KA1, LEF1, CD27, MT3	283	22	13095	10.5164	0.320031	0.192745	0.192745
GOTERM_MF_DIRECT	GO:0016493~C-C chemokine receptor activity	4	0.977995	0.00240778	CCR7, CCR6, CCR5, CCR2	283	13	13095	14.2376	0.559406	0.272881	0.272881
GOTERM_MF_DIRECT	GO:0003725~double-stranded RNA binding	6	1.46699	0.0039303	OAS1Y, OAS1Z, DHX58, TLR8, TLR7, OASL	283	49	13095	5.66597	0.737875	0.334075	0.334075
GOTERM_MF_DIRECT	GO:0005096~GTPase activator activity	11	2.68949	0.00635321	ARHGAP9, ARHGAP30, ELMOD1, ARHGDIB, TBC1D10C, DAB2IP, RGS10, NCKAP1L, RASAL3, DOCK2, ARHGAP15	283	183	13095	2.78138	0.885477	0.432018	0.432018
GOTERM_MF_DIRECT	GO:0016175~superoxide-generating NADPH oxidase activity	3	0.733496	0.0118764	NCF1, NCF2, NOX5	283	8	13095	17.352	0.982788	0.670831	0.670831
GOTERM_MF_DIRECT	GO:0050839~cell adhesion molecule binding	4	0.977995	0.01601	ITGB2, CRTAM, CD226, TIGIT	283	25	13095	7.40353	0.995862	0.670831	0.670831
GOTERM_MF_DIRECT	GO:0005102~receptor binding	7	1.71149	0.0182799	DPP4, HCK, ZAP70, CRTAM, CD226, GUSB, TIGIT	283	97	13095	3.33922	0.998113	0.670831	0.670831
GOTERM_MF_DIRECT	GO:0004888~transmembrane signaling receptor activity	10	2.44499	0.0189382	CD79B, CD79A, LAG3, NFAM1, MRC1, LY75, TLR9, TLR7, CD247, CD3E	283	185	13095	2.50119	0.998498	0.670831	0.670831
GOTERM_MF_DIRECT	GO:0005547~phosphatidylinositol-3,4,5-trisphosphate binding	4	0.977995	0.0197303	ARHGAP9, BTK, ARRB2, MYO1G	283	27	13095	6.85512	0.998858	0.670831	0.670831
GOTERM_MF_DIRECT	GO:0005178~integrin binding	4	0.977995	0.0217538	ESM1, GPNMB, THBS4, FERMT3	283	28	13095	6.6103	0.999435	0.672391	0.672391
GOTERM_MF_DIRECT	GO:0005149~interleukin-1 receptor binding	3	0.733496	0.026452	IL36A, TLR9, IL36G	283	12	13095	11.568	0.99989	0.749472	0.749472
GOTERM_MF_DIRECT	GO:0019767~IgE receptor activity	2	0.488998	0.0426077	FCER1G, FCER1A	283	2	13095	46.2721	1	0.951032	0.951032
GOTERM_MF_DIRECT	GO:0030369~ICAM-3 receptor activity	2	0.488998	0.0426077	ITGB2, ITGAL	283	2	13095	46.2721	1	0.951032	0.951032
GOTERM_MF_DIRECT	GO:0004911~interleukin-2 receptor activity	2	0.488998	0.0426077	IL2RA, IL2RB	283	2	13095	46.2721	1	0.951032	0.951032
GOTERM_MF_DIRECT	GO:0003779~actin binding	6	1.46699	0.0447544	HOMER2, GMFG, MICAL1, COTL1, CXCR4, CCR5	283	90	13095	3.08481	1	0.951032	0.951032
GOTERM_MF_DIRECT	GO:0030246~carbohydrate binding	6	1.46699	0.0484076	FCN1, CALR3, SELPLG, CLEC7A, CD207, LGALS9	283	92	13095	3.01774	1	0.968151	0.968151

## Sheet: greenyellow
Category	Term	Count	%	PValue	Genes	List Total	Pop Hits	Pop Total	Fold Enrichment	Bonferroni	Benjamini	FDR
GOTERM_BP_DIRECT	GO:0032816~positive regulation of natural killer cell activation	3	1.07527	0.00392229	BLOC1S3, TICAM1	230	6	13824	30.0522	0.985428	1	1
GOTERM_BP_DIRECT	GO:0008285~negative regulation of cell proliferation	10	3.58423	0.0102584	SLC9A3R1, TGFB1, FZD5, DNAJA3, HMGA1, CSK, IRF6, JARID2, PML, SIRT2	230	217	13824	2.76979	0.999985	1	1
GOTERM_BP_DIRECT	GO:0006878~cellular copper ion homeostasis	3	1.07527	0.0136175	SCO1, SCO2, CCDC22	230	11	13824	16.3921	1	1	1
GOTERM_BP_DIRECT	GO:0016477~cell migration	7	2.50896	0.0137176	LYN, TGFB1, JUP, FSCN1, MATK, EMP2, CSK	230	118	13824	3.56551	1	1	1
GOTERM_BP_DIRECT	GO:0043161~proteasome-mediated ubiquitin-dependent protein catabolic process	7	2.50896	0.0137176	KBTBD4, STUB1, BTBD6, RBCK1, RNF122, PML, SIRT2	230	118	13824	3.56551	1	1	1
GOTERM_BP_DIRECT	GO:0007049~cell cycle	6	2.15054	0.0199332	CHAF1A, CCND2, TREX1, PRKCD, APEX2, MCM5	230	94	13824	3.83645	1	1	1
GOTERM_BP_DIRECT	GO:0042307~positive regulation of protein import into nucleus	3	1.07527	0.0248927	TGFB1, JUP, PRKCD	230	15	13824	12.0209	1	1	1
GOTERM_BP_DIRECT	GO:0038083~peptidyl-tyrosine autophosphorylation	4	1.43369	0.0264651	LYN, TNK1, MATK, CSK	230	39	13824	6.16455	1	1	1
GOTERM_BP_DIRECT	GO:0090398~cellular senescence	3	1.07527	0.0281427	PRMT6, PRKCD, PML	230	16	13824	11.2696	1	1	1
GOTERM_BP_DIRECT	GO:0008361~regulation of cell size	3	1.07527	0.0281427	SLC9A3R1, RAC1, LAMTOR4	230	16	13824	11.2696	1	1	1
GOTERM_BP_DIRECT	GO:0031175~neuron projection development	5	1.79211	0.0314496	CAMSAP3, LYN, CAPZB, BLOC1S3	230	72	13824	4.17391	1	1	1
GOTERM_BP_DIRECT	GO:0051490~negative regulation of filopodium assembly	2	0.716846	0.0328576	CAPZB, PRKCD	230	2	13824	60.1043	1	1	1
GOTERM_BP_DIRECT	GO:0071219~cellular response to molecule of bacterial origin	2	0.716846	0.0328576	FZD5, SIRT2	230	2	13824	60.1043	1	1	1
GOTERM_BP_DIRECT	GO:0022604~regulation of cell morphogenesis	3	1.07527	0.0351158	CAPZB, CFL1, SH3D19	230	18	13824	10.0174	1	1	1
GOTERM_BP_DIRECT	GO:0034198~cellular response to amino acid starvation	3	1.07527	0.0388267	NPRL3, DEPDC5, WDR24	230	19	13824	9.49016	1	1	1
GOTERM_BP_DIRECT	GO:0070125~mitochondrial translational elongation	5	1.79211	0.0420552	MRPL4, MRPS27, MRPS2, MRPS18A, MRPS5	230	79	13824	3.80407	1	1	1
GOTERM_BP_DIRECT	GO:0070124~mitochondrial translational initiation	5	1.79211	0.0420552	MRPL4, MRPS27, MRPS2, MRPS18A, MRPS5	230	79	13824	3.80407	1	1	1
GOTERM_BP_DIRECT	GO:0002513~tolerance induction to self antigen	2	0.716846	0.048881	LYN, TGFB1	230	3	13824	40.0696	1	1	1
Category	Term	Count	%	PValue	Genes	List Total	Pop Hits	Pop Total	Fold Enrichment	Bonferroni	Benjamini	FDR
GOTERM_CC_DIRECT	GO:0005743~mitochondrial inner membrane	18	6.45161	4.24783e-06	SLC25A1, DNAJC19, TRAP1, MRPS27, DNAJC11, MPV17L2, MRPS2, MRPS18A, DHRS1, MRPS5, LETM1, MRPL4, SLC25A39, SCO2, MTG2, FDXR, SFXN1, PMPCA	246	292	15461	3.87429	0.00101048	0.00101098	0.00100674
GOTERM_CC_DIRECT	GO:0005829~cytosol	33	11.828	0.000180327	SRXN1, URM1, STXBP2, RAP1GAP, CORO1B, NFU1, CCND2, VPS51, CAPN2, RAC1, GET4, PRMT6, JUP, MARS2, TREX1, TNK1, PRKCD, HSPA6, EMP2, MEMO1, BTBD6, WIPI2, PML, SIRT2, GCLC, HKDC1, DNAJA3, CPTP, OGDH, UBAP1, MVD, DEPDC5, ATG4D	246	1025	15461	2.02345	0.0420136	0.0214589	0.0213687
GOTERM_CC_DIRECT	GO:0005759~mitochondrial matrix	10	3.58423	0.000373097	TRAP1, ISCA1, MARS2, DNAJA3, FDXR, LONP1, OGDH, PMPCA, CARS2, COASY	246	139	15461	4.52155	0.0849839	0.029599	0.0294747
GOTERM_CC_DIRECT	GO:0070062~extracellular exosome	50	17.9211	0.00560557	LGALS3BP, SLC25A1, LAD1, GPI, IL1RN, PLAU, CFL1, CHMP1A, RNPEP, CAPN2, SDF4, RAC1, ARRDC1, GAA, PRKCD, SHISA5, COASY, TAF6L, TOM1L2, CSNK2B, CHMP4C, FSCN1, PKP1, TAGLN2, IRF6, NAIP, ARF6, NAPA, TOMM40, URM1, STXBP2, PLD3, CORO1B, SLC9A3R1, RHOT2, PDLIM2, PCBP1, CSK, LYN, TRAP1, PKLR, JUP, HSPA6, DNAJC11, EHD4, STK25, ALDH16A1, MAN2B1, STUB1, CC2D1A	246	2162	15461	1.45351	0.737598	0.30631	0.305022
GOTERM_CC_DIRECT	GO:0005884~actin filament	5	1.79211	0.00643507	BIN3, CAPZB, DNAJA3, RAC1, CORO1B	246	47	15461	6.68613	0.784867	0.30631	0.305022
GOTERM_CC_DIRECT	GO:0005925~focal adhesion	11	3.94265	0.0306103	PDLIM1, PDLIM2, JUP, PLAU, CFL1, HMGA1, CAPN2, RAC1, TNS4, CORO1B, ARF6	246	318	15461	2.17404	0.999388	1	1
GOTERM_CC_DIRECT	GO:0030057~desmosome	3	1.07527	0.0358208	JUP, PKP1, PKP3	246	19	15461	9.92362	0.99983	1	1
GOTERM_CC_DIRECT	GO:0016020~membrane	22	7.8853	0.0499807	LGALS3BP, DPAGT1, LRSAM1, OSBPL5, TYSND1, PKMYT1, RAP1GAP, SLC9A3R1, EFNA3, CAPZB, VPS51, PSD4, PCBP1, CFL1, SDF4, PLIN3, ALDH16A1, MCM5, RAC1, ACAA1, CDK5RAP3, CC2D1A	246	902	15461	1.53292	0.999995	1	1
Category	Term	Count	%	PValue	Genes	List Total	Pop Hits	Pop Total	Fold Enrichment	Bonferroni	Benjamini	FDR
GOTERM_MF_DIRECT	GO:1904264~ubiquitin protein ligase activity involved in ERAD pathway	3	1.07527	0.0049096	TMEM129, TRIM25, STUB1	207	7	13095	27.1118	0.768168	1	1
GOTERM_MF_DIRECT	GO:0005524~ATP binding	31	11.1111	0.00959727	CIITA, SRXN1, FLT4, PRKX, ABCB8, UBE2J2, PKMYT1, FARS2, LONP1, CSK, LYN, TRAP1, MAP2K2, LIMK2, MARS2, TNK1, PRKCD, HSPA6, MATK, MYO19, DGKZ, COASY, BCKDK, OAS1X, STK25, HKDC1, DNAJA3, MVD, MCM5, CARS2, NAIP	207	1224	13095	1.6022	0.942969	1	1
GOTERM_MF_DIRECT	GO:0098641~cadherin binding involved in cell-cell adhesion	5	1.79211	0.0190955	JUP, PCBP1, EFHD2, TAGLN2, PKP3	207	65	13095	4.86622	0.996741	1	1
GOTERM_MF_DIRECT	GO:0004715~non-membrane spanning protein tyrosine kinase activity	4	1.43369	0.0247389	LYN, TNK1, MATK, CSK	207	40	13095	6.32609	0.999413	1	1
GOTERM_MF_DIRECT	GO:0008270~zinc ion binding	24	8.60215	0.0250347	LRSAM1, PGLYRP3, MECR, KDM2B, VDR, LIMK2, RNF26, APEX2, PML, SIRT2, ZDHHC3, PDLIM1, TRAF7, PDLIM2, TRAF4, RNPEP, TRIM25, ADAM8, MAN2B1, PMPCA, RBCK1, POLE, ZNF385A, RNF122	207	948	13095	1.60154	0.999463	1	1
GOTERM_MF_DIRECT	GO:0005096~GTPase activator activity	8	2.86738	0.0255298	TBC1D2, RGS19, NPRL3, PGAM5, DEPDC5, SMAP2, GMIP, RAP1GAP	207	183	13095	2.7655	0.999538	1	1
GOTERM_MF_DIRECT	GO:0005283~sodium:amino acid symporter activity	2	0.716846	0.0312161	SLC6A9	207	2	13095	63.2609	0.999919	1	1
GOTERM_MF_DIRECT	GO:0008320~protein transmembrane transporter activity	2	0.716846	0.0464586	BLOC1S3	207	3	13095	42.1739	0.999999	1	1
GOTERM_MF_DIRECT	GO:0005515~protein binding	7	2.50896	0.0485042	TGFB1, JUP, CAPZB, CSNK2B, FDXR, LONP1, RAC1	207	167	13095	2.65165	1	1	1

## Sheet: lightgreen
Category	Term	Count	%	PValue	Genes	List Total	Pop Hits	Pop Total	Fold Enrichment	Bonferroni	Benjamini	FDR
GOTERM_BP_DIRECT	GO:0051301~cell division	25	5.16529	2.3291e-12	ERCC6L, NUDC, CDCA2, UBE2C, VRK1, CDC6, CDC25C, SKA3, SKA1, CKS1B, AURKA, HAUS1, CCNA2, CCNB2, CCNB1, MIS18A, PTTG1, ENSA, CDK1, CKS2, BIRC5, SPDL1, SPC24, SPC25	378	150	13824	6.09524	2.41764e-09	2.4176e-09	2.38499e-09
GOTERM_BP_DIRECT	GO:0007067~mitotic nuclear division	20	4.13223	5.20495e-11	ERCC6L, NUDC, CDCA2, CENPW, VRK1, SKA3, CDC25C, SKA1, HAUS1, CCNA2, CCNB2, MIS18A, PTTG1, ENSA, NUF2, CDK1, CENPN, SPC24, SPC25	378	105	13824	6.96599	5.40274e-08	2.70137e-08	2.66493e-08
GOTERM_BP_DIRECT	GO:0007059~chromosome segregation	11	2.27273	3.42965e-07	CENPW, MIS18A, BIRC5, CENPN, NEK2, OIP5, KIF11, SKA3, KNSTRN, SKA1, SPC25	378	46	13824	8.74534	0.000355934	0.000118666	0.000117065
GOTERM_BP_DIRECT	GO:0006099~tricarboxylic acid cycle	7	1.44628	5.72987e-05	MDH1, IDH1, IDH3B, SUCLG2, SUCLG1, PDHB, SDHD	378	26	13824	9.84615	0.0577435	0.014869	0.0146685
GOTERM_BP_DIRECT	GO:0007080~mitotic metaphase plate congression	7	1.44628	0.000163297	KIF18A, CCNB1, CHMP2B, CDCA8, SPDL1, CHMP7, CHMP5	378	31	13824	8.25806	0.155927	0.0339005	0.0334432
GOTERM_BP_DIRECT	GO:0070124~mitochondrial translational initiation	10	2.06612	0.000289602	MRPL3, MRPL42, MRPL1, MRPS35, MRPL18, MRPS11, MRPL19, MRPS30, MRPL35, MRPL22	378	79	13824	4.62929	0.259664	0.04275	0.0421734
GOTERM_BP_DIRECT	GO:0070125~mitochondrial translational elongation	10	2.06612	0.000289602	MRPL3, MRPL42, MRPL1, MRPS35, MRPL18, MRPS11, MRPL19, MRPS30, MRPL35, MRPL22	378	79	13824	4.62929	0.259664	0.04275	0.0421734
GOTERM_BP_DIRECT	GO:0007052~mitotic spindle organization	6	1.23967	0.00032948	STIL, CCNB1, AURKB, NDC80, AURKA, SPC25	378	23	13824	9.54037	0.289692	0.04275	0.0421734
GOTERM_BP_DIRECT	GO:0051988~regulation of attachment of spindle microtubules to kinetochore	4	0.826446	0.000378534	RACGAP1, NEK2, ECT2, KNSTRN	378	6	13824	24.381	0.324966	0.0436576	0.0430688
GOTERM_BP_DIRECT	GO:0055114~oxidation-reduction process	21	4.33884	0.000432705	ERO1A, PECR, HSDL2, HIBADH, NDUFB6, NDUFB5, MAOA, NXN, AKR1A1, NDUFB1, NDUFC1, PTGR1, PTGR2, UGDH, LDHA, FDX1, ALDH1A1, UQCRFS1, RTN4IP1, HPD, MMACHC	378	316	13824	2.43038	0.36189	0.0449148	0.044309
GOTERM_BP_DIRECT	GO:0034501~protein localization to kinetochore	4	0.826446	0.00101751	CDK1, BUB1B, SPDL1, AURKB	378	8	13824	18.2857	0.652402	0.0960157	0.0947207
GOTERM_BP_DIRECT	GO:0006635~fatty acid beta-oxidation	6	1.23967	0.00161222	ACAA2, ABCD3, CROT, HIBCH, DECR1, ACAT1	378	32	13824	6.85714	0.812661	0.139457	0.137576
GOTERM_BP_DIRECT	GO:0031577~spindle checkpoint	3	0.619835	0.00218518	BIRC5, SPDL1, AURKB	378	3	13824	36.5714	0.89676	0.174478	0.172125
GOTERM_BP_DIRECT	GO:0006744~ubiquinone biosynthetic process	4	0.826446	0.00282057	COQ3, COQ2, PDSS1, COQ5	378	11	13824	13.2987	0.946703	0.209125	0.206304
GOTERM_BP_DIRECT	GO:0006120~mitochondrial electron transport, NADH to ubiquinone	4	0.826446	0.00368525	NDUFAB1, NDUFC2, NDUFV2, DLD	378	12	13824	12.1905	0.978341	0.21647	0.21355
GOTERM_BP_DIRECT	GO:0007076~mitotic chromosome condensation	4	0.826446	0.00368525	NUSAP1, NCAPG, SMC4, SMC2	378	12	13824	12.1905	0.978341	0.21647	0.21355
GOTERM_BP_DIRECT	GO:0000281~mitotic cytokinesis	5	1.03306	0.00375381	ANLN, RACGAP1, NUSAP1, CKAP2, CEP55	378	24	13824	7.61905	0.979835	0.21647	0.21355
GOTERM_BP_DIRECT	GO:0007346~regulation of mitotic cell cycle	5	1.03306	0.00375381	RPA3, CKS2, BIRC5, AATF, CKS1B	378	24	13824	7.61905	0.979835	0.21647	0.21355
GOTERM_BP_DIRECT	GO:0045132~meiotic chromosome segregation	3	0.619835	0.00429149	SGO1, SMC4, SMC2	378	4	13824	27.4286	0.988486	0.234451	0.231289
GOTERM_BP_DIRECT	GO:0008299~isoprenoid biosynthetic process	4	0.826446	0.00469478	IDI1, COQ2, PDSS1, HMGCS2	378	13	13824	11.2527	0.992438	0.243659	0.240373
GOTERM_BP_DIRECT	GO:0009060~aerobic respiration	5	1.03306	0.00505987	PMPCB, COX1, MTFR2, UQCRC2, COX20	378	26	13824	7.03297	0.994833	0.250102	0.246729
GOTERM_BP_DIRECT	GO:0000920~cell separation after cytokinesis	4	0.826446	0.00585554	CHMP2B, CHMP7, CEP55, CHMP5	378	14	13824	10.449	0.997748	0.276275	0.272549
GOTERM_BP_DIRECT	GO:0009249~protein lipoylation	3	0.619835	0.0070237	LIPT1, NDUFAB1, LIAS	378	5	13824	21.9429	0.999335	0.291624	0.287691
GOTERM_BP_DIRECT	GO:0006119~oxidative phosphorylation	3	0.619835	0.0070237	MSH2, COX1, TEFM	378	5	13824	21.9429	0.999335	0.291624	0.287691
GOTERM_BP_DIRECT	GO:0044772~mitotic cell cycle phase transition	3	0.619835	0.0070237	CDK1, CKS2, CKS1B	378	5	13824	21.9429	0.999335	0.291624	0.287691
GOTERM_BP_DIRECT	GO:0000070~mitotic sister chromatid segregation	4	0.826446	0.0121102	KIF18A, CDCA8, NEK2, KNSTRN	378	18	13824	8.12698	0.999997	0.483475	0.476954
GOTERM_BP_DIRECT	GO:0008152~metabolic process	8	1.65289	0.0128008	UGT2B10, FAHD1, NAT1, GSTO1, ECHDC1, SUCLG1, UGT2A1, UGT1A6	378	92	13824	3.18012	0.999998	0.490664	0.484047
GOTERM_BP_DIRECT	GO:0032259~methylation	5	1.03306	0.0132357	COQ3, AS3MT, TPMT, METTL7A, COQ5	378	34	13824	5.37815	0.999999	0.490664	0.484047
GOTERM_BP_DIRECT	GO:0006108~malate metabolic process	3	0.619835	0.0142252	MDH1, ME1, ME2	378	7	13824	15.6735	1	0.509163	0.502296
GOTERM_BP_DIRECT	GO:0007131~reciprocal meiotic recombination	4	0.826446	0.0162531	RAD51B, RAD51D, MSH2, MND1	378	20	13824	7.31429	1	0.560762	0.553199
GOTERM_BP_DIRECT	GO:0007018~microtubule-based movement	6	1.23967	0.0167472	KIF18A, KIF4A, KIF11, DYNLRB1, KIF20B, KIF15	378	55	13824	3.98961	1	0.560762	0.553199
GOTERM_BP_DIRECT	GO:0006139~nucleobase-containing compound metabolic process	3	0.619835	0.0186277	BRIP1, TPMT, BPNT1	378	8	13824	13.7143	1	0.604237	0.596088
GOTERM_BP_DIRECT	GO:0045454~cell redox homeostasis	6	1.23967	0.0206566	ERO1A, PRDX3, AIFM1, NXN, GSR, DLD	378	58	13824	3.78325	1	0.649745	0.640981
GOTERM_BP_DIRECT	GO:0006312~mitotic recombination	3	0.619835	0.02888	RAD51B, TOP2A, RAD51D	378	10	13824	10.9714	1	0.881689	0.869797
GOTERM_BP_DIRECT	GO:0032467~positive regulation of cytokinesis	4	0.826446	0.0328879	RACGAP1, CDC6, ECT2, AURKB	378	26	13824	5.62637	1	0.947065	0.934291
GOTERM_BP_DIRECT	GO:0006468~protein phosphorylation	9	1.8595	0.0340463	PLK4, GLYCTK, GRK7, PBK, BIRC5, VRK1, NEK2, AURKB, NRBP1	378	137	13824	2.4025	1	0.947065	0.934291
GOTERM_BP_DIRECT	GO:0042407~cristae formation	3	0.619835	0.034671	APOO, APOOL, OMA1	378	11	13824	9.97403	1	0.947065	0.934291
GOTERM_BP_DIRECT	GO:2000251~positive regulation of actin cytoskeleton reorganization	3	0.619835	0.034671	CSF3, HAX1, STAP1	378	11	13824	9.97403	1	0.947065	0.934291
GOTERM_BP_DIRECT	GO:0090307~mitotic spindle assembly	4	0.826446	0.039828	BIRC5, NEK2, KIF11, NLRC4	378	28	13824	5.22449	1	1	0.987464
GOTERM_BP_DIRECT	GO:0010824~regulation of centrosome duplication	3	0.619835	0.0408681	GEN1, CHMP2B, CHMP5	378	12	13824	9.14286	1	1	0.987464
GOTERM_BP_DIRECT	GO:0006749~glutathione metabolic process	4	0.826446	0.0435536	GSR, MGST1, GSTT1, MMACHC	378	29	13824	5.04433	1	1	0.987464
Category	Term	Count	%	PValue	Genes	List Total	Pop Hits	Pop Total	Fold Enrichment	Bonferroni	Benjamini	FDR
GOTERM_CC_DIRECT	GO:0005739~mitochondrion	79	16.3223	6.42911e-21	PECR, MTCH2, ACAA2, HIBADH, GFM2, RMND1, MRPL39, ETFA, CROT, GHITM, MRPL35, MCEE, MTRF1, GJA1, MRPL1, FAM162A, KYNU, ME1, IDH3B, NUDT19, UQCRFS1, PDK3, ME2, HIBCH, HSDL2, SIRT4, PTGR2, NT5C3A, HAX1, PPA2, PCCA, AGPS, FDX1, DNLZ, VDAC2, SUCLG2, VDAC1, NDUFS1, MTFR2, DLD, FAM72A, ATPAF1, LIPT1, PLGRKT, MRPL18, MRPL19, AK2, GTPBP10, LIAS, ADH5, MRM2, ACAT1, PRDX3, RIDA, AGR2, STAP1, PDSS1, IARS2, BC…	420	887	15461	3.27863	1.63299e-18	1.63299e-18	1.54299e-18
GOTERM_CC_DIRECT	GO:0005743~mitochondrial inner membrane	31	6.40496	3.8477e-10	MTCH2, ACAA2, ABCD3, MRPS35, MRPL18, MRPS11, MRPL19, AK2, MGST1, OMA1, MRPS30, MRPL35, TMEM70, ACAT1, MRPL42, MRPL3, MRPL1, UQCRFS1, SLC25A21, COX1, HMGCS2, HADH, FAHD1, SIRT4, SDHD, KMO, MRPL22, TST, VDAC2, VDAC1, SUCLG1	420	292	15461	3.90811	9.77315e-08	4.88658e-08	4.61724e-08
GOTERM_CC_DIRECT	GO:0005876~spindle microtubule	9	1.8595	3.36918e-06	CDK1, NUSAP1, BIRC5, KIF11, NLRC4, SKA3, SKA1, AURKB, AURKA	420	35	15461	9.46592	0.000855406	0.000285257	0.000269534
GOTERM_CC_DIRECT	GO:0000777~condensed chromosome kinetochore	9	1.8595	6.51919e-06	CENPU, ERCC6L, CENPH, CENPM, BIRC5, CENPN, CENPO, SPC24, SPC25	420	38	15461	8.71861	0.00165451	0.000413968	0.000391151
GOTERM_CC_DIRECT	GO:0005759~mitochondrial matrix	15	3.09917	2.49672e-05	SIRT4, NUDT1, PDHB, HSPE1, ACADSB, ATXN3, TST, LACTB2, SDHAF3, FDX1, NDUFAB1, PCCB, PMPCB, SUCLG1, TEFM	420	139	15461	3.97251	0.00632167	0.00126833	0.00119842
GOTERM_CC_DIRECT	GO:0031262~Ndc80 complex	4	0.826446	7.74645e-05	NUF2, SPC24, NDC80, SPC25	420	4	15461	36.8119	0.0194844	0.00327933	0.00309858
GOTERM_CC_DIRECT	GO:0000775~chromosome, centromeric region	7	1.44628	0.000158306	SGO1, MIS18A, CDCA8, BIRC5, CENPN, OIP5, AURKB	420	31	15461	8.31237	0.0394152	0.00535538	0.0050602
GOTERM_CC_DIRECT	GO:0000922~spindle pole	10	2.06612	0.000186726	SGO1, CCNB1, CKAP2L, NEK2, SPDL1, CDC6, KIF11, RMDN1, AURKA, HAUS1	420	75	15461	4.90825	0.0463254	0.00535538	0.0050602
GOTERM_CC_DIRECT	GO:0032133~chromosome passenger complex	4	0.826446	0.000189758	CDCA8, BIRC5, AURKB, AURKA	420	5	15461	29.4495	0.0470597	0.00535538	0.0050602
GOTERM_CC_DIRECT	GO:0005747~mitochondrial respiratory chain complex I	8	1.65289	0.000251698	NDUFB6, NDUFB5, NDUFAB1, NDUFC2, NDUFB1, NDUFC1, NDUFS1, NDUFV2	420	47	15461	6.26586	0.0619381	0.00639313	0.00604075
GOTERM_CC_DIRECT	GO:0000940~condensed chromosome outer kinetochore	4	0.826446	0.000371875	BUB1B, SPDL1, SKA3, SKA1	420	6	15461	24.5413	0.0901485	0.00789115	0.00745621
GOTERM_CC_DIRECT	GO:0005758~mitochondrial intermembrane space	8	1.65289	0.00037281	PRELID2, HAX1, AIFM1, SDHAF3, AK2, CYCS, NDUFS1, PRELID3B	420	50	15461	5.8899	0.0903646	0.00789115	0.00745621
GOTERM_CC_DIRECT	GO:0005813~centrosome	21	4.33884	0.000498024	GEN1, TTC12, ERCC6L, SLC16A1, MDH1, CKAP2L, CKAP2, NCAPG, AATF, DYNLL2, HSPB11, AURKA, HAUS1, SGO1, RAD51D, CCNB1, CDK1, NEK2, DYNLRB1, RAD18, CEP55	420	321	15461	2.40826	0.118852	0.00973063	0.0091943
GOTERM_CC_DIRECT	GO:0000776~kinetochore	8	1.65289	0.00114312	SGO1, KIF18A, CENPW, CENPH, NEK2, SKA3, KNSTRN, AURKB	420	60	15461	4.90825	0.252124	0.0206	0.0194646
GOTERM_CC_DIRECT	GO:0005741~mitochondrial outer membrane	9	1.8595	0.00121654	MTCH2, HAX1, MAOA, MGST1, CISD1, VDAC2, VDAC1, RTN4IP1, KMO	420	78	15461	4.24753	0.265958	0.0206	0.0194646
GOTERM_CC_DIRECT	GO:0000796~condensin complex	3	0.619835	0.00423985	NCAPG, SMC4, SMC2	420	4	15461	27.6089	0.660136	0.0633483	0.0598567
GOTERM_CC_DIRECT	GO:0000778~condensed nuclear chromosome kinetochore	3	0.619835	0.00423985	MIS18BP1, BUB1B, NDC80	420	4	15461	27.6089	0.660136	0.0633483	0.0598567
GOTERM_CC_DIRECT	GO:0051233~spindle midzone	4	0.826446	0.00705405	RACGAP1, CDCA8, CDC6, AURKA	420	15	15461	9.81651	0.834383	0.0995405	0.094054
GOTERM_CC_DIRECT	GO:0000780~condensed nuclear chromosome, centromeric region	3	0.619835	0.0140584	SGO1, AURKB, AURKA	420	7	15461	15.7765	0.972572	0.187939	0.17758
GOTERM_CC_DIRECT	GO:0070062~extracellular exosome	75	15.4959	0.0182008	MTCH2, ACAA2, TPMT, NUDT1, CISD1, ETFA, HIKESHI, GHITM, LIPA, HSPB11, TXNDC17, SMC2, SCPEP1, GJA1, FAM162A, HIBCH, GEN1, ADGRV1, ENTPD5, AKR1A1, ATP1B3, CMBL, KMO, IQCG, UGDH, SFRP1, PPA2, TST, ALDH1A1, CMPK1, VDAC2, VDAC1, SUCLG1, UQCRC2, PHPT1, LYPLAL1, RBKS, CHMP5, CD63, ITIH2, SUCNR1, AK2, NDUFB1, PDHB, ADH5, ACAT1, PRDX3, SELENBP1, LDHA, RIDA, UGP2, RACGAP1, ESD, RAB29, SLAMF6, BPNT1, DECR1,…	420	2162	15461	1.27701	0.990586	0.23115	0.218409
GOTERM_CC_DIRECT	GO:0030496~midbody	8	1.65289	0.0198891	RACGAP1, CDK1, CDCA8, BIRC5, NEK2, ECT2, AURKB, CEP55	420	101	15461	2.91579	0.99392	0.240563	0.227304
GOTERM_CC_DIRECT	GO:0031616~spindle pole centrosome	3	0.619835	0.0232517	AURKB, DLGAP5, AURKA	420	9	15461	12.2706	0.99746	0.268452	0.253655
GOTERM_CC_DIRECT	GO:0010369~chromocenter	3	0.619835	0.0285503	CDCA8, OIP5, AURKB	420	10	15461	11.0436	0.999362	0.315294	0.297916
GOTERM_CC_DIRECT	GO:0005737~cytoplasm	101	20.8678	0.031667	ERCC6L, TPMT, SMC4, SMC2, MT2A, GJA1, AS3MT, PTTG1, RGS1, NUSAP1, MEIOB, OIP5, NEK2, NUDT16, THEMIS, VRK1, CDC25C, KNSTRN, SGO1, MELK, CMPK1, IDI1, PARPBP, NCAPG, GSTT1, SKA3, SKA1, PRDX3, BRIP1, LDHA, CCNB1, RACGAP1, ECT2, UBE2C, IDH1, RMDN1, COQ3, SULT1B1, KIF18A, NAT1, PKIA, PIR, DYNLRB1, GALK2, RNF187, MOXD1, RTP3, HMGB3, KIF11, AATF, CA1, KYNU, CASP3, ENSA, SPDL1, DLGAP5, HTATIP2, NUDC, ADGR…	420	3109	15461	1.19588	0.999718	0.335143	0.31667
GOTERM_CC_DIRECT	GO:0005871~kinesin complex	5	1.03306	0.0354844	KIF18A, KIF4A, KIF11, KIF20B, KIF15	420	46	15461	4.00129	0.999897	0.360522	0.340651
GOTERM_CC_DIRECT	GO:0043209~myelin sheath	9	1.8595	0.0382191	PRDX3, MDH1, UQCRFS1, VDAC2, VDAC1, NDUFS1, UQCRC2, NDUFV2, DLD	420	141	15461	2.3497	0.99995	0.373371	0.352792
GOTERM_CC_DIRECT	GO:0000228~nuclear chromosome	3	0.619835	0.0469178	TOP2A, MSH2, SMC2	420	13	15461	8.49505	0.999995	0.441375	0.417047
Category	Term	Count	%	PValue	Genes	List Total	Pop Hits	Pop Total	Fold Enrichment	Bonferroni	Benjamini	FDR
GOTERM_MF_DIRECT	GO:0051287~NAD binding	8	1.65289	1.75162e-05	UGDH, ADH4, AHCYL2, HIBADH, IDH1, ME1, IDH3B, ME2	340	33	13095	9.3369	0.00816416	0.0081976	0.00812753
GOTERM_MF_DIRECT	GO:0019901~protein kinase binding	9	1.8595	0.0010643	CCNA2, PRDX3, TFPT, CCNB1, MSH2, CKS2, CDC25C, AURKA, CKS1B	340	80	13095	4.3329	0.392472	0.249046	0.246917
GOTERM_MF_DIRECT	GO:0051537~2 iron, 2 sulfur cluster binding	5	1.03306	0.00264643	FDX1, CISD1, UQCRFS1, NDUFS1, NDUFV2	340	23	13095	8.37276	0.710666	0.338471	0.335578
GOTERM_MF_DIRECT	GO:0003697~single-stranded DNA binding	7	1.44628	0.00409087	RAD51B, NEIL3, RAD51D, MSH2, RPA3, MEIOB, LRPPRC	340	59	13095	4.56954	0.853166	0.338471	0.335578
GOTERM_MF_DIRECT	GO:0050660~flavin adenine dinucleotide binding	7	1.44628	0.00444869	GSR, AGPS, ETFA, KMO, FMO5, ACADSB, DLD	340	60	13095	4.49338	0.875895	0.338471	0.335578
GOTERM_MF_DIRECT	GO:0000400~four-way junction DNA binding	4	0.826446	0.0050626	RAD51B, RAD51D, MSH2, HMGB3	340	14	13095	11.0042	0.907015	0.338471	0.335578
GOTERM_MF_DIRECT	GO:0008757~S-adenosylmethionine-dependent methyltransferase activity	4	0.826446	0.0050626	COQ3, AS3MT, METTL7A, COQ5	340	14	13095	11.0042	0.907015	0.338471	0.335578
GOTERM_MF_DIRECT	GO:0009055~electron carrier activity	6	1.23967	0.00648332	FDX1, ETFDH, CYCS, ETFA, NDUFS1, ACADSB	340	46	13095	5.02366	0.95236	0.360979	0.357894
GOTERM_MF_DIRECT	GO:0016491~oxidoreductase activity	9	1.8595	0.0069419	HSDL2, RRM2, MAOA, NDUFAB1, ETFA, RTN4IP1, PTGR2, PIGF, MMACHC	340	108	13095	3.20956	0.961617	0.360979	0.357894
GOTERM_MF_DIRECT	GO:0008137~NADH dehydrogenase (ubiquinone) activity	5	1.03306	0.00998623	NDUFAB1, NDUFC2, C10H15ORF48, NDUFS1, NDUFV2	340	33	13095	5.83556	0.990878	0.467355	0.463361
GOTERM_MF_DIRECT	GO:0003735~structural constituent of ribosome	12	2.47934	0.0222573	MRPL3, MRPL1, MRPS35, MRPL18, MRPS11, MRPL19, RPL36, RPLP2, SLC25A21, MRPS30, MRPL35, MRPL22	340	212	13095	2.18008	0.999973	0.946946	0.938853
GOTERM_MF_DIRECT	GO:0000287~magnesium ion binding	10	2.06612	0.0297961	NT5C3A, TOP2A, DUT, MSH2, PPA2, IDH1, IDH3B, GTPBP10, BPNT1, NUDT16	340	167	13095	2.30627	0.999999	1	0.993576
GOTERM_MF_DIRECT	GO:0003690~double-stranded DNA binding	5	1.03306	0.0328844	RAD51B, NEIL3, RAD51D, HMGB3, MND1	340	47	13095	4.09731	1	1	0.993576
GOTERM_MF_DIRECT	GO:0008574~ATP-dependent microtubule motor activity, plus-end-directed	3	0.619835	0.0431761	KIF18A, KIF4A, KIF11	340	13	13095	8.88801	1	1	0.993576
GOTERM_MF_DIRECT	GO:0008253~5'-nucleotidase activity	3	0.619835	0.0431761	NT5C3A, NT5DC1, NT5E	340	13	13095	8.88801	1	1	0.993576
GOTERM_MF_DIRECT	GO:0051539~4 iron, 4 sulfur cluster binding	4	0.826446	0.0453002	NUBPL, ETFDH, NDUFS1, LIAS	340	31	13095	4.96964	1	1	0.993576

## Sheet: magenta
Category	Term	Count	%	PValue	Genes	List Total	Pop Hits	Pop Total	Fold Enrichment	Bonferroni	Benjamini	FDR
GOTERM_MF_DIRECT	GO:0051287~NAD binding	8	1.65289	1.75162e-05	UGDH, ADH4, AHCYL2, HIBADH, IDH1, ME1, IDH3B, ME2	340	33	13095	9.3369	0.00816416	0.0081976	0.00812753
GOTERM_MF_DIRECT	GO:0019901~protein kinase binding	9	1.8595	0.0010643	CCNA2, PRDX3, TFPT, CCNB1, MSH2, CKS2, CDC25C, AURKA, CKS1B	340	80	13095	4.3329	0.392472	0.249046	0.246917
GOTERM_MF_DIRECT	GO:0051537~2 iron, 2 sulfur cluster binding	5	1.03306	0.00264643	FDX1, CISD1, UQCRFS1, NDUFS1, NDUFV2	340	23	13095	8.37276	0.710666	0.338471	0.335578
GOTERM_MF_DIRECT	GO:0003697~single-stranded DNA binding	7	1.44628	0.00409087	RAD51B, NEIL3, RAD51D, MSH2, RPA3, MEIOB, LRPPRC	340	59	13095	4.56954	0.853166	0.338471	0.335578
GOTERM_MF_DIRECT	GO:0050660~flavin adenine dinucleotide binding	7	1.44628	0.00444869	GSR, AGPS, ETFA, KMO, FMO5, ACADSB, DLD	340	60	13095	4.49338	0.875895	0.338471	0.335578
GOTERM_MF_DIRECT	GO:0000400~four-way junction DNA binding	4	0.826446	0.0050626	RAD51B, RAD51D, MSH2, HMGB3	340	14	13095	11.0042	0.907015	0.338471	0.335578
GOTERM_MF_DIRECT	GO:0008757~S-adenosylmethionine-dependent methyltransferase activity	4	0.826446	0.0050626	COQ3, AS3MT, METTL7A, COQ5	340	14	13095	11.0042	0.907015	0.338471	0.335578
GOTERM_MF_DIRECT	GO:0009055~electron carrier activity	6	1.23967	0.00648332	FDX1, ETFDH, CYCS, ETFA, NDUFS1, ACADSB	340	46	13095	5.02366	0.95236	0.360979	0.357894
GOTERM_MF_DIRECT	GO:0016491~oxidoreductase activity	9	1.8595	0.0069419	HSDL2, RRM2, MAOA, NDUFAB1, ETFA, RTN4IP1, PTGR2, PIGF, MMACHC	340	108	13095	3.20956	0.961617	0.360979	0.357894
GOTERM_MF_DIRECT	GO:0008137~NADH dehydrogenase (ubiquinone) activity	5	1.03306	0.00998623	NDUFAB1, NDUFC2, C10H15ORF48, NDUFS1, NDUFV2	340	33	13095	5.83556	0.990878	0.467355	0.463361
GOTERM_MF_DIRECT	GO:0003735~structural constituent of ribosome	12	2.47934	0.0222573	MRPL3, MRPL1, MRPS35, MRPL18, MRPS11, MRPL19, RPL36, RPLP2, SLC25A21, MRPS30, MRPL35, MRPL22	340	212	13095	2.18008	0.999973	0.946946	0.938853
GOTERM_MF_DIRECT	GO:0000287~magnesium ion binding	10	2.06612	0.0297961	NT5C3A, TOP2A, DUT, MSH2, PPA2, IDH1, IDH3B, GTPBP10, BPNT1, NUDT16	340	167	13095	2.30627	0.999999	1	0.993576
GOTERM_MF_DIRECT	GO:0003690~double-stranded DNA binding	5	1.03306	0.0328844	RAD51B, NEIL3, RAD51D, HMGB3, MND1	340	47	13095	4.09731	1	1	0.993576
GOTERM_MF_DIRECT	GO:0008574~ATP-dependent microtubule motor activity, plus-end-directed	3	0.619835	0.0431761	KIF18A, KIF4A, KIF11	340	13	13095	8.88801	1	1	0.993576
GOTERM_MF_DIRECT	GO:0008253~5'-nucleotidase activity	3	0.619835	0.0431761	NT5C3A, NT5DC1, NT5E	340	13	13095	8.88801	1	1	0.993576
GOTERM_MF_DIRECT	GO:0051539~4 iron, 4 sulfur cluster binding	4	0.826446	0.0453002	NUBPL, ETFDH, NDUFS1, LIAS	340	31	13095	4.96964	1	1	0.993576
Category	Term	Count	%	PValue	Genes	List Total	Pop Hits	Pop Total	Fold Enrichment	Bonferroni	Benjamini	FDR
GOTERM_CC_DIRECT	GO:0030424~axon	11	3.63036	1.57832e-05	SLC5A7, GAP43, MME, ATL1, NEFL, STMN3, SNCG, NRCAM, HTR2A, FGF13, SNCA	253	113	15461	5.94883	0.00324609	0.00325135	0.00325135
GOTERM_CC_DIRECT	GO:0030425~dendrite	11	3.63036	0.000217874	SGCE, SLC5A7, GNG3, BRINP2, MME, CHL1, PNOC, HTR1B, HTR2A, PPP1R9A, FGF13	253	154	15461	4.36505	0.0438945	0.022441	0.022441
GOTERM_CC_DIRECT	GO:0030426~growth cone	6	1.9802	0.000878325	NRSN1, PCDH9, STMN2, STMN3, FGF13, SNCA	253	46	15461	7.97096	0.165577	0.0603117	0.0603117
GOTERM_CC_DIRECT	GO:0001518~voltage-gated sodium channel complex	3	0.990099	0.0183351	SCN9A, SCN7A, SCN2B	253	13	15461	14.1025	0.977898	0.936249	0.936249
GOTERM_CC_DIRECT	GO:0005578~proteinaceous extracellular matrix	8	2.64026	0.0275181	SPON2, OGN, DPT, TNFRSF11B, WNT9A, ADAMTS8, FGF1, DCN	253	179	15461	2.7312	0.996811	0.936249	0.936249
GOTERM_CC_DIRECT	GO:0043209~myelin sheath	7	2.31023	0.0280448	TUBA1A, EEF1A2, PLP1, NEFL, ATP1A3, PHB, TAGLN3	253	141	15461	3.03386	0.997148	0.936249	0.936249
GOTERM_CC_DIRECT	GO:0045202~synapse	6	1.9802	0.0318143	LGI1, SLC5A7, NLGN1, MME, NRCAM, CD24	253	108	15461	3.39504	0.998719	0.936249	0.936249
GOTERM_CC_DIRECT	GO:0005856~cytoskeleton	7	2.31023	0.0472525	FRMD3, SGCE, FRMD5, PPP2R2B, TLN2, S100A8, MAP2K6	253	160	15461	2.67359	0.999953	1	1
Category	Term	Count	%	PValue	Genes	List Total	Pop Hits	Pop Total	Fold Enrichment	Bonferroni	Benjamini	FDR
GOTERM_MF_DIRECT	GO:0005200~structural constituent of cytoskeleton	6	1.9802	0.00153589	FRMD3, FRMD5, TUBA1A, NEFL, TLN2, TUBA4A	199	56	13095	7.05043	0.368453	0.387669	0.387669
GOTERM_MF_DIRECT	GO:0005509~calcium ion binding	19	6.27063	0.00259311	RYR2, PCDH9, PCDH10, PCDH8, KCNIP4, PCDH18, FSTL1, CDH8, CLGN, MMP16, MGP, EFCAB2, CDH12, FKBP7, S100A3, P4HTM, S100A8, SNCA, CDH19	199	571	13095	2.18963	0.539916	0.387669	0.387669

## Sheet: royalblue
Category	Term	Count	%	PValue	Genes	List Total	Pop Hits	Pop Total	Fold Enrichment	Bonferroni	Benjamini	FDR
GOTERM_BP_DIRECT	GO:0008625~extrinsic apoptotic signaling pathway via death domain receptors	3	2.54237	0.0144965	BEX3, CASP8, GABARAP	92	28	13824	16.0994	0.999489	1	1
GOTERM_BP_DIRECT	GO:0046069~cGMP catabolic process	2	1.69492	0.026075	PDE1B, PDE9A	92	4	13824	75.1304	0.999999	1	1
Category	Term	Count	%	PValue	Genes	List Total	Pop Hits	Pop Total	Fold Enrichment	Bonferroni	Benjamini	FDR
GOTERM_CC_DIRECT	GO:0009898~cytoplasmic side of plasma membrane	3	2.54237	0.0173706	RGS2, PGM5, GEM	102	31	15461	14.6689	0.933868	1	1
GOTERM_CC_DIRECT	GO:1990246~uniplex complex	2	1.69492	0.032243	MICU2, MCU	102	5	15461	60.6314	0.99378	1	1
GOTERM_CC_DIRECT	GO:0005743~mitochondrial inner membrane	6	5.08475	0.0425093	MRPS28, TMEM126A, RHBDL2, MRPL32, MRPL44, HSPD1	102	292	15461	3.11463	0.998809	1	1
Category	Term	Count	%	PValue	Genes	List Total	Pop Hits	Pop Total	Fold Enrichment	Bonferroni	Benjamini	FDR
GOTERM_MF_DIRECT	GO:0042826~histone deacetylase binding	3	2.54237	0.00506226	BRMS1, HDAC1, USF1	75	19	13095	27.5684	0.530549	0.754277	0.754277
GOTERM_MF_DIRECT	GO:0000287~magnesium ion binding	5	4.23729	0.0147072	PPA1, PGM5, HPRT1, COMT, GEM	75	167	13095	5.22754	0.890041	1	1
GOTERM_MF_DIRECT	GO:0051015~actin filament binding	3	2.54237	0.0465417	SVIL, ARPC2, AIF1	75	61	13095	8.58689	0.999176	1	1
GOTERM_MF_DIRECT	GO:0004407~histone deacetylase activity	2	1.69492	0.0497394	BRMS1, HDAC1	75	9	13095	38.8	0.9995	1	1

[truncated: 2 more sheets: turquoise, yellow]
